# Supplementary material for: High throughput protease profiling comprehensively defines active site specificity for thrombin and ADAMTS13
Source: Sci Rep. 2018 Feb 12;8:2788. doi: 10.1038/s41598-018-21021-9 (PMC5809430; doi:10.1038/s41598-018-21021-9)
Supplement: Supplementary file 2 — Supplementary Data 1 [file 41598_2018_21021_MOESM2_ESM.xlsx]

## Sheet: Thrombin_enriched
Peptide	base Mean count	log2 fold change	log fold change standard error	Wald stat	Wald pvalue	Benjamini-Hochberg p(adjusted)
ARGRRG	101.75	1.57677	0.204643	7.70495	1.30891e-14	2.44772e-09
GRSGRG	112.75	1.38442	0.188536	7.34304	2.08791e-13	1.95225e-08
ARGRGR	129.25	1.33133	0.18385	7.24142	4.44004e-13	2.07577e-08
RSGRAG	80.5	1.61887	0.222645	7.27105	3.56696e-13	2.07577e-08
ARGGGR	117.25	1.29517	0.182554	7.09471	1.2962e-12	4.03992e-08
RSGGRG	128.75	1.28417	0.180837	7.10128	1.23604e-12	4.03992e-08
RGRSGG	104.5	1.54702	0.219442	7.0498	1.79175e-12	4.78665e-08
GRGARG	174.25	1.11812	0.160119	6.98306	2.88826e-12	6.75149e-08
AVGRGR	116	1.2578	0.187018	6.72553	1.74951e-11	3.27168e-07
ARGGRG	125.5	1.27127	0.19016	6.68527	2.30494e-11	3.59196e-07
VGRSRG	66.75	1.65935	0.247907	6.69344	2.17987e-11	3.59196e-07
RVRGRG	85.25	1.45681	0.220173	6.61667	3.67391e-11	5.28491e-07
RGRGGR	157	1.1	0.16688	6.59154	4.35289e-11	5.63774e-07
VGRARG	83.75	1.40449	0.213258	6.58588	4.52213e-11	5.63774e-07
GRAAGR	76.5	1.49675	0.23053	6.49265	8.43412e-11	9.27779e-07
SVGRAR	42.75	2.27757	0.350643	6.49539	8.28162e-11	9.27779e-07
ARGRLG	73	1.4827	0.230035	6.44553	1.15198e-10	1.07713e-06
GRSGGR	121.75	1.15856	0.179697	6.44729	1.1387e-10	1.07713e-06
RGARAG	81.75	1.4204	0.220025	6.45561	1.07786e-10	1.07713e-06
PRGRRG	88.75	1.39049	0.216962	6.40889	1.46578e-10	1.24595e-06
AGGRSA	43.75	1.97548	0.30966	6.37952	1.77644e-10	1.33044e-06
GGLRAR	51.5	1.85901	0.291675	6.37356	1.84688e-10	1.33044e-06
GGRGRR	112	1.17315	0.184557	6.35656	2.06319e-10	1.33044e-06
LGRSGG	52	1.73165	0.272166	6.36245	1.98557e-10	1.33044e-06
RGRGRA	89.75	1.31763	0.206777	6.37223	1.86303e-10	1.33044e-06
RSGGVG	70.25	1.48588	0.233007	6.37698	1.80616e-10	1.33044e-06
VRGRAG	95	1.28139	0.201495	6.35942	2.02512e-10	1.33044e-06
ARGRGG	137.5	1.05731	0.166902	6.33491	2.37483e-10	1.46116e-06
GLRGGR	77.75	1.4565	0.23006	6.33097	2.4363e-10	1.46116e-06
VRSRGG	58	1.64788	0.260453	6.32696	2.50031e-10	1.46116e-06
RAPPVG	66.25	1.50804	0.238889	6.31272	2.74167e-10	1.55365e-06
PRGGRG	84.75	1.32413	0.210001	6.30538	2.87482e-10	1.5812e-06
RSGLGG	80.5	1.34858	0.216327	6.23402	4.54614e-10	2.42901e-06
VRGRGR	110.5	1.16027	0.186337	6.2267	4.76364e-10	2.47451e-06
GRSGAR	58.75	1.57661	0.254342	6.1988	5.68953e-10	2.75798e-06
RGSRGG	93.75	1.28954	0.208088	6.19709	5.75179e-10	2.75798e-06
RSGGEG	44.5	1.8653	0.300836	6.20041	5.63159e-10	2.75798e-06
RARGRG	81.5	1.35021	0.218025	6.19289	5.90692e-10	2.76156e-06
GVRGRG	111.75	1.13881	0.184812	6.162	7.18299e-10	3.27623e-06
RGRAGG	92	1.36004	0.221949	6.12771	8.91543e-10	3.9696e-06
GRGRAR	93.5	1.21438	0.199193	6.09648	1.08426e-09	4.71542e-06
GLVRGR	88.25	1.30137	0.214523	6.06631	1.3088e-09	5.56254e-06
ARARGG	62	1.71882	0.284185	6.04824	1.46435e-09	5.86149e-06
RAPPRG	106	1.16632	0.192867	6.04727	1.47317e-09	5.86149e-06
RTGGGR	44.5	1.77808	0.293751	6.05304	1.42141e-09	5.86149e-06
RSGAGG	107.75	1.1387	0.188651	6.03602	1.57962e-09	6.02851e-06
RSGRSG	65.5	1.45781	0.241513	6.03615	1.57833e-09	6.02851e-06
RAGRGR	111.75	1.35399	0.22468	6.02631	1.67744e-09	6.03248e-06
RGPRGR	61	1.57822	0.261676	6.0312	1.62749e-09	6.03248e-06
RSGGRL	47.75	1.7689	0.293414	6.02869	1.6529e-09	6.03248e-06
RARGGG	77.5	1.38116	0.230359	5.99569	2.02626e-09	7.14946e-06
RSGAGR	94.5	1.19957	0.200289	5.98921	2.10864e-09	7.30235e-06
RAGRGG	110.5	1.36256	0.228007	5.97596	2.28743e-09	7.77746e-06
GRARGR	80.25	1.40064	0.235405	5.94994	2.6824e-09	8.95754e-06
GGRGAR	117.25	1.0673	0.179578	5.94339	2.79184e-09	9.03852e-06
LRGRLR	30.5	2.14548	0.361027	5.94272	2.80332e-09	9.03852e-06
GRAGRS	52.5	1.60147	0.269748	5.9369	2.90463e-09	9.20644e-06
VRAGVG	69.25	1.38144	0.23314	5.92539	3.11559e-09	9.71052e-06
GRAAGG	99.25	1.20943	0.205566	5.88339	4.01938e-09	1.21233e-05
RGRRRR	46.5	1.79977	0.305866	5.88418	4.00043e-09	1.21233e-05
RGRGRG	130.5	1.05418	0.17991	5.85948	4.6431e-09	1.37823e-05
VGGRPR	46.75	1.65552	0.28288	5.85239	4.84567e-09	1.39764e-05
GGRSGR	99.5	1.15	0.19677	5.84438	5.08444e-09	1.44063e-05
GRGRRG	141.25	0.96471	0.165214	5.83914	5.24701e-09	1.4645e-05
RSGRGG	73.5	1.34873	0.231608	5.82331	5.76919e-09	1.58657e-05
RAGRSR	36.5	1.92654	0.331715	5.80783	6.32883e-09	1.71525e-05
GRSGGG	105.75	1.41871	0.244991	5.79086	7.00284e-09	1.84446e-05
VGARAG	66.5	1.35523	0.233973	5.79227	6.94401e-09	1.84446e-05
VRAGPR	84.75	1.24141	0.214805	5.77923	7.50424e-09	1.94907e-05
RASAGG	52.5	1.53264	0.265444	5.77387	7.74704e-09	1.98457e-05
GRSRGG	65.75	1.384	0.240163	5.76276	8.27496e-09	2.09116e-05
RGARGG	109.5	1.05293	0.182938	5.75567	8.62968e-09	2.10942e-05
RSGARG	75.75	1.29379	0.224787	5.75564	8.63159e-09	2.10942e-05
VRARAG	45	1.74529	0.303287	5.75458	8.6856e-09	2.10942e-05
VRGRRG	77.25	1.24583	0.217123	5.73791	9.58501e-09	2.29801e-05
RGRARG	92.25	1.15075	0.200954	5.72644	1.02559e-08	2.42773e-05
VARGGR	70.75	1.34641	0.235347	5.72095	1.05931e-08	2.4762e-05
RGGRGW	71.5	1.43366	0.251505	5.70033	1.19575e-08	2.76064e-05
GVRAGG	60	1.40401	0.247388	5.67531	1.38438e-08	3.15715e-05
ARAGGR	80.75	1.2268	0.216309	5.67152	1.41538e-08	3.18208e-05
LRGGRG	101.25	1.10415	0.194742	5.66984	1.42935e-08	3.18208e-05
VRSGVG	58.25	1.43579	0.253401	5.66606	1.46115e-08	3.21461e-05
LARGRG	57	1.45559	0.257337	5.65634	1.54633e-08	3.36245e-05
RAAAGG	59	1.48554	0.262892	5.65076	1.59741e-08	3.4336e-05
RSGAGL	34.75	1.84842	0.32778	5.63921	1.70829e-08	3.59798e-05
VRAGGG	79.5	1.29732	0.23007	5.6388	1.71236e-08	3.59798e-05
ARARAG	47.5	1.56569	0.278932	5.61317	1.98659e-08	4.06544e-05
LRGRRG	42.5	1.65186	0.29428	5.61323	1.98585e-08	4.06544e-05
VGVRAG	69.25	1.3527	0.241037	5.612	2.00006e-08	4.06544e-05
ARGRGA	88.5	1.1389	0.20354	5.59545	2.20052e-08	4.42481e-05
AGGRSR	69.5	1.28912	0.230719	5.5874	2.30491e-08	4.57019e-05
RSGGGL	36.75	1.77924	0.318509	5.58614	2.32169e-08	4.57019e-05
GRAGRG	125.25	0.981245	0.175946	5.57697	2.44738e-08	4.76742e-05
LRVGRG	48	1.54617	0.278172	5.5583	2.72419e-08	5.2234e-05
RGWRRG	40.75	1.66653	0.299873	5.55746	2.73732e-08	5.2234e-05
ARGSPR	90.75	1.30895	0.235926	5.54812	2.8875e-08	5.45431e-05
LVARGR	41	1.67563	0.302128	5.54611	2.92091e-08	5.46225e-05
RAGGGG	83	1.16145	0.209639	5.54023	3.02075e-08	5.59302e-05
GARSGG	52.75	1.47171	0.265781	5.5373	3.07167e-08	5.63154e-05
GRSGRV	60.25	1.35425	0.24552	5.51585	3.47098e-08	6.30185e-05
LGGRAA	42	1.62976	0.295955	5.50677	3.65467e-08	6.57156e-05
VRAGRG	67	1.3394	0.243543	5.49966	3.80524e-08	6.77714e-05
GRAGRA	61.75	1.42275	0.260186	5.46822	4.54587e-08	8.01981e-05
ARTGRG	39.5	1.65734	0.303424	5.46211	4.70513e-08	8.10553e-05
GGRSRA	47.25	1.55283	0.284332	5.46133	4.72589e-08	8.10553e-05
GPRAVG	30.5	1.93146	0.353764	5.45976	4.76783e-08	8.10553e-05
RGPRGG	63	1.3281	0.243044	5.46443	4.64385e-08	8.10553e-05
GRSWRG	34.5	1.82873	0.33601	5.44248	5.25446e-08	8.69676e-05
LRAGGA	41	1.63047	0.299676	5.44078	5.30464e-08	8.69676e-05
RAPPGR	78.25	1.32664	0.243678	5.44424	5.20275e-08	8.69676e-05
VRGRGA	64.75	1.32629	0.243815	5.43972	5.33643e-08	8.69676e-05
GRAGGR	111.5	1.0445	0.192095	5.4374	5.40637e-08	8.71567e-05
GARAAG	55.5	1.46364	0.269631	5.42831	5.68911e-08	9.09309e-05
RGRAPP	68.75	1.24375	0.22939	5.42196	5.89479e-08	9.342e-05
AGRGAR	80	1.18639	0.219116	5.41443	6.14827e-08	9.66183e-05
ARSGGG	81	1.30737	0.241808	5.40663	6.42202e-08	9.87789e-05
RGRGAL	31.5	1.85821	0.343731	5.40602	6.44423e-08	9.87789e-05
VRGGRR	64.75	1.27647	0.236016	5.40839	6.35933e-08	9.87789e-05
ARGAGR	60	1.45263	0.269063	5.39886	6.70656e-08	0.000100264
GGRMRG	27.75	1.98762	0.367999	5.40117	6.62072e-08	0.000100264
VRGGGR	97.25	1.0536	0.195116	5.3999	6.66791e-08	0.000100264
RSGRGR	88	1.10815	0.20555	5.39114	7.00109e-08	0.00010309
GLRARG	38.5	1.65842	0.307938	5.38558	7.22124e-08	0.000105501
GPRSGR	61.25	1.38049	0.256501	5.38201	7.36588e-08	0.00010678
GRARGW	54.5	1.4019	0.260684	5.37777	7.5415e-08	0.000108485
LRSWGR	13.25	2.93226	0.545674	5.37364	7.71632e-08	0.000110152
AGRARG	77	1.17361	0.21854	5.37025	7.86258e-08	0.00011139
GVGARS	37.5	1.75261	0.326765	5.36353	8.16112e-08	0.000113893
RAGRAR	60.5	1.35862	0.253274	5.36426	8.12839e-08	0.000113893
VRAAVG	33.5	1.7823	0.332712	5.35689	8.46648e-08	0.00011728
RAAGGG	89.5	1.15768	0.216224	5.35405	8.60049e-08	0.00011826
GGRAVR	44.75	1.53348	0.286554	5.35147	8.7244e-08	0.000119088
RASGRG	50.75	1.46538	0.274248	5.34326	9.12921e-08	0.000122213
VRSGRA	31.75	1.81093	0.338802	5.34508	9.03753e-08	0.000122213
VVRGRA	31.5	1.85481	0.347157	5.34286	9.14938e-08	0.000122213
GRSLGG	56.5	1.37617	0.257781	5.33854	9.36985e-08	0.00012427
GGGRPR	54.25	1.42276	0.26682	5.33228	9.69849e-08	0.00012683
GGVGPR	66.25	1.34034	0.251542	5.3285	9.90283e-08	0.000128603
GLRGSR	40	1.62942	0.306011	5.32471	1.01116e-07	0.000130408
RGLGRG	82.5	1.12845	0.212284	5.31579	1.06197e-07	0.000136023
LRGLGR	49.25	1.47991	0.278541	5.31309	1.07781e-07	0.000137113
LRSGRG	31	1.88706	0.355341	5.31057	1.09281e-07	0.000138081
VRGVGR	54.25	1.45206	0.273581	5.30762	1.11063e-07	0.000139392
GLRGRG	86	1.09811	0.207393	5.29485	1.19117e-07	0.000148503
VRGSRG	57.5	1.37741	0.260247	5.29272	1.20509e-07	0.000149243
RGGRGR	158.5	0.896297	0.169412	5.29065	1.21883e-07	0.000149953
RSRSGG	26.25	2.04246	0.386276	5.28757	1.2395e-07	0.000151499
LVRGGR	64.5	1.24297	0.235153	5.28579	1.25165e-07	0.00015199
ALGRAR	44.5	1.59655	0.302294	5.28144	1.2817e-07	0.000154635
RGRRGG	131.25	1.13127	0.214294	5.27905	1.29857e-07	0.000155666
RLRAGR	46.5	1.48621	0.281611	5.27752	1.30944e-07	0.000155969
ARGSRW	25.5	2.14739	0.407157	5.27412	1.33398e-07	0.000157886
AGGRAR	86	1.09783	0.208338	5.26947	1.36818e-07	0.000159068
RSGSRG	55.5	1.48891	0.282564	5.2693	1.36948e-07	0.000159068
RSRAGA	56	1.44552	0.274239	5.27105	1.35646e-07	0.000159068
ARGAAG	52	1.37894	0.261851	5.26611	1.39342e-07	0.000159909
GGARAR	64.75	1.24971	0.237315	5.26606	1.39382e-07	0.000159909
LRSRLG	45.75	1.60243	0.304503	5.26245	1.4215e-07	0.000161107
RSRLRG	47	1.50335	0.285664	5.26266	1.4199e-07	0.000161107
RAPPAG	59	1.36622	0.25995	5.25569	1.4747e-07	0.00016613
GRSAGR	63	1.32392	0.252516	5.24292	1.58054e-07	0.000172508
LGRGGR	86.5	1.07308	0.204788	5.23997	1.60604e-07	0.000172508
PRGGSG	53.5	1.39681	0.266555	5.24024	1.60367e-07	0.000172508
RGRGAR	94.25	1.02191	0.195136	5.23692	1.63279e-07	0.000172508
RSRAGV	22.5	2.15262	0.410948	5.23818	1.62166e-07	0.000172508
RSRQGG	27	1.94084	0.37055	5.23774	1.62557e-07	0.000172508
RSSGRG	38.5	1.65273	0.315487	5.23868	1.61728e-07	0.000172508
SGRAGR	72.25	1.17761	0.224551	5.24426	1.56912e-07	0.000172508
SVRGGR	65.5	1.29427	0.247045	5.23898	1.61467e-07	0.000172508
VGARAA	41	1.62325	0.309765	5.24024	1.60364e-07	0.000172508
RAGGGR	84	1.08805	0.207888	5.23383	1.66033e-07	0.000173458
RSGPGG	61.5	1.2552	0.239811	5.23411	1.65779e-07	0.000173458
LRSGSR	33.5	1.72513	0.330027	5.22725	1.72048e-07	0.000178744
LGARSR	28	1.92367	0.368366	5.22217	1.76839e-07	0.000182706
GWGPRG	45.5	1.4842	0.28428	5.2209	1.78055e-07	0.000182952
RAAGAG	48.25	1.47658	0.28328	5.21245	1.8636e-07	0.000190438
LGRGRG	76.5	1.13893	0.218643	5.20908	1.89781e-07	0.000192881
GRGRSR	83	1.15727	0.222466	5.20201	1.97145e-07	0.000199282
RARLGV	40.5	1.56201	0.300336	5.20088	1.98347e-07	0.000199419
LRGRGR	64	1.301	0.250355	5.19663	2.02939e-07	0.000202944
RAAGRG	67.75	1.2826	0.247322	5.18597	2.14891e-07	0.000211503
PRAGAG	28.5	1.94414	0.375091	5.18312	2.18206e-07	0.000213642
PRSGEG	20.5	2.21348	0.427166	5.18179	2.19763e-07	0.000214046
GWGRSR	28.75	1.83397	0.354481	5.17369	2.29512e-07	0.000222383
RAGGLR	36	1.63721	0.316716	5.16934	2.34917e-07	0.000222964
RGGRWG	58.25	1.50758	0.291755	5.16727	2.37537e-07	0.000222964
RGRSPP	40.25	1.67428	0.32412	5.16561	2.3965e-07	0.000222964
VRGRGV	54	1.32233	0.25593	5.16677	2.38173e-07	0.000222964
VRGRLG	45.25	1.47354	0.285226	5.16622	2.3887e-07	0.000222964
GLRGSW	16.5	2.50745	0.485972	5.15966	2.474e-07	0.000229035
GRSRVG	66.75	1.27878	0.248105	5.15419	2.54733e-07	0.000234662
AGRGWR	47.5	1.44891	0.281273	5.15126	2.58741e-07	0.000234883
ARAGRG	101	1.13981	0.221216	5.15251	2.57029e-07	0.000234883
RGRGAG	152.75	0.826864	0.160503	5.15171	2.58123e-07	0.000234883
GGRAAR	61.25	1.27195	0.246991	5.1498	2.60768e-07	0.00023558
GGRAGR	92	1.05533	0.205074	5.14609	2.65971e-07	0.000239124
LGRGAR	54.75	1.31697	0.256196	5.14048	2.74036e-07	0.000245197
GRSRGR	58.25	1.28715	0.250496	5.13841	2.7707e-07	0.00024673
VRGGRG	134.25	0.966679	0.188166	5.13737	2.78613e-07	0.000246929
RAGAGR	83.25	1.12481	0.219283	5.12949	2.90523e-07	0.00025627
AARARG	36.5	1.74795	0.341028	5.12553	2.9671e-07	0.000259376
LRAGAR	36.25	1.64589	0.32112	5.12546	2.96818e-07	0.000259376
RGRAGR	105.5	1.00184	0.195554	5.12306	3.00611e-07	0.000261469
SGRGRS	34.75	1.724	0.336761	5.11937	3.06566e-07	0.000265414
ARGSRG	62	1.36959	0.26767	5.11671	3.10906e-07	0.000267164
RAGGRR	97.25	1.0038	0.196246	5.11499	3.13759e-07	0.000267164
RSSGGR	28.5	1.81848	0.355542	5.11466	3.14303e-07	0.000267164
AGARAR	59.25	1.26364	0.247286	5.11002	3.22133e-07	0.000269084
AGRGRR	80.25	1.20729	0.236233	5.11059	3.2115e-07	0.000269084
SVVGPR	27.75	1.84246	0.360472	5.11124	3.20049e-07	0.000269084
RAPPGG	102.25	0.967781	0.189722	5.10104	3.37789e-07	0.000279505
GVRGGR	122	0.961099	0.188466	5.09959	3.40393e-07	0.000280419
AGGRPR	49.5	1.44942	0.284412	5.0962	3.46546e-07	0.000280814
AGRAGR	62.25	1.27453	0.250112	5.09585	3.47178e-07	0.000280814
GAGRPR	45	1.42667	0.280002	5.0952	3.4838e-07	0.000280814
GPRGGR	67	1.23762	0.242796	5.09738	3.44392e-07	0.000280814
RAGRGA	80.5	1.09762	0.215297	5.09814	3.43013e-07	0.000280814
RGGRWW	21	2.14344	0.420758	5.09423	3.50165e-07	0.000281041
RSSASG	45.5	1.48032	0.290745	5.09145	3.55332e-07	0.000282761
SGRGVR	41.25	1.547	0.304124	5.08675	3.64244e-07	0.000287773
RGLGGR	111.75	0.950408	0.187067	5.08058	3.76289e-07	0.000290777
RGSRAR	43.5	1.47915	0.291118	5.08091	3.75639e-07	0.000290777
VGGRAR	74.5	1.3159	0.258928	5.0821	3.73288e-07	0.000290777
PRGRGG	62.75	1.23853	0.244003	5.07587	3.85732e-07	0.000296847
RTRGRG	25	1.96488	0.387226	5.07425	3.89021e-07	0.000298151
RAGGRG	122.25	1.06454	0.209849	5.07288	3.91845e-07	0.000299089
AVARGR	57.5	1.37225	0.270583	5.07147	3.94744e-07	0.000300078
VRGAGR	79.5	1.07293	0.212236	5.05534	4.29628e-07	0.000325274
PRSRGG	44.5	1.44268	0.285438	5.05428	4.32026e-07	0.00032577
RGARRG	31.75	1.68951	0.33447	5.0513	4.38825e-07	0.000329568
RGRSRG	56	1.29791	0.257217	5.04598	4.51193e-07	0.000337501
SVRGRG	60	1.23275	0.244466	5.04261	4.5923e-07	0.000342145
ARGRAR	45.5	1.4434	0.286499	5.03806	4.70272e-07	0.000347601
GRGARV	45.5	1.40834	0.279538	5.03812	4.70133e-07	0.000347601
GGRAPR	27.5	1.8255	0.362473	5.03624	4.7477e-07	0.000349545
PRVRGG	30.5	1.73743	0.345239	5.03256	4.83971e-07	0.000354921
GARGAR	56	1.55398	0.308895	5.03077	4.88518e-07	0.000355811
ARSGRG	60.25	1.23999	0.246677	5.02679	4.98761e-07	0.000360119
LRSGGR	56.25	1.38951	0.276404	5.0271	4.97963e-07	0.000360119
RSGGSV	20.5	2.10909	0.419883	5.02303	5.08619e-07	0.000364423
PRGAGG	72.25	1.19569	0.238151	5.02074	5.14727e-07	0.000367391
SVGVRA	32.75	1.68174	0.335463	5.01319	5.35359e-07	0.000380665
RGRAGS	55.25	1.27327	0.254108	5.01074	5.42207e-07	0.000384074
ARSGWG	36.75	1.57206	0.313973	5.00699	5.52872e-07	0.00039015
GARGWG	47.75	1.38627	0.277759	4.9909	6.00993e-07	0.000418071
LRAGGR	48	1.52817	0.306414	4.98729	6.12332e-07	0.00042099
VPRGVG	40.75	1.56383	0.313517	4.98801	6.10052e-07	0.00042099
GGPRAG	68.25	1.38364	0.277901	4.97891	6.39426e-07	0.00043567
RGARVG	60.25	1.2908	0.259273	4.97853	6.40675e-07	0.00043567
RSGRAR	56	1.38069	0.277302	4.97899	6.39166e-07	0.00043567
GLRLGR	23.5	1.95009	0.392647	4.9665	6.81708e-07	0.000458571
VVGRGR	87.75	1.01093	0.203538	4.9668	6.80673e-07	0.000458571
PRSRAG	31	1.70319	0.343024	4.96521	6.86252e-07	0.000459973
RSGGPG	52.5	1.32777	0.267554	4.96262	6.95497e-07	0.000464505
VAVGRG	61.25	1.26824	0.255623	4.96139	6.99895e-07	0.000465529
RAGRSG	38.25	1.50401	0.303248	4.95966	7.06162e-07	0.000466629
GGRASR	34	1.63573	0.330343	4.9516	7.36066e-07	0.000484035
RGRASG	42.25	1.46495	0.295879	4.95117	7.37681e-07	0.000484035
RGGRPR	38.5	1.51398	0.305918	4.94897	7.46088e-07	0.00048784
VRSGGR	61.75	1.18197	0.238933	4.94688	7.54136e-07	0.000491384
GRGRAW	38.25	1.54516	0.31301	4.93644	7.95606e-07	0.000513042
AGRSGR	47.5	1.37582	0.278899	4.93305	8.09551e-07	0.000520241
RGARGA	44.25	1.39392	0.282688	4.93096	8.1827e-07	0.000522255
VLRAGG	44.25	1.39392	0.282688	4.93096	8.1827e-07	0.000522255
VRSTRG	16.5	2.35806	0.478402	4.92904	8.26349e-07	0.000525617
ARSGGW	41.5	1.43491	0.291239	4.92691	8.35401e-07	0.000527784
GRAGRR	57.25	1.25193	0.254297	4.92309	8.51878e-07	0.000536382
VRGLSG	33	1.73793	0.353239	4.91999	8.65473e-07	0.000543113
GRSAVG	36.75	1.61244	0.327915	4.91724	8.77726e-07	0.00054713
GRVVRS	18	2.23325	0.454163	4.9173	8.77469e-07	0.00054713
ARGRVG	95.25	1.23246	0.25073	4.91551	8.85516e-07	0.000548331
LRGSRG	41.25	1.57965	0.321353	4.91562	8.85033e-07	0.000548331
RAGRPR	45.25	1.4304	0.291361	4.90937	9.13686e-07	0.000563907
GLRGPR	31.25	1.65923	0.338041	4.90837	9.18368e-07	0.000564932
RAGGVR	51.25	1.34521	0.274363	4.90304	9.43663e-07	0.000578589
RAGWGR	47	1.35702	0.276859	4.90147	9.51231e-07	0.000581323
RASRVG	24	1.89963	0.387825	4.89817	9.67325e-07	0.000589233
RLGRGR	73.75	1.12663	0.230261	4.89283	9.93977e-07	0.000603295
RSRLRV	20.75	2.02583	0.414088	4.89226	9.96862e-07	0.000603295
GRASGR	51.75	1.27096	0.259947	4.88931	1.0119e-06	0.000607165
RTSGGG	23.25	1.93044	0.394845	4.8891	1.013e-06	0.000607165
VRAGRA	50	1.33341	0.272698	4.88969	1.00995e-06	0.000607165
LVRSRV	30	1.70603	0.349006	4.88826	1.01729e-06	0.000607793
RAPGLV	23.5	1.94345	0.397672	4.88706	1.02351e-06	0.00060956
GLVLRS	27	1.91462	0.39201	4.8841	1.03903e-06	0.000616837
RSSVVR	32.5	1.61411	0.330528	4.88342	1.0426e-06	0.000616999
RTGRGG	48	1.32671	0.271727	4.88249	1.04756e-06	0.000617978
LVGRAA	34.5	1.56008	0.319762	4.87889	1.06685e-06	0.000627381
GRAARG	43	1.56515	0.320845	4.87822	1.0705e-06	0.00062755
GVRSGG	60.25	1.26269	0.259111	4.87316	1.09827e-06	0.000641012
LRTGGG	28	1.83856	0.377322	4.87265	1.1011e-06	0.000641012
RAGRLG	50.75	1.42035	0.291522	4.87218	1.10375e-06	0.000641012
ARAGRR	16.75	2.25748	0.463467	4.87085	1.11117e-06	0.000643324
GPRGAR	41	1.45167	0.298113	4.86952	1.11867e-06	0.00064567
RGLRGG	87.75	0.992661	0.204024	4.86542	1.14213e-06	0.000655166
VRSPGW	18.25	2.14454	0.441078	4.86205	1.16176e-06	0.000664389
GGLGRA	38.75	1.52079	0.312962	4.85935	1.17774e-06	0.000669433
LGRARG	52.75	1.24509	0.256208	4.85968	1.17575e-06	0.000669433
GLGLRV	29.5	1.68026	0.346007	4.85614	1.19694e-06	0.000676234
RSGAAG	67.75	1.23017	0.253296	4.85665	1.19385e-06	0.000676234
VRGWGP	19.25	2.10895	0.434362	4.85527	1.20223e-06	0.000677176
RGSRGR	107	0.928575	0.191383	4.85192	1.22272e-06	0.000684593
PGVRGR	42.5	1.39667	0.288174	4.84661	1.25587e-06	0.000701054
APVVRA	20.5	2.00691	0.414427	4.84261	1.28145e-06	0.000713207
GLRSSG	26.5	1.76253	0.364324	4.83782	1.31271e-06	0.00072201
RGRGRL	57.75	1.21218	0.250489	4.83924	1.30338e-06	0.00072201
RGRRGW	63.5	1.13425	0.234431	4.8383	1.30953e-06	0.00072201
RTARGG	29.25	1.66708	0.344522	4.83881	1.30616e-06	0.00072201
RGPGVR	40.75	1.4406	0.297911	4.83567	1.32701e-06	0.000727732
ARARVG	37.75	1.56289	0.323299	4.8342	1.33683e-06	0.000730978
ARGVGG	56.75	1.26157	0.261029	4.83307	1.34445e-06	0.000732999
ARTGQR	17.5	2.29232	0.47437	4.83235	1.3493e-06	0.000733339
AVRGAR	37.75	1.47843	0.305978	4.83182	1.35292e-06	0.000733339
GRSSGR	32.25	1.60007	0.331255	4.83034	1.363e-06	0.000736672
PRSSGG	35	1.53418	0.317702	4.82898	1.37235e-06	0.000737462
PRGSGG	52	1.24835	0.258579	4.82772	1.38108e-06	0.000740026
RGTRGR	59	1.22425	0.253624	4.82701	1.38596e-06	0.000740519
RASAGR	32	1.58817	0.32912	4.82551	1.39644e-06	0.000743994
LRAGGG	60.75	1.20007	0.248765	4.8241	1.40637e-06	0.000747153
LRGRSR	34.25	1.54641	0.320835	4.81996	1.43584e-06	0.000760649
RGLRSG	21.5	1.97967	0.411214	4.81421	1.47781e-06	0.000776649
RSGGLG	49.5	1.3456	0.279515	4.81406	1.47895e-06	0.000776649
SRAGPR	45	1.34868	0.280215	4.81304	1.48652e-06	0.000776649
VGRVSR	33	1.58458	0.329257	4.81261	1.48974e-06	0.000776649
RAGAGG	63.5	1.20605	0.250779	4.80923	1.51513e-06	0.000784867
GARGRA	60	1.40945	0.293212	4.80693	1.53266e-06	0.000791755
AMGRSG	38.75	1.51855	0.316169	4.80297	1.56331e-06	0.000801365
WRGRGR	40.5	1.42948	0.297631	4.80286	1.56412e-06	0.000801365
GPGPRG	45.25	1.35773	0.282792	4.80117	1.57745e-06	0.000801828
RGRRGR	58.5	1.20834	0.251725	4.80026	1.58464e-06	0.000801828
TGRARG	33.5	1.55881	0.324639	4.80166	1.57355e-06	0.000801828
RSAGGG	52	1.33697	0.278757	4.79617	1.61726e-06	0.000815189
GGRGWR	46.25	1.39413	0.290747	4.79501	1.62666e-06	0.000817723
LLRGAR	35.25	1.49859	0.312717	4.79217	1.6499e-06	0.000824973
RATRGR	27	1.78438	0.372787	4.7866	1.69631e-06	0.000845916
GGRGRS	74.75	1.06868	0.223745	4.77632	1.78531e-06	0.000885578
RARPGV	30.5	1.8838	0.394566	4.77436	1.80283e-06	0.0008919
VVGRAR	48.5	1.27759	0.267892	4.76905	1.85097e-06	0.000910897
RSRVGR	31.25	1.60053	0.335802	4.7663	1.87636e-06	0.000918556
VRSGAG	48.25	1.33256	0.279576	4.76637	1.87572e-06	0.000918556
VPRGLG	23.25	2.20916	0.463636	4.76485	1.88998e-06	0.000922808
RAGRVR	23	1.90637	0.400251	4.76294	1.90791e-06	0.0009274
RVRSSR	18	2.11775	0.444796	4.76118	1.92468e-06	0.000932447
RSRGGR	43	1.44967	0.304583	4.75952	1.9405e-06	0.000937681
RGVPRG	32.25	1.59655	0.335637	4.75678	1.96708e-06	0.000948077
GVRAGR	38.5	1.54765	0.325472	4.7551	1.9835e-06	0.000953008
VGGRAW	59.25	1.1529	0.242477	4.75469	1.9875e-06	0.000953008
GVRGRA	39.25	1.45591	0.306271	4.75367	1.99758e-06	0.000955388
RAGAGA	50	1.32965	0.280077	4.74744	2.0601e-06	0.000980278
RGRVGR	63.25	1.24608	0.262662	4.74404	2.095e-06	0.000991836
VRSGSG	46	1.41749	0.298784	4.74418	2.09353e-06	0.000991836
GLGRTR	43	1.34026	0.282618	4.74229	2.11311e-06	0.000997884
SPRLGG	15.75	2.28617	0.482407	4.73909	2.14678e-06	0.00100869
GRAWPG	21.5	2.12701	0.449343	4.7336	2.20576e-06	0.00103331
RAGGVG	46.25	1.29164	0.272891	4.73319	2.21022e-06	0.00103331
AGGRAW	28	1.71217	0.36182	4.73209	2.22222e-06	0.00103632
RSGGGG	91.75	0.9306	0.196797	4.72872	2.25936e-06	0.00105102
GRGLRG	79.75	1.03685	0.21941	4.72565	2.2938e-06	0.00106176
RGARVR	35	1.62054	0.342925	4.72566	2.29371e-06	0.00106176
RATALG	10	2.7579	0.584039	4.72211	2.33413e-06	0.00107776
RSPGGS	23.5	1.85878	0.393779	4.72037	2.35418e-06	0.00108435
RGAGRR	69.25	1.13365	0.240313	4.71738	2.38906e-06	0.00108786
RLARGR	35.25	1.49561	0.31703	4.71757	2.38681e-06	0.00108786
RSGVGG	87	1.04306	0.221052	4.71863	2.37435e-06	0.00108786
VRSGAR	31.75	1.62139	0.343717	4.71722	2.39091e-06	0.00108786
GGLGVR	40.5	1.46514	0.310674	4.716	2.40523e-06	0.00109172
GLRAGG	58.5	1.23273	0.261532	4.7135	2.43494e-06	0.00110253
RARVGG	51.5	1.37829	0.292576	4.71089	2.46636e-06	0.00111138
RSGGRR	86.75	1.19463	0.253584	4.71098	2.46532e-06	0.00111138
ARGRGT	40	1.44493	0.307071	4.70552	2.53224e-06	0.00113812
PRLRGR	25.5	1.82788	0.388572	4.70409	2.55005e-06	0.00113812
RGARLV	8.5	2.84932	0.605666	4.70445	2.54556e-06	0.00113812
RSRGAR	20	1.96462	0.417567	4.70493	2.5395e-06	0.00113812
LVVRAG	29.5	1.61752	0.343956	4.7027	2.56746e-06	0.00114045
SGLRVR	26.75	1.70593	0.362741	4.70288	2.56515e-06	0.00114045
ARAAGG	45.5	1.29598	0.275986	4.69581	2.65553e-06	0.00116162
ARAGGG	80.5	1.0172	0.216635	4.69545	2.66017e-06	0.00116162
ARASPG	45.75	1.47528	0.314084	4.6971	2.6388e-06	0.00116162
GRSRAR	52.5	1.52882	0.325621	4.69509	2.66483e-06	0.00116162
RGAVWG	21.75	1.98132	0.421918	4.69597	2.65345e-06	0.00116162
VRAGLG	52.75	1.21252	0.258149	4.697	2.64006e-06	0.00116162
AGRAAR	41.75	1.3995	0.298153	4.69391	2.6803e-06	0.00116565
VGRAAG	28	1.65252	0.352189	4.69213	2.70375e-06	0.00117312
VGPRGR	40	1.40536	0.299719	4.68893	2.74642e-06	0.00118613
LGARGA	26	1.72662	0.368557	4.6848	2.80235e-06	0.00119745
PAVRGR	25.25	1.74982	0.373468	4.68533	2.79505e-06	0.00119745
PRSGGG	37.75	1.43146	0.305556	4.68479	2.80247e-06	0.00119745
RGRALG	34.5	1.50585	0.321444	4.68463	2.80465e-06	0.00119745
RSGGAA	38.5	1.42237	0.303605	4.68495	2.80025e-06	0.00119745
GRGRVR	71.25	1.0578	0.226117	4.67814	2.89496e-06	0.00123039
RARVRG	53.5	1.2087	0.258493	4.67594	2.92609e-06	0.0012408
RAGRGV	57.25	1.24642	0.266737	4.67287	2.97025e-06	0.00125057
RAPPLV	35.25	1.49373	0.319718	4.67202	2.98257e-06	0.00125057
RGGRAR	88.5	0.939722	0.201084	4.67329	2.9642e-06	0.00125057
VRGSGR	56.5	1.22301	0.261771	4.67207	2.98175e-06	0.00125057
VRSGRG	58	1.19023	0.254717	4.67276	2.97182e-06	0.00125057
RAGRGW	53.5	1.20851	0.258922	4.66749	3.04908e-06	0.0012756
RMGRAA	21.5	1.88911	0.404889	4.66575	3.07496e-06	0.00128069
SVVRVR	32.5	1.60332	0.343623	4.66592	3.07235e-06	0.00128069
LGARGR	78	1.28403	0.275293	4.66425	3.09752e-06	0.00128722
LSGRAW	16	2.18376	0.468263	4.66352	3.10841e-06	0.00128889
VARGRG	67.5	1.06224	0.22792	4.6606	3.15285e-06	0.00130442
LGGRSR	40.25	1.37598	0.295273	4.66003	3.16166e-06	0.00130518
VRGRPV	16.75	2.12634	0.456851	4.65434	3.25016e-06	0.00133582
GRSGRR	38.25	1.41069	0.30316	4.65328	3.26688e-06	0.00133974
RVWRSG	30	1.5863	0.340945	4.65264	3.27708e-06	0.00134099
GGRARG	87.25	1.03049	0.221525	4.65178	3.2908e-06	0.00134366
RSGGVV	37	1.43961	0.309641	4.64928	3.33096e-06	0.00135568
RSGLRG	39.5	1.38339	0.297565	4.64905	3.33474e-06	0.00135568
RSGGAR	51.5	1.22718	0.26399	4.64859	3.34212e-06	0.00135574
SLGRST	21.5	1.88719	0.40632	4.64459	3.40754e-06	0.00137928
VRSGGS	33.5	1.55144	0.334236	4.64174	3.45481e-06	0.00139539
LRGRAR	46.25	1.32243	0.284946	4.64098	3.46768e-06	0.00139757
ARGRAA	44.75	1.33429	0.287545	4.64028	3.47929e-06	0.00139804
FGRSGR	13.25	2.35503	0.507556	4.63995	3.48496e-06	0.00139804
GLRAGR	51.75	1.20608	0.26004	4.63806	3.51694e-06	0.00139933
RSAGLG	34.25	1.67673	0.361451	4.63889	3.50286e-06	0.00139933
EGRGAR	54.25	1.28901	0.278005	4.63665	3.54093e-06	0.00140291
VRGRGS	52.5	1.2027	0.259367	4.63707	3.53384e-06	0.00140291
GSRSAR	9.5	2.7088	0.584463	4.63469	3.57473e-06	0.0014133
GPRVGR	33.5	1.55091	0.334905	4.63091	3.64063e-06	0.00142512
RARRDG	33.25	1.58692	0.342658	4.63121	3.63541e-06	0.00142512
SVRGWR	12.25	2.42212	0.523182	4.6296	3.66372e-06	0.00142736
LRGRGV	40.5	1.34704	0.291048	4.62825	3.68777e-06	0.00143077
RGAWGR	52.25	1.19393	0.257951	4.6285	3.68328e-06	0.00143077
GPRGAG	60.5	1.16352	0.251582	4.6248	3.74958e-06	0.00144749
GRARGG	94.75	1.04142	0.225214	4.62412	3.76184e-06	0.00144749
GWRGRA	55.75	1.19802	0.259071	4.62429	3.75885e-06	0.00144749
ARGARG	45.5	1.36148	0.294666	4.62041	3.82979e-06	0.0014646
ARGRGL	50.5	1.22156	0.264353	4.62094	3.81999e-06	0.0014646
GARSGR	50.75	1.26037	0.272775	4.62054	3.82734e-06	0.0014646
GARGSR	60	1.22408	0.264979	4.61952	3.84631e-06	0.00146792
RGAARW	31.75	1.66576	0.360764	4.61731	3.88741e-06	0.00147807
VLGVRL	22.25	1.85268	0.401436	4.61514	3.92838e-06	0.00148711
RAPPGA	52.25	1.22268	0.265049	4.61304	3.96829e-06	0.00149917
VRAGGR	55	1.31184	0.284436	4.61208	3.98659e-06	0.00150305
AVGRSG	48.5	1.2421	0.269481	4.60923	4.04157e-06	0.00152071
AGRGVR	42.5	1.53498	0.333459	4.6032	4.16044e-06	0.00155916
GSLSVR	13	2.33325	0.506838	4.60355	4.15355e-06	0.00155916
GVRGRS	28.25	1.60384	0.348641	4.60026	4.21958e-06	0.00157817
RSSDTA	8	2.79055	0.607109	4.59646	4.29722e-06	0.00160381
VRAVGG	40.75	1.43199	0.311568	4.59607	4.30531e-06	0.00160381
GARARG	57	1.13045	0.246123	4.59304	4.36827e-06	0.00162403
PRGVVV	23.25	1.76581	0.384685	4.59029	4.4263e-06	0.00164234
GRARWG	35.25	1.49019	0.324699	4.58944	4.44428e-06	0.00164575
GPRGGG	66.75	1.17506	0.256137	4.58762	4.48319e-06	0.00165688
LGPRGR	34.25	1.44506	0.315082	4.58628	4.51207e-06	0.00166098
VRGRSR	34.25	1.44506	0.315082	4.58628	4.51207e-06	0.00166098
RAGARG	73	0.999735	0.218072	4.58442	4.55245e-06	0.00166987
RGRPGR	61.75	1.10184	0.240348	4.58435	4.55406e-06	0.00166987
AALARG	21.75	1.82143	0.397671	4.58026	4.64408e-06	0.00168908
AVRGTR	19	1.97653	0.431678	4.5787	4.67873e-06	0.00168908
GARAGR	76	0.998604	0.218035	4.58003	4.64918e-06	0.00168908
LRATGG	38.5	1.37846	0.301043	4.57895	4.67309e-06	0.00168908
LRSRVS	19.5	1.92276	0.419717	4.58109	4.62563e-06	0.00168908
RTGRLR	29.5	1.55766	0.340182	4.57889	4.67439e-06	0.00168908
GSLRVR	20.5	1.90063	0.415236	4.57722	4.712e-06	0.00169782
RAPPRS	35	1.56761	0.342531	4.57656	4.72682e-06	0.00169988
RSSRAG	27	1.71017	0.373844	4.57455	4.77243e-06	0.00171299
VGRGSR	62.5	1.10009	0.240544	4.57336	4.79971e-06	0.00171948
RGSRSA	25.25	1.67909	0.367311	4.5713	4.84712e-06	0.00173315
VRGGRS	62	1.15777	0.253397	4.569	4.90064e-06	0.00174229
RARWGG	32.25	1.58662	0.347578	4.56478	5.00021e-06	0.00177432
ARGWGV	13.75	2.25117	0.493282	4.56365	5.02715e-06	0.00177873
VRLGRG	50	1.23283	0.270153	4.56346	5.03168e-06	0.00177873
RGRRQS	15.75	2.15371	0.472057	4.56239	5.05746e-06	0.00178447
AGRPRG	23.5	1.77705	0.389976	4.55682	5.19346e-06	0.00182215
AVRAGR	38.75	1.38814	0.304822	4.55395	5.26474e-06	0.00184369
AGRGLR	53.5	1.14944	0.252514	4.552	5.31395e-06	0.00184709
PRGSPG	31.5	1.55135	0.340793	4.55217	5.30949e-06	0.00184709
VLGRVR	30	1.52907	0.335887	4.55233	5.30562e-06	0.00184709
RSSPVV	16.25	2.08196	0.457516	4.55058	5.34983e-06	0.00185093
VAGRAG	48.5	1.20937	0.265773	4.55039	5.35468e-06	0.00185093
RVVRGL	10	2.55659	0.562318	4.54653	5.45379e-06	0.00187625
SARMGR	8	2.76979	0.609232	4.54636	5.45805e-06	0.00187625
GRAGPR	37.25	1.40482	0.309096	4.54495	5.49485e-06	0.00188544
GGAGPR	75	1.17189	0.257905	4.54389	5.52258e-06	0.00189148
GARGGR	153	0.74963	0.16502	4.54265	5.55508e-06	0.00189914
RGRGRW	62.75	1.08309	0.238474	4.54175	5.57896e-06	0.00190382
SLGPRG	44.5	1.28755	0.283553	4.54077	5.60486e-06	0.00190918
ARSGGR	58.25	1.11746	0.246129	4.54013	5.62195e-06	0.00191151
MGPRVM	6.5	2.86891	0.631961	4.53969	5.63363e-06	0.00191201
ALARAS	18.25	2.01382	0.444039	4.53524	5.75376e-06	0.00193763
GLGRAA	48	1.44489	0.318571	4.53553	5.74598e-06	0.00193763
SAVGRA	18.75	1.95691	0.431515	4.53498	5.76094e-06	0.00193763
VPRVGG	32	1.47674	0.325549	4.53616	5.72873e-06	0.00193763
VVGGRA	36.25	1.44493	0.318541	4.53608	5.73103e-06	0.00193763
RGVRGG	37	1.56064	0.344191	4.53423	5.7815e-06	0.00194106
ALVRAG	40	1.32323	0.291944	4.53246	5.83003e-06	0.00194687
RAPPVV	29.5	1.55526	0.343126	4.53262	5.82562e-06	0.00194687
VRSWGG	24	1.73607	0.382975	4.53311	5.81208e-06	0.00194687
RGRTAG	29.25	1.54248	0.340554	4.52933	5.91713e-06	0.00196542
LARSGG	43	1.33362	0.294819	4.52353	6.08165e-06	0.00201649
GRGRSA	40.5	1.34349	0.297365	4.518	6.24254e-06	0.00206077
GRSTGG	40.5	1.30584	0.289043	4.51781	6.24826e-06	0.00206077
RWGRAR	24.25	1.87888	0.415852	4.51815	6.23812e-06	0.00206077
RSSVGG	45.75	1.23396	0.273197	4.51672	6.28059e-06	0.00206778
GGPRGR	61.75	1.07637	0.238342	4.51608	6.2996e-06	0.00207026
GPRGRS	22.5	1.78698	0.395724	4.51572	6.31024e-06	0.00207026
RAAGGV	31.5	1.50028	0.332289	4.51498	6.33215e-06	0.00207381
RGWGRG	65.75	1.07753	0.238749	4.51324	6.38444e-06	0.00208363
RAPPSV	36	1.39043	0.308124	4.51256	6.40494e-06	0.00208668
GLTGRA	19	1.96844	0.436652	4.50804	6.54306e-06	0.00212526
RSIGRG	6.25	2.84874	0.632037	4.50724	6.56766e-06	0.00212526
VRSSGG	34.75	1.55339	0.344646	4.5072	6.56883e-06	0.00212526
RARVPG	25.75	1.6406	0.364052	4.5065	6.59068e-06	0.00212865
RAGPGR	41.75	1.28321	0.284861	4.5047	6.64668e-06	0.00214304
RVGPRG	59.25	1.27564	0.283211	4.50419	6.66251e-06	0.00214444
ARGRVA	40.25	1.33273	0.295912	4.5038	6.67479e-06	0.00214471
ARGSPG	100.75	0.873401	0.194017	4.50168	6.74183e-06	0.00215058
RASGGR	71.25	1.30911	0.290791	4.50188	6.73535e-06	0.00215058
RSGGGR	79.75	1.01504	0.225466	4.50198	6.73237e-06	0.00215058
VGRGRA	66	1.0845	0.240902	4.50182	6.73742e-06	0.00215058
RSGWGG	45.25	1.2476	0.277228	4.50028	6.78634e-06	0.0021583
RAAGGR	67.25	1.16417	0.2588	4.49834	6.84857e-06	0.00216703
RGRGGG	136.25	0.826596	0.183752	4.49844	6.84537e-06	0.00216703
SGRARV	28.75	1.56897	0.348735	4.49903	6.82639e-06	0.00216703
GSGRPR	35.25	1.39888	0.311063	4.4971	6.8888e-06	0.00217608
LARVGR	41.25	1.29897	0.289074	4.49355	7.0045e-06	0.00220518
VGVRSG	46.25	1.21957	0.271517	4.49168	7.06637e-06	0.00222092
RGRARA	49.75	1.40559	0.313046	4.49003	7.12125e-06	0.00223441
GRGLLR	27.5	1.61496	0.35971	4.48961	7.13523e-06	0.00223505
GLRATG	22.5	1.78465	0.397638	4.48814	7.18487e-06	0.00224683
GVRARG	58.25	1.27173	0.283435	4.48686	7.22803e-06	0.0022528
VVLGRA	24.25	1.68148	0.374882	4.48537	7.27881e-06	0.00226485
RSRGGV	17.5	1.96267	0.437619	4.48489	7.29522e-06	0.00226618
AGRAAS	33.5	1.4515	0.323737	4.48357	7.34053e-06	0.00227648
RAAEGG	26	1.65244	0.36864	4.48254	7.37612e-06	0.00228187
SGLGVR	43.5	1.28153	0.285905	4.48236	7.38233e-06	0.00228187
RTGGGW	16	2.05663	0.459173	4.479	7.4995e-06	0.00231045
VGARPR	22.5	1.78389	0.398265	4.47915	7.49406e-06	0.00231045
GMRSRW	19.75	1.8464	0.412612	4.47492	7.6441e-06	0.00235113
GGVRAR	45.75	1.3655	0.305214	4.4739	7.68042e-06	0.00235842
LRGRGG	66	1.15206	0.257691	4.4707	7.79649e-06	0.00238622
RVGLRA	27.25	1.60082	0.35812	4.47007	7.81947e-06	0.00238935
ARGGRR	65	1.0321	0.230911	4.46966	7.83423e-06	0.00238995
LRGVGR	30.5	1.49878	0.335458	4.46786	7.90065e-06	0.0024034
RSSGVG	18.75	1.94924	0.43629	4.46777	7.90403e-06	0.0024034
LGRVAR	27.75	1.79491	0.401837	4.46675	7.94178e-06	0.00240705
RVGPRV	27.75	1.5705	0.351588	4.46688	7.93668e-06	0.00240705
ARGRTG	51.75	1.14398	0.256243	4.46443	8.02839e-06	0.00242544
VRARGA	36.25	1.44191	0.322959	4.46468	8.01866e-06	0.00242544
RSASSA	21	1.84186	0.412648	4.46351	8.06277e-06	0.0024319
RSGGAG	91.75	0.976386	0.218839	4.46167	8.13228e-06	0.00244498
SGRSGR	56	1.31025	0.293663	4.46176	8.12898e-06	0.00244498
VGRGAR	67.25	1.07427	0.240827	4.46076	8.16701e-06	0.00244838
VGVRGL	24.5	1.69351	0.379652	4.46069	8.16979e-06	0.00244838
VARGWT	19	1.88018	0.42158	4.45985	8.20182e-06	0.00245013
GGRARA	47.5	1.23333	0.276596	4.45897	8.23563e-06	0.00245631
VGRGRR	59.75	1.0872	0.243943	4.45677	8.32019e-06	0.00247757
RSGAGA	45.25	1.24638	0.279752	4.45532	8.37682e-06	0.00248658
ARGWGG	39.25	1.32747	0.298005	4.45454	8.40727e-06	0.0024916
AVGRAR	61	1.07655	0.241858	4.45118	8.54004e-06	0.00252367
VRGRAR	52.5	1.34241	0.30159	4.45112	8.54248e-06	0.00252367
GWVRGR	37.75	1.34166	0.301462	4.45051	8.56661e-06	0.00252681
GGWGRS	25.5	1.62326	0.364921	4.44826	8.65686e-06	0.00254658
RAGGAR	64.25	1.05567	0.237326	4.44816	8.66086e-06	0.00254658
LRSAGG	44.5	1.3529	0.304279	4.44625	8.73825e-06	0.00256128
SGARVR	44	1.23115	0.276946	4.44544	8.77133e-06	0.00256695
GGGRAW	45.5	1.22248	0.275065	4.44432	8.81717e-06	0.00257633
LRGRHG	17.75	1.97303	0.443981	4.44395	8.83212e-06	0.00257668
VRSAGL	22.75	1.79444	0.403961	4.44211	8.90822e-06	0.00259483
LRAGRG	35.5	1.40795	0.317045	4.44085	8.96032e-06	0.00260154
RVSRGG	39.75	1.38616	0.312159	4.44055	8.97299e-06	0.00260154
VRTGSR	31.25	1.48462	0.3343	4.44098	8.95484e-06	0.00260154
AVGRGA	44.25	1.24082	0.27958	4.43817	9.07281e-06	0.00262235
RSSGRR	17.5	2.0464	0.46106	4.43847	9.06013e-06	0.00262235
PRGGRA	34.25	1.39424	0.314346	4.43537	9.19158e-06	0.00262824
PVVRGR	32.75	1.46055	0.329197	4.4367	9.13491e-06	0.00262824
QRSAGG	20	1.93553	0.436369	4.43553	9.18444e-06	0.00262824
RVARSG	31.75	1.46012	0.329143	4.43614	9.15871e-06	0.00262824
VPLRSR	25	1.71835	0.387368	4.43595	9.16684e-06	0.00262824
VRSRLV	20	1.93553	0.436369	4.43553	9.18444e-06	0.00262824
RAGLGG	44.5	1.25043	0.282094	4.43267	9.30723e-06	0.00265725
SLRGLR	24.75	1.64231	0.370576	4.43178	9.3459e-06	0.00266211
RSGVVR	34.75	1.50507	0.339652	4.43122	9.37028e-06	0.00266305
PRGRGR	64	1.32957	0.300101	4.43043	9.40452e-06	0.00266469
RLRSAG	14.25	2.14673	0.484523	4.4306	9.39722e-06	0.00266469
VRGRPR	45.25	1.31233	0.296448	4.42684	9.56237e-06	0.00270531
LTIRAG	7.75	2.71177	0.612695	4.42597	9.60091e-06	0.00271211
ARAGGA	60.25	1.07741	0.243485	4.42494	9.64697e-06	0.00271283
RGPRLG	30	1.5738	0.355621	4.42549	9.62247e-06	0.00271283
VVARGL	11	2.4351	0.550297	4.42506	9.64152e-06	0.00271283
GAPRAR	31.25	1.58193	0.357642	4.42323	9.72352e-06	0.00272616
RAGRGS	50.25	1.29796	0.293422	4.42354	9.70979e-06	0.00272616
AVRGRA	34.25	1.43819	0.325171	4.42288	9.7396e-06	0.00272658
RGRKGG	18	1.98502	0.448917	4.42181	9.7879e-06	0.002736
ARAGVR	29	1.57698	0.356745	4.42046	9.84917e-06	0.00274902
RAGAVR	33.25	1.43699	0.325183	4.41901	9.91539e-06	0.00276338
RGAYVR	15.5	2.11637	0.47897	4.41858	9.93534e-06	0.00276482
RGRTGG	50.5	1.15715	0.261951	4.41743	9.988e-06	0.00276712
RSGGLS	19.5	1.82565	0.413232	4.41797	9.96337e-06	0.00276712
VRSGVL	18	1.8981	0.42967	4.41759	9.98071e-06	0.00276712
GAVARS	33	1.42507	0.322673	4.41646	1.00333e-05	0.00276804
GPRGRQ	23.75	1.7134	0.387957	4.41647	1.00326e-05	0.00276804
GRSSLG	33	1.51761	0.34363	4.4164	1.00357e-05	0.00276804
GAGRSW	25.25	1.60732	0.364094	4.41459	1.01203e-05	0.00277499
GGLVRA	31.25	1.48334	0.336005	4.41464	1.01179e-05	0.00277499
RAAGGA	58.75	1.18174	0.267682	4.41472	1.01139e-05	0.00277499
RSQAGR	14.5	2.15911	0.489141	4.4141	1.01433e-05	0.00277723
GLRGRA	63.5	1.29214	0.292801	4.41303	1.01936e-05	0.00278285
APRGRG	51.75	1.22977	0.278801	4.41093	1.02926e-05	0.0028017
GRGWVR	32	1.47091	0.333576	4.40951	1.03602e-05	0.00281601
AGGRAA	50.25	1.41805	0.32183	4.4062	1.05198e-05	0.00285109
GRAASG	44.25	1.2739	0.289232	4.40444	1.06059e-05	0.00286612
ASRLLR	11.5	2.32777	0.528625	4.40344	1.06548e-05	0.00286973
GRGRPR	73	1.14007	0.258885	4.40377	1.06386e-05	0.00286973
VRGLAG	34.75	1.41585	0.321676	4.40149	1.07509e-05	0.00288861
TGRGAR	37.25	1.35844	0.308721	4.40022	1.08141e-05	0.00290141
VRGRGP	24.5	1.62612	0.369655	4.39901	1.08747e-05	0.00291351
ARGLGR	42.75	1.24919	0.284128	4.39658	1.09968e-05	0.0029336
PRYGPR	35.5	1.36343	0.310091	4.39689	1.09815e-05	0.0029336
RVPRAG	34.75	1.45934	0.33204	4.39507	1.10737e-05	0.00294991
ARGAGW	27.5	1.55326	0.353441	4.39468	1.10934e-05	0.00295042
LLARGR	23.75	1.71123	0.389893	4.38898	1.13883e-05	0.0030208
ARPRGG	36.75	1.33588	0.304459	4.38772	1.14544e-05	0.00303405
GLGRGR	105.25	0.806638	0.183885	4.38665	1.15109e-05	0.0030447
RGSRGW	33.75	1.45855	0.332553	4.38593	1.15493e-05	0.00305053
PVGRAG	29.5	1.49545	0.341016	4.38527	1.15842e-05	0.00305542
RGGRSR	64.5	1.06195	0.242196	4.38468	1.16159e-05	0.00305947
GRGRGR	138	0.714189	0.162949	4.3829	1.17108e-05	0.00307582
VGVRGR	60.75	1.04315	0.237991	4.38315	1.16976e-05	0.00307582
VLVRSR	23.5	1.69689	0.387206	4.38241	1.17376e-05	0.00307853
GRSVGA	34	1.42493	0.325205	4.38164	1.17788e-05	0.003085
GLGVRS	19.5	1.82195	0.415961	4.38008	1.18633e-05	0.00308906
RAGVGA	36.25	1.43818	0.328319	4.38042	1.18453e-05	0.00308906
RGRGRN	12.5	2.25811	0.515493	4.38048	1.18417e-05	0.00308906
RGRSGA	52.5	1.16815	0.26671	4.37984	1.18768e-05	0.00308906
VRSRSD	7.5	2.68473	0.613024	4.37948	1.18963e-05	0.00308982
VRVRSG	54.25	1.25376	0.286341	4.37856	1.19466e-05	0.00309859
GVGRSR	63	1.11128	0.25382	4.37821	1.19656e-05	0.00309919
GGRVRA	32.25	1.48107	0.338474	4.37572	1.21034e-05	0.00310478
GRSGRW	36.5	1.4486	0.331022	4.37615	1.20792e-05	0.00310478
LRSGVG	32.25	1.48107	0.338474	4.37572	1.21034e-05	0.00310478
RAAESG	14.75	2.06356	0.47159	4.37575	1.21015e-05	0.00310478
RASPGG	30	1.46921	0.335743	4.376	1.20878e-05	0.00310478
RATRGG	39.25	1.40185	0.320249	4.37738	1.20114e-05	0.00310478
MPRQRG	9.5	2.47944	0.567126	4.37194	1.23147e-05	0.00315278
ALGRGR	100.5	0.910981	0.208669	4.36567	1.26731e-05	0.00320862
ARGRAL	23	1.66724	0.381802	4.36676	1.26102e-05	0.00320862
GPRAAG	33.25	1.57189	0.360079	4.3654	1.26888e-05	0.00320862
GPRGRV	47	1.30815	0.299673	4.36527	1.26969e-05	0.00320862
LGRAVG	23.25	1.74764	0.400217	4.36673	1.26119e-05	0.00320862
RALDVV	7.25	2.6715	0.611898	4.36592	1.26587e-05	0.00320862
VAGRSR	38.25	1.32065	0.302479	4.36609	1.2649e-05	0.00320862
ARGLGG	74.5	0.936648	0.214689	4.36282	1.28397e-05	0.00321496
GPRVVR	16.5	1.97656	0.453011	4.36317	1.28193e-05	0.00321496
LRGRAG	59	1.28968	0.295654	4.36212	1.28806e-05	0.00321496
RAASGV	29.25	1.48146	0.339647	4.36176	1.29021e-05	0.00321496
RAPPRR	38	1.30968	0.300148	4.36344	1.28034e-05	0.00321496
RRGPRA	36.25	1.39555	0.319957	4.36169	1.29061e-05	0.00321496
TRSRGR	24	1.72259	0.394884	4.36227	1.28718e-05	0.00321496
VAGRSG	38	1.30968	0.300148	4.36344	1.28034e-05	0.00321496
VGARSG	37.75	1.37854	0.315914	4.36366	1.27903e-05	0.00321496
RAGSGG	52.25	1.1591	0.265864	4.35973	1.3022e-05	0.00323828
ARGRVT	20	1.77261	0.406797	4.35748	1.31567e-05	0.00325876
GLARGR	53.5	1.11746	0.25644	4.35758	1.31509e-05	0.00325876
VRGGRT	25	1.65077	0.378886	4.35692	1.31905e-05	0.00325881
VPRSGG	40.75	1.45925	0.334961	4.35647	1.32179e-05	0.00326096
GRSRRG	51	1.23203	0.282944	4.35433	1.33472e-05	0.00327887
LRASGG	38.5	1.2919	0.296698	4.35427	1.33511e-05	0.00327887
PRGAPG	38.5	1.40936	0.323685	4.35411	1.33606e-05	0.00327887
SLRAGR	16.25	1.9596	0.449992	4.35475	1.33222e-05	0.00327887
ARGAGG	113.75	0.822821	0.189119	4.35081	1.35636e-05	0.00330502
GLRGVR	43.25	1.40702	0.323405	4.35065	1.35732e-05	0.00330502
LRSGLG	42.25	1.36981	0.314837	4.35087	1.35598e-05	0.00330502
RGGGRR	87.25	1.00909	0.231918	4.35108	1.3547e-05	0.00330502
RGPRAA	27.25	1.5375	0.353366	4.35099	1.35521e-05	0.00330502
RPRGRW	35.5	1.44681	0.332522	4.35102	1.35504e-05	0.00330502
GRGRRS	41.5	1.26832	0.291546	4.35033	1.35934e-05	0.00330564
RSGRTV	30	1.51843	0.349202	4.34827	1.37214e-05	0.00332917
VRSRLG	22.25	1.68964	0.388585	4.3482	1.37258e-05	0.00332917
RSGAVG	42.75	1.28281	0.29511	4.3469	1.38077e-05	0.00334445
RSSGAS	32	1.42054	0.326813	4.34663	1.38245e-05	0.00334445
ALRSGR	44	1.39929	0.321969	4.34603	1.38621e-05	0.0033492
VRARGG	59	1.13703	0.261653	4.34557	1.38917e-05	0.00335162
AGPGLR	31.5	1.44366	0.332321	4.34419	1.39789e-05	0.00336007
RSGRAE	31.5	1.44366	0.332321	4.34419	1.39789e-05	0.00336007
RPRAGP	41.25	1.25775	0.289709	4.34144	1.41554e-05	0.00338507
AGPRGG	47.25	1.15772	0.266714	4.34067	1.42049e-05	0.00339257
VVRGRG	68	0.983864	0.226683	4.34027	1.42309e-05	0.00339446
RGRAGA	63	1.03981	0.239591	4.33993	1.42529e-05	0.00339527
RAVGGG	54.25	1.14245	0.263294	4.33908	1.4308e-05	0.00339982
VRASRG	34.5	1.44542	0.333404	4.33534	1.45532e-05	0.00345371
GLRVRV	35	1.42413	0.328532	4.33483	1.45874e-05	0.00345742
GLVRSG	28	1.52115	0.350968	4.33415	1.46321e-05	0.00345927
LVRGAS	13	2.16275	0.49899	4.33426	1.46254e-05	0.00345927
GRAGRT	18.5	1.83598	0.423724	4.33297	1.47114e-05	0.00346837
GVRSPP	17.25	1.92864	0.445214	4.33193	1.47809e-05	0.00346837
RGSRLR	36.25	1.35277	0.312234	4.33255	1.47393e-05	0.00346837
RPRAGG	38	1.30864	0.301996	4.33329	1.46895e-05	0.00346837
VRGRRE	31.75	1.45518	0.335917	4.33197	1.47778e-05	0.00346837
RGAGGR	107.25	0.914286	0.211091	4.33125	1.48268e-05	0.00347453
LVLRSL	9.5	2.46569	0.569799	4.3273	1.5095e-05	0.0035288
VRGRGG	118.75	0.83702	0.193429	4.32728	1.5096e-05	0.0035288
AAGRAR	56	1.14555	0.264903	4.32442	1.52931e-05	0.00355729
EARSRG	24	1.6559	0.382924	4.32436	1.52979e-05	0.00355729
GARVAR	31	1.56442	0.36181	4.32386	1.53321e-05	0.00355729
LVPRGL	25	1.58755	0.367139	4.32412	1.53145e-05	0.00355729
RSSAGA	25	1.58755	0.367139	4.32412	1.53145e-05	0.00355729
VRAGTW	7.25	2.65403	0.613635	4.3251	1.52466e-05	0.00355729
GRSAGG	66	1.23918	0.286667	4.32272	1.54115e-05	0.0035713
GVGGRS	50.5	1.21398	0.280912	4.32157	1.54923e-05	0.00358113
RAAGGE	24.5	1.68296	0.38941	4.32184	1.54737e-05	0.00358113
SKPRVA	10	2.48682	0.575504	4.32112	1.55239e-05	0.003584
RSAVGA	26	1.58266	0.366402	4.31946	1.5641e-05	0.00359626
RSGSVV	16.25	2.04822	0.474204	4.31928	1.56539e-05	0.00359626
TARASG	16.25	2.04822	0.474204	4.31928	1.56539e-05	0.00359626
VVGRGA	39.75	1.26801	0.29356	4.31941	1.56446e-05	0.00359626
ARVWRG	13.75	2.09626	0.48539	4.31871	1.56945e-05	0.00360085
RSGGRW	31	1.41771	0.328292	4.31846	1.57124e-05	0.00360085
RSGSVG	37.5	1.32596	0.307127	4.31731	1.57943e-05	0.00360197
RVGRSS	22	1.67243	0.387336	4.31778	1.57606e-05	0.00360197
DGLGRA	8.25	2.54569	0.58977	4.31641	1.58585e-05	0.00361221
GRSRAG	32.5	1.44306	0.334396	4.31543	1.59295e-05	0.00362395
GGRSAV	39.75	1.26785	0.293853	4.31458	1.59903e-05	0.00363287
RTWPGG	26.5	1.55156	0.359629	4.31435	1.60075e-05	0.00363287
ASPRLG	14.5	2.03779	0.47247	4.31306	1.61013e-05	0.00364531
RGRRGA	61	1.02548	0.237794	4.31246	1.61446e-05	0.00365068
LGRVTR	12.5	2.24327	0.520338	4.31118	1.62383e-05	0.00366744
SPRVGA	20.75	1.81229	0.420582	4.30901	1.63987e-05	0.00369887
GRAAAG	46.25	1.18245	0.274527	4.30723	1.65308e-05	0.00371017
LLRSRG	23.75	1.6406	0.38089	4.30728	1.65271e-05	0.00371017
LRGRSG	74	1.04211	0.241967	4.30683	1.65609e-05	0.00371017
RGLAPR	14.75	2.05285	0.476659	4.30676	1.65664e-05	0.00371017
RAGRAG	49	1.16027	0.269462	4.30586	1.66335e-05	0.00371187
RLRSRG	33.5	1.48839	0.345631	4.30629	1.66015e-05	0.00371187
VARGAG	49	1.12994	0.262414	4.30593	1.66289e-05	0.00371187
ARGRWR	32.25	1.38404	0.321497	4.30499	1.66996e-05	0.00372218
RTGVGG	32	1.46562	0.340623	4.30277	1.68676e-05	0.00374623
VRAGRS	38	1.34702	0.313022	4.30328	1.68288e-05	0.00374623
VVRPRG	27.5	1.49288	0.346936	4.30303	1.68477e-05	0.00374623
RGAAWG	28.5	1.54494	0.3591	4.30226	1.69066e-05	0.00375044
LRGGRV	47.5	1.22895	0.285694	4.30162	1.6955e-05	0.00375411
GARGLS	23.5	1.62573	0.378141	4.29927	1.71365e-05	0.00376569
GRSRLG	40.75	1.23559	0.287348	4.29999	1.70804e-05	0.00376569
RVRGGS	27.75	1.56056	0.362896	4.30029	1.70578e-05	0.00376569
VRSRGD	23.5	1.62573	0.378141	4.29927	1.71365e-05	0.00376569
GRVRSA	23.25	1.67629	0.389969	4.29851	1.71953e-05	0.00377391
RAGAVG	28.25	1.47858	0.343995	4.29826	1.72142e-05	0.00377391
RGRLGR	46.5	1.15972	0.269866	4.2974	1.72814e-05	0.00378065
RSPGRG	21.25	1.69585	0.394627	4.29735	1.72854e-05	0.00378065
ARVRGV	21.5	1.71077	0.398168	4.2966	1.73436e-05	0.00378896
LGRGRL	36.75	1.45513	0.338771	4.29532	1.74439e-05	0.00380087
VARAGG	43.25	1.23146	0.286695	4.29535	1.74416e-05	0.00380087
RAPPRW	30.25	1.4776	0.344049	4.29473	1.74903e-05	0.00380088
RSGSVR	23.75	1.63967	0.381796	4.29461	1.74998e-05	0.00380088
LRGLGG	64.5	1.03739	0.241579	4.29419	1.75332e-05	0.00380283
VGRGRS	47	1.14706	0.267142	4.29381	1.75631e-05	0.00380283
RSAASG	25	1.64596	0.383524	4.29168	1.77323e-05	0.00382244
VRGARW	19.5	1.81301	0.422427	4.29189	1.77158e-05	0.00382244
VRGRVA	61	1.02513	0.238861	4.29177	1.77258e-05	0.00382244
VVARGR	49.5	1.178	0.274492	4.29156	1.77422e-05	0.00382244
RSSARV	17	1.90791	0.444625	4.29105	1.77829e-05	0.00382681
RAGTGA	19.25	1.7976	0.419026	4.28994	1.78719e-05	0.00383712
LAVRGA	37	1.38379	0.322615	4.28929	1.79245e-05	0.00384401
GVRVAR	20.5	1.86982	0.43603	4.28827	1.80068e-05	0.00384841
LRSLGG	36.75	1.29151	0.301156	4.28852	1.7987e-05	0.00384841
VGGLLR	25.75	1.56707	0.365415	4.28847	1.79908e-05	0.00384841
PAGLVR	18.75	1.84655	0.430635	4.28798	1.80305e-05	0.00384907
AYLRSW	8.25	2.53455	0.591413	4.28558	1.82264e-05	0.00387321
LPRVLV	8.25	2.53455	0.591413	4.28558	1.82264e-05	0.00387321
RARPVG	39	1.42636	0.33281	4.2858	1.82084e-05	0.00387321
LRGLRG	29.25	1.52872	0.357146	4.28037	1.86582e-05	0.00393812
PGPRLG	16.25	1.94988	0.455469	4.28103	1.86031e-05	0.00393812
PSVRGA	20	1.7654	0.412423	4.28056	1.86428e-05	0.00393812
RGARGV	36.75	1.37265	0.320677	4.28049	1.86481e-05	0.00393812
RPRVGG	28.75	1.45129	0.339029	4.28072	1.8629e-05	0.00393812
LRGGRS	34.75	1.41046	0.329564	4.27977	1.87086e-05	0.00393987
PRGRSR	24.75	1.57058	0.366972	4.27982	1.87042e-05	0.00393987
LRSGPR	21.5	1.85008	0.4324	4.27865	1.88034e-05	0.00395537
LAGRSA	22	1.66925	0.390247	4.27742	1.89068e-05	0.00396821
GRARSR	43.75	1.21654	0.284459	4.27669	1.8969e-05	0.00397679
LGRSAG	44.5	1.17891	0.27571	4.27592	1.90348e-05	0.00398612
GRGSRG	94.25	0.90087	0.210728	4.27504	1.91099e-05	0.00399578
ARARVS	16.75	1.88973	0.442207	4.27342	1.92498e-05	0.00400771
LRAGVR	32.5	1.441	0.337204	4.27339	1.92523e-05	0.00400771
RAWGAG	29.25	1.47685	0.34559	4.27341	1.92509e-05	0.00400771
RSGVRA	31	1.51259	0.35397	4.27323	1.92665e-05	0.00400771
QRAARV	9.25	2.43627	0.570223	4.27248	1.93314e-05	0.00401229
RGPRVR	26	1.52163	0.356131	4.27268	1.9314e-05	0.00401229
RVRGGW	24.25	1.79019	0.419245	4.27004	1.95435e-05	0.00404732
GRSSGG	50.5	1.1243	0.263381	4.26874	1.96581e-05	0.00405758
GRAVSG	29.5	1.43822	0.337077	4.26676	1.98337e-05	0.0040893
APRGLV	15.25	1.97895	0.463842	4.26642	1.98635e-05	0.00409093
LVPRGR	31.25	1.42762	0.334731	4.26499	1.99908e-05	0.00410811
RAGGSA	31.5	1.4875	0.348767	4.26501	1.99892e-05	0.00410811
AGPRGA	37	1.30193	0.305277	4.26475	2.00128e-05	0.00410812
RSGGVE	26.75	1.61811	0.379451	4.26434	2.00496e-05	0.00411115
LGARPR	28	1.57078	0.368502	4.26261	2.02057e-05	0.00413411
ARLGRV	30.25	1.52553	0.357957	4.26176	2.02824e-05	0.00413706
GLAAPR	7	2.61904	0.614585	4.26147	2.03087e-05	0.00413706
KPRTTG	7	2.61904	0.614585	4.26147	2.03087e-05	0.00413706
RTMGGG	7	2.61904	0.614585	4.26147	2.03087e-05	0.00413706
ARSGLG	40	1.27663	0.299648	4.26044	2.04029e-05	0.00414722
AAPRGA	30.5	1.43872	0.337795	4.25914	2.05211e-05	0.00416188
GRSTPS	8.75	2.54431	0.597345	4.25937	2.05003e-05	0.00416188
RAGGRW	39.75	1.30353	0.306071	4.25892	2.05418e-05	0.00416188
RALGLG	21.75	1.65272	0.388126	4.25821	2.06075e-05	0.00417067
MRSGVG	16.75	1.88775	0.443428	4.25717	2.07031e-05	0.00418071
RARPLG	19.75	1.74781	0.410578	4.25694	2.07241e-05	0.00418071
RGARGR	82.5	0.950393	0.223253	4.25702	2.0717e-05	0.00418071
RGSRAS	25	1.58296	0.372008	4.25517	2.08892e-05	0.00420493
RSLGGA	25	1.58296	0.372008	4.25517	2.08892e-05	0.00420493
LSVARS	11	2.26295	0.532006	4.25362	2.10339e-05	0.00422418
SLARGR	32.75	1.36025	0.319789	4.25358	2.10378e-05	0.00422418
VRGLGS	18.25	1.89409	0.445309	4.25342	2.10526e-05	0.00422418
GLRVGR	55.5	1.04775	0.246417	4.25195	2.11917e-05	0.00424754
GASPRS	24.5	1.61575	0.380121	4.25062	2.13182e-05	0.00426376
VRGRVL	23.25	1.60768	0.378246	4.25036	2.1343e-05	0.00426415
RAGRAA	46.25	1.14888	0.270352	4.24959	2.14162e-05	0.00427422
GRSVVG	32.25	1.42799	0.336084	4.2489	2.1482e-05	0.00428053
LGLGRA	51	1.11265	0.261875	4.24878	2.14942e-05	0.00428053
QRSWGP	8	2.51024	0.59092	4.24801	2.15673e-05	0.00428607
RSSGGA	34.75	1.32297	0.311535	4.2466	2.17036e-05	0.00430026
RSSRGS	21.5	1.70644	0.401841	4.24656	2.17077e-05	0.00430026
RAGGRS	51	1.11257	0.262069	4.24533	2.18269e-05	0.00431473
GRWSPR	14.5	2.1282	0.501504	4.24364	2.19921e-05	0.0043428
AGARGR	51.75	1.13901	0.26842	4.24339	2.20164e-05	0.00434301
AQVVRS	14.75	2.04254	0.481436	4.2426	2.20948e-05	0.00434472
GAALRS	14.75	2.04254	0.481436	4.2426	2.20948e-05	0.00434472
LVRGSR	52	1.09078	0.257099	4.24266	2.20881e-05	0.00434472
RPRGRG	51	1.17054	0.275935	4.24209	2.2145e-05	0.00435003
RARARL	25.75	1.56402	0.368725	4.24171	2.21824e-05	0.00435217
LGRTGG	30.25	1.42523	0.336063	4.24096	2.22561e-05	0.00435359
LRSGAR	26.75	1.50401	0.35486	4.23832	2.25201e-05	0.00440059
VRGRTG	33.25	1.33869	0.315948	4.23705	2.26474e-05	0.00442085
LARAGG	49.5	1.2065	0.284779	4.23662	2.26913e-05	0.0044248
VRGWGR	43.75	1.21535	0.286917	4.23589	2.27652e-05	0.00443459
GWPRTA	9	2.41191	0.569492	4.23519	2.28361e-05	0.00444377
RAGRGL	44.5	1.24446	0.29392	4.23401	2.29561e-05	0.0044442
RSRPGG	30.75	1.40124	0.330918	4.23441	2.29147e-05	0.0044442
VVRAGR	45.5	1.31463	0.31047	4.23432	2.2924e-05	0.0044442
RGARTG	20.25	1.70163	0.401929	4.23365	2.29928e-05	0.00444651
RALVGG	32	1.50872	0.356491	4.23213	2.31485e-05	0.00447198
RGLGGP	37.75	1.41255	0.333804	4.23167	2.3196e-05	0.00447654
GRLGRA	38.5	1.32633	0.313464	4.2312	2.32452e-05	0.00448141
GLRAPR	23.25	1.86436	0.440864	4.22888	2.34858e-05	0.00450457
RSGWRG	21.25	1.69014	0.399584	4.22976	2.33944e-05	0.00450457
ARAAVG	36.25	1.30747	0.309315	4.22698	2.3685e-05	0.00453348
ARGSRV	29.75	1.44894	0.342882	4.22578	2.38114e-05	0.0045391
RASLGS	30.5	1.38812	0.328469	4.22604	2.37844e-05	0.0045391
RAAVGV	25.5	1.54899	0.366917	4.22164	2.42535e-05	0.00460928
AVRASG	37	1.30025	0.308193	4.21895	2.45441e-05	0.00465504
RGARGS	43.5	1.20492	0.285587	4.2191	2.45284e-05	0.00465504
RAGLRR	26.5	1.48901	0.353145	4.21643	2.48196e-05	0.00469302
LLGRAR	32	1.41436	0.335582	4.21465	2.50164e-05	0.00471117
SGRARG	37.75	1.25415	0.297558	4.21481	2.49992e-05	0.00471117
RSRSGW	19.5	1.72809	0.410114	4.21369	2.5123e-05	0.00472173
RAGRGT	34	1.32952	0.315554	4.21329	2.51678e-05	0.0047254
RGARRE	22	1.66398	0.395002	4.21259	2.5246e-05	0.0047306
TGLGRS	22.5	1.62629	0.386043	4.21272	2.5231e-05	0.0047306
GLRSPG	18	1.79117	0.425386	4.21069	2.54587e-05	0.00475616
PLGPRV	8	2.4967	0.592916	4.21088	2.54374e-05	0.00475616
GRGWRA	30.5	1.38738	0.329554	4.20988	2.55501e-05	0.00476846
RALAAG	19.75	1.74318	0.414193	4.20861	2.56945e-05	0.00479062
GARAGP	87.75	0.850612	0.202176	4.20729	2.58456e-05	0.004814
GVRGAR	68.5	0.996049	0.236803	4.20624	2.59657e-05	0.00483156
RSLEGR	26.75	1.50205	0.35719	4.20519	2.60864e-05	0.00484438
RASRGR	33.25	1.47169	0.350034	4.20441	2.61766e-05	0.00485453
RSGWAR	25	1.51972	0.361479	4.20418	2.62032e-05	0.00485453
LIPLLR	13.5	2.06026	0.490173	4.20313	2.63251e-05	0.00486936
SGRGLR	36.25	1.30652	0.310934	4.2019	2.6468e-05	0.00489095
PRGLEG	10.75	2.23486	0.532147	4.19971	2.67262e-05	0.00491439
RVRSGG	52.25	1.32526	0.315508	4.2004	2.66448e-05	0.00491439
AVRSGA	20.25	1.69856	0.404505	4.19911	2.67968e-05	0.00492253
ALRSLG	22	1.66266	0.396179	4.19674	2.70784e-05	0.00494855
LGRARL	23.5	1.61811	0.385578	4.19658	2.70972e-05	0.00494855
PRAAGR	25.25	1.65168	0.393527	4.19712	2.70327e-05	0.00494855
RAGPVG	38.5	1.44087	0.343298	4.19713	2.70316e-05	0.00494855
RAWGGR	31	1.41199	0.336383	4.19758	2.69781e-05	0.00494855
RTLGSG	10.5	2.34603	0.559002	4.19682	2.70692e-05	0.00494855
RTGARG	36.5	1.43969	0.343132	4.19572	2.72003e-05	0.00496254
AGLRGW	17.5	1.84121	0.438859	4.19544	2.72345e-05	0.00496393
RVRASG	27.25	1.47338	0.351212	4.19514	2.72705e-05	0.00496564
LRGFVP	15.75	1.90596	0.454417	4.19429	2.73733e-05	0.0049699
VLRSGT	16	1.92219	0.458287	4.19429	2.73723e-05	0.0049699
GVRLAG	16	1.92213	0.45832	4.19386	2.74242e-05	0.00497426
QRASRG	19.75	1.74169	0.415345	4.19335	2.74866e-05	0.00498075
RSGVGV	41.25	1.21707	0.290339	4.19191	2.76613e-05	0.00500755
SLGRSG	44.75	1.15345	0.275246	4.19062	2.78198e-05	0.00503137
ELAGRS	12.75	2.22966	0.532134	4.19003	2.78919e-05	0.00503321
RASGGG	43.5	1.20406	0.287364	4.19002	2.78931e-05	0.00503321
RSSVAR	27.25	1.52773	0.364624	4.18988	2.79107e-05	0.00503321
TRARGS	10.75	2.23244	0.532867	4.18948	2.7959e-05	0.00503707
ARGAVG	53.25	1.10518	0.263855	4.18858	2.807e-05	0.0050522
RTRGGR	36	1.29459	0.309184	4.18711	2.82525e-05	0.00507526
VRGARV	36	1.29459	0.309184	4.18711	2.82525e-05	0.00507526
ARWGPR	59.5	1.02472	0.24476	4.18662	2.83133e-05	0.00508131
RGWRGG	47.75	1.11075	0.265344	4.18608	2.83818e-05	0.00508825
SVRGAR	40	1.45964	0.348706	4.18588	2.84064e-05	0.00508825
VVGPRG	40.75	1.19575	0.28575	4.18462	2.85639e-05	0.00510624
ARAGGV	40	1.23695	0.295691	4.18325	2.87372e-05	0.00512297
VGGRSR	66.75	0.945148	0.225972	4.18259	2.88203e-05	0.00513289
GDLGRS	21.5	1.63141	0.390169	4.18129	2.89862e-05	0.0051394
LGLRVR	23.75	1.56829	0.37508	4.18123	2.89942e-05	0.0051394
VGPRVV	15	1.95032	0.466406	4.1816	2.89466e-05	0.0051394
RASEGR	24.25	1.53533	0.367297	4.18008	2.91406e-05	0.00516045
GARGRR	50.75	1.13112	0.270638	4.17946	2.92196e-05	0.00516955
ARAGLR	55.75	1.34619	0.32214	4.17889	2.92941e-05	0.00517295
GGPRAV	32	1.36621	0.326952	4.17864	2.93256e-05	0.00517361
RARGGE	35.75	1.3241	0.317027	4.17662	2.95869e-05	0.00520076
RTSLGA	20.5	1.71181	0.409827	4.17691	2.95498e-05	0.00520076
SMPRGH	9.75	2.29955	0.550499	4.17721	2.95108e-05	0.00520076
VGRSSG	20.25	1.69652	0.406198	4.17659	2.95907e-05	0.00520076
GSVVPR	16.5	2.03873	0.488296	4.17519	2.97742e-05	0.00520854
RGARQG	40.75	1.1955	0.286285	4.1759	2.96807e-05	0.00520854
RVRGRL	30	1.40927	0.337521	4.17534	2.97541e-05	0.00520854
VVRSGS	16.5	1.86136	0.445803	4.1753	2.97589e-05	0.00520854
AVVRGV	13.25	2.03891	0.488386	4.1748	2.98246e-05	0.00521247
ASVGPR	20.75	1.65475	0.39656	4.17275	3.00945e-05	0.00522992
GLLLPR	15.75	1.90304	0.456083	4.17257	3.01179e-05	0.00522992
GRATRG	33.75	1.31592	0.315376	4.17256	3.01202e-05	0.00522992
LGARSG	46.75	1.32408	0.317328	4.1726	3.0114e-05	0.00522992
RSGRVA	29	1.40739	0.337295	4.17257	3.0118e-05	0.00522992
VLRSSV	16.75	1.87726	0.449789	4.17363	2.99779e-05	0.00522992
VRVRAR	19.5	1.72419	0.413205	4.17272	3.00978e-05	0.00522992
LGRSGV	30.5	1.43423	0.343806	4.17163	3.02432e-05	0.00524641
GWGRAR	30.75	1.39822	0.335232	4.1709	3.03401e-05	0.00525348
PAARSG	22.25	1.6081	0.385635	4.17	3.04606e-05	0.00526945
GPRTGG	10.75	2.34994	0.5638	4.16804	3.07234e-05	0.0053051
RAGRWR	14.75	1.93163	0.463474	4.16773	3.0765e-05	0.00530738
AWGRAR	25	1.57674	0.378443	4.1664	3.0945e-05	0.00533353
GVRVRG	36.75	1.28707	0.309005	4.1652	3.11079e-05	0.00535666
IARSGG	9	2.38969	0.573823	4.1645	3.12029e-05	0.0053632
RTGRGV	29.25	1.42008	0.341022	4.1642	3.12442e-05	0.00536531
GARVVR	17.75	1.76957	0.425265	4.1611	3.16722e-05	0.005412
GLGRAK	18.75	1.83188	0.440308	4.16044	3.17629e-05	0.005412
PLLRGR	24.25	1.5341	0.368651	4.16139	3.16312e-05	0.005412
RAGRTR	18.75	1.75319	0.421354	4.16086	3.17057e-05	0.005412
RGLRGS	18.5	1.73718	0.417475	4.16115	3.16651e-05	0.005412
RSSGGS	28	1.45784	0.350406	4.16042	3.17663e-05	0.005412
VPRGRW	11.5	2.14959	0.516685	4.16035	3.17766e-05	0.005412
GRGLGR	92	0.850211	0.204419	4.15916	3.19416e-05	0.00543516
RSWVVG	16.25	1.84273	0.443113	4.15859	3.2022e-05	0.00544388
DISPRS	14.75	2.02839	0.487823	4.15805	3.20975e-05	0.00544681
VGRSAW	10.75	2.22491	0.535079	4.15809	3.20921e-05	0.00544681
VRARGQ	19.25	1.7069	0.41056	4.1575	3.21745e-05	0.00544707
WLRGAG	23	1.65068	0.397044	4.15742	3.21864e-05	0.00544707
GRGARM	16.25	1.93254	0.464928	4.15665	3.22944e-05	0.00545547
GGRSAR	47.5	1.22448	0.294611	4.15625	3.23513e-05	0.00546016
ARGGRS	51.25	1.06201	0.255604	4.15489	3.25438e-05	0.00547782
RGRGQA	13.5	2.05177	0.493796	4.1551	3.25149e-05	0.00547782
ALRGLR	31.75	1.35274	0.325618	4.15437	3.26182e-05	0.00548102
VRGARG	60.75	1.03898	0.250274	4.15138	3.30476e-05	0.00554763
LVVRAA	21	1.7386	0.418889	4.15049	3.3176e-05	0.0055592
MRGLRG	14.75	1.92918	0.464788	4.15067	3.31501e-05	0.0055592
RLTGRS	25	1.51623	0.365455	4.1489	3.3408e-05	0.00558807
SPRVGG	21.75	1.64383	0.396253	4.14843	3.34762e-05	0.00559447
AVGRGT	34.5	1.35013	0.325535	4.14742	3.36241e-05	0.00561417
RAWRAG	33	1.36756	0.329853	4.14596	3.3839e-05	0.00563496
GPRSVR	8.75	2.37034	0.57199	4.14402	3.41263e-05	0.00567776
GGRARS	24.75	1.50152	0.362387	4.1434	3.42193e-05	0.00568492
RLRGRA	28.5	1.53479	0.370442	4.14312	3.42606e-05	0.00568492
GLGRSG	43.75	1.14522	0.276475	4.1422	3.43995e-05	0.00569281
LLRGRA	23	1.64939	0.39819	4.14222	3.43957e-05	0.00569281
VPRGSG	35.5	1.31135	0.316569	4.14238	3.43724e-05	0.00569281
ARLGRS	20	1.67774	0.405125	4.14129	3.45358e-05	0.00570739
GLRGLG	45	1.12933	0.272708	4.14117	3.45533e-05	0.00570739
RTRSGL	14.5	2.10825	0.509115	4.141	3.45791e-05	0.00570739
ARVRAA	29.25	1.62123	0.391602	4.14	3.47313e-05	0.00570991
GRGSPR	30.75	1.44476	0.349002	4.13969	3.47776e-05	0.00570991
LPRLGG	22	1.65781	0.400457	4.13979	3.47625e-05	0.00570991
RARPVR	26.25	1.47068	0.355224	4.14016	3.47059e-05	0.00570991
RGLRVG	19.25	1.70525	0.411887	4.14009	3.47169e-05	0.00570991
RSRGAG	31.5	1.33954	0.323574	4.13982	3.47581e-05	0.00570991
RRPRMG	18	1.78341	0.430855	4.13923	3.48477e-05	0.0057164
ARGGRA	60.5	1.03094	0.249151	4.13782	3.50623e-05	0.00573566
VRARVT	9.75	2.28877	0.553157	4.13765	3.50875e-05	0.00573566
VRGALS	20.75	1.72292	0.416345	4.13821	3.50032e-05	0.00573566
VRGRTS	18.5	1.81409	0.438581	4.13627	3.53002e-05	0.00576031
RTGGRR	30.25	1.56656	0.378813	4.13544	3.54273e-05	0.005776
RAPPLA	25	1.51531	0.366502	4.13451	3.55716e-05	0.00579449
LSVRGA	24.25	1.53217	0.370769	4.13241	3.58982e-05	0.0058362
RGARVV	17.5	1.9169	0.463908	4.13206	3.59525e-05	0.0058362
RTRSGG	31.75	1.35175	0.327127	4.13217	3.59353e-05	0.0058362
AGLGRA	40.75	1.19416	0.289048	4.13137	3.60602e-05	0.0058486
VLRGPR	30.5	1.43206	0.346661	4.13102	3.61153e-05	0.00585246
RSGVPR	32	1.36399	0.330269	4.12995	3.62842e-05	0.00587296
SWRARG	20.75	1.65109	0.399797	4.12982	3.63046e-05	0.00587296
ARGRSR	35.5	1.31081	0.317452	4.12917	3.64081e-05	0.00588461
LSGRAR	43.25	1.49928	0.363116	4.12893	3.64454e-05	0.00588555
VAGWPR	11.5	2.14278	0.519029	4.12843	3.65248e-05	0.00589329
GARVSR	22	1.58974	0.385115	4.12795	3.66009e-05	0.00590048
LVGPRA	15.5	1.97356	0.478199	4.12708	3.67405e-05	0.00590801
RLGRVA	17.75	1.76592	0.427887	4.12706	3.67424e-05	0.00590801
RSTRAG	17.75	1.76592	0.427887	4.12706	3.67424e-05	0.00590801
RTGGAG	42.5	1.23077	0.298234	4.12686	3.67756e-05	0.00590827
RSRARV	22.25	1.671	0.404934	4.1266	3.68164e-05	0.00590974
RALAGG	36.75	1.24551	0.30188	4.12586	3.69344e-05	0.0059236
AGRAWR	30.25	1.37059	0.332225	4.1255	3.69932e-05	0.00592795
APRVRG	25.25	1.52869	0.370651	4.12434	3.71801e-05	0.00593767
AWRARG	39.5	1.25081	0.303277	4.12433	3.71809e-05	0.00593767
ALGRAG	55.75	1.02739	0.249179	4.12312	3.73767e-05	0.00595926
RSRGGG	62	1.10001	0.266791	4.12311	3.73798e-05	0.00595926
ELARAA	10.75	2.21602	0.537658	4.12161	3.76238e-05	0.00598378
GRPRAR	43.75	1.14466	0.277737	4.12138	3.76616e-05	0.00598378
RGRWGR	51	1.10969	0.269222	4.12183	3.75873e-05	0.00598378
TARARG	25.25	1.64535	0.399217	4.12143	3.76522e-05	0.00598378
GRAWTG	28.75	1.3915	0.337693	4.1206	3.77894e-05	0.00599899
SRGSPR	42	1.21034	0.293797	4.11966	3.79435e-05	0.00601833
RAPVGR	29	1.40468	0.341031	4.11892	3.80654e-05	0.00603256
RGWRGV	23.25	1.72445	0.418731	4.11828	3.81715e-05	0.00603914
RSVGLG	25.5	1.54199	0.37449	4.11759	3.82861e-05	0.00604704
EGRSVR	14.5	2.00616	0.487242	4.11739	3.83189e-05	0.00604711
VRGAGG	104.5	0.789314	0.191727	4.11687	3.8406e-05	0.00605575
VSGRSR	45.5	1.14841	0.278976	4.11652	3.84637e-05	0.00605973
PRGRSA	14.75	1.92417	0.467453	4.11629	3.8502e-05	0.00606066
GSRARA	23.25	1.59761	0.388143	4.11603	3.85459e-05	0.00606247
RGSRWR	19.25	1.77896	0.432313	4.11499	3.87199e-05	0.00607961
RARGLG	35.5	1.26877	0.308362	4.11455	3.8794e-05	0.00608103
RSGGRD	33	1.3214	0.321282	4.1129	3.90724e-05	0.00611536
RSRGRL	19.75	1.6593	0.403443	4.11286	3.90784e-05	0.00611536
RAQAGW	10.25	2.30875	0.561466	4.11201	3.92233e-05	0.00612777
RSSLLA	12	2.1698	0.527665	4.11209	3.92098e-05	0.00612777
MRSGAR	15.5	1.87804	0.456922	4.11021	3.95301e-05	0.00615002
VMVVRT	6.5	2.53744	0.617345	4.11024	3.95242e-05	0.00615002
VRSPPG	28.5	1.42919	0.347665	4.11082	3.94258e-05	0.00615002
VGVRLR	33.25	1.37762	0.335191	4.10996	3.95722e-05	0.00615145
LTLRAG	13.25	2.02744	0.493373	4.10935	3.96769e-05	0.0061626
GPRVSR	22	1.58818	0.386638	4.10766	3.99696e-05	0.00620291
HRSAGR	8.75	2.35873	0.574259	4.10743	4.00094e-05	0.00620394
GGGVPR	18.75	1.74756	0.425506	4.10702	4.00794e-05	0.00620965
VGLRLR	33	1.3211	0.321761	4.10585	4.02834e-05	0.0062361
ARVRGG	56	1.00937	0.245861	4.10547	4.03502e-05	0.00624127
RAGGAV	37	1.37537	0.335057	4.10488	4.0453e-05	0.00624614
RSAVGR	20.75	1.64891	0.401711	4.10471	4.04819e-05	0.00624614
ALAGRS	26.25	1.52462	0.371485	4.10411	4.05871e-05	0.0062469
GRGWGR	71.25	1.10961	0.270352	4.10432	4.05509e-05	0.0062469
VRAGRL	20.5	1.63329	0.397959	4.10418	4.05752e-05	0.0062469
ARLGRA	24.75	1.55837	0.379852	4.10256	4.08597e-05	0.00627853
GLRVRG	30.5	1.52707	0.372219	4.10261	4.08521e-05	0.00627853
RVRSGA	28	1.76969	0.43142	4.10201	4.09572e-05	0.00628318
VRLRVR	15.25	1.95417	0.476453	4.1015	4.10481e-05	0.00629196
IRSRLG	19.25	1.92806	0.470257	4.10002	4.13119e-05	0.00631687
RGWGAR	54.25	1.13657	0.277203	4.10013	4.12916e-05	0.00631687
VGVRAA	35.25	1.2565	0.306437	4.10035	4.12524e-05	0.00631687
VRSVSG	14	1.97115	0.48086	4.09922	4.14547e-05	0.00633352
LRGAGR	40	1.2341	0.301111	4.0985	4.15838e-05	0.00634288
RSGGRV	37.25	1.26708	0.309149	4.09862	4.15626e-05	0.00634288
VRAGKP	11.5	2.13577	0.521413	4.09611	4.20148e-05	0.00638779
LRGVPR	17	1.79718	0.438779	4.09587	4.20579e-05	0.00638914
LRAGAS	22.5	1.5517	0.378884	4.09544	4.21367e-05	0.00639073
RAAGRS	21.25	1.6091	0.392899	4.09546	4.21326e-05	0.00639073
RAPPLS	26	1.454	0.355054	4.09514	4.2192e-05	0.00639227
VPRSGR	38	1.29964	0.317371	4.09501	4.22152e-05	0.00639227
WARGRG	28.5	1.58309	0.386616	4.09474	4.22635e-05	0.0063944
LKGRSG	15	1.93729	0.47314	4.09453	4.23027e-05	0.00639516
RAGGLG	36.5	1.27311	0.310961	4.09413	4.23761e-05	0.00640109
RSSSGR	28.25	1.41492	0.345768	4.0921	4.27482e-05	0.00644169
VRGGRV	47.25	1.08934	0.266242	4.09156	4.28478e-05	0.00645149
LRVRGA	19	1.76119	0.43057	4.09036	4.307e-05	0.00647974
GGPRSG	40.75	1.22884	0.3005	4.08933	4.32612e-05	0.00649207
GRGWRR	27.75	1.4405	0.352283	4.08903	4.33177e-05	0.00649207
MRSAGV	22	1.58676	0.388014	4.08945	4.32406e-05	0.00649207
RVRGGG	56.5	1.00008	0.244544	4.08957	4.32178e-05	0.00649207
VGGWAR	36	1.33156	0.325645	4.08899	4.33256e-05	0.00649207
LGLRSR	30	1.40484	0.343583	4.0888	4.33618e-05	0.00649229
GLRAVG	30.5	1.38156	0.337921	4.08842	4.34318e-05	0.00649237
VSPRVR	17.5	1.74521	0.426864	4.08846	4.34253e-05	0.00649237
PRGRGA	37.75	1.21085	0.296313	4.08637	4.38174e-05	0.00653956
RTGAAR	23.25	1.53219	0.374946	4.08644	4.38042e-05	0.00653956
RGWPGV	13	2.00665	0.491134	4.08574	4.39356e-05	0.00655198
AAVGPR	19	1.83694	0.449711	4.08472	4.413e-05	0.00656527
RAPGPF	8.25	2.45872	0.601926	4.08475	4.41247e-05	0.00656527
RARGRW	24.25	1.52892	0.374288	4.08488	4.40999e-05	0.00656527
RAMGGR	21.25	1.67705	0.410594	4.08445	4.41823e-05	0.00656781
RVRAGR	35.5	1.26763	0.310369	4.08426	4.42182e-05	0.00656794
IRGSLT	11.75	2.14837	0.526156	4.08314	4.4431e-05	0.00659429
GRGVRG	58	1.02424	0.250878	4.08263	4.45298e-05	0.00660051
RLLRSG	20.5	1.63144	0.399614	4.08255	4.45434e-05	0.00660051
RASGGS	37.25	1.46345	0.358625	4.08071	4.48978e-05	0.00664776
ARGRRT	22.25	1.66677	0.408497	4.08025	4.49864e-05	0.0066556
PRGAGR	49	1.06476	0.261017	4.07927	4.51779e-05	0.00667141
TVARGW	6.5	2.52362	0.618662	4.07915	4.51998e-05	0.00667141
RSGSRE	22.25	1.86282	0.456723	4.07866	4.52955e-05	0.00668019
APGARS	14.75	2.01425	0.494027	4.0772	4.55803e-05	0.0067169
ARGLAG	34.5	1.26193	0.309571	4.07638	4.57414e-05	0.00673534
ARSGLR	24.75	1.49717	0.367374	4.07532	4.59506e-05	0.00675123
AVGRGL	32.75	1.44192	0.353821	4.07529	4.59577e-05	0.00675123
RWARAG	14.5	1.90127	0.466506	4.07556	4.59037e-05	0.00675123
RSSGGG	44.25	1.16342	0.285516	4.07479	4.60561e-05	0.00675365
VGPRGS	30.5	1.42896	0.350694	4.07466	4.60825e-05	0.00675365
SGSLRS	11.25	2.2321	0.547971	4.07339	4.63337e-05	0.00678514
PRGSPR	23.75	1.56044	0.383141	4.07277	4.64582e-05	0.00679806
GVPRAA	25.5	1.48137	0.363747	4.07252	4.65069e-05	0.00679986
QRARSG	10.75	2.2037	0.54117	4.0721	4.65919e-05	0.00680697
GGGRSR	75	0.90707	0.222776	4.07167	4.66773e-05	0.00681413
GARALG	29.25	1.36505	0.335296	4.07118	4.67756e-05	0.00682315
SGRLLR	31.75	1.3489	0.331408	4.07021	4.69698e-05	0.00684613
DILRSR	13.25	2.02015	0.496482	4.06893	4.72286e-05	0.00685019
LLGLRA	8.5	2.33318	0.573455	4.06863	4.72903e-05	0.00685019
RLDVRS	8.5	2.33318	0.573455	4.06863	4.72903e-05	0.00685019
RSSAGG	46	1.10277	0.270967	4.06976	4.70616e-05	0.00685019
RGPRAW	32.75	1.30728	0.321322	4.06845	4.73274e-05	0.0068502
VGGRSA	39.75	1.22245	0.300503	4.06801	4.74158e-05	0.00685769
LRTVSD	14.5	1.89998	0.467204	4.0667	4.76842e-05	0.00687524
RARGQG	18.25	1.71134	0.420771	4.06714	4.75936e-05	0.00687524
RASVGA	14.5	1.89998	0.467204	4.0667	4.76842e-05	0.00687524
GRSAGA	34.5	1.26154	0.310264	4.066	4.78266e-05	0.00688515
RSGGAL	12	2.15916	0.53102	4.06607	4.78134e-05	0.00688515
RSSLLR	13.75	1.94898	0.479357	4.06582	4.78645e-05	0.00688531
VVRSAV	17.5	1.74274	0.428652	4.06563	4.79036e-05	0.00688563
VRGASR	28.5	1.37528	0.338291	4.06539	4.79515e-05	0.00688722
RVWRGG	19.25	1.69789	0.417723	4.06463	4.81096e-05	0.00689939
ARARGA	38.25	1.23241	0.303238	4.06416	4.82064e-05	0.00690263
RGRARV	31.75	1.30251	0.320481	4.06423	4.81918e-05	0.00690263
ARGGRI	14	1.96522	0.483673	4.06313	4.842e-05	0.00692262
RSGAAR	46.25	1.14398	0.281548	4.0632	4.84045e-05	0.00692262
ARARAA	12.25	2.0621	0.507719	4.06149	4.87598e-05	0.00694158
GGVRSW	18.75	1.74263	0.429086	4.06127	4.88072e-05	0.00694158
LRGGRA	43	1.14614	0.282156	4.06207	4.864e-05	0.00694158
LRSSLR	17.75	1.75868	0.432999	4.06162	4.87324e-05	0.00694158
RGRLRV	18.75	1.74263	0.429086	4.06127	4.88072e-05	0.00694158
LRAGPG	41.5	1.29364	0.31855	4.06104	4.88553e-05	0.0069424
RGRLGG	69.25	0.930098	0.229111	4.0596	4.91568e-05	0.00697992
PRGGAG	48	1.14751	0.282678	4.05941	4.9196e-05	0.00698019
DVRAGG	17	1.79271	0.441727	4.05842	4.94061e-05	0.00700035
RVGGPR	39.25	1.20056	0.295824	4.05836	4.94194e-05	0.00700035
VARGRV	23	1.64194	0.404729	4.05688	4.97324e-05	0.00703495
GARPRL	16.75	1.77592	0.437818	4.05631	4.98551e-05	0.00704166
GTVRAR	16.75	1.77592	0.437818	4.05631	4.98551e-05	0.00704166
LPRGAS	10.5	2.18444	0.53867	4.05525	5.00801e-05	0.00704688
LVGRAS	10.5	2.18444	0.53867	4.05525	5.00801e-05	0.00704688
NARSRG	15.5	1.87055	0.461191	4.05592	4.99384e-05	0.00704688
RSVPAL	10.5	2.18444	0.53867	4.05525	5.00801e-05	0.00704688
RSWGRE	32	1.31472	0.324219	4.05503	5.01279e-05	0.00704824
LRGVRS	15.25	1.85362	0.45717	4.05456	5.02278e-05	0.00705699
PRARVG	18.5	1.80415	0.445036	4.05394	5.03628e-05	0.00707064
ARAGQG	31	1.45177	0.358141	4.05363	5.04296e-05	0.00707471
RVRAGA	28.75	1.38802	0.342527	4.05229	5.07192e-05	0.00709936
RSLGRG	23.25	1.59244	0.393066	4.05133	5.09266e-05	0.00712306
GLRAGS	20.25	1.68455	0.41593	4.0501	5.11968e-05	0.0071555
RARLRG	43	1.31572	0.324906	4.04955	5.13159e-05	0.00716679
SGRSRG	54.5	1.063	0.26254	4.04891	5.14573e-05	0.00718117
VVLRAG	24	1.51191	0.373475	4.04821	5.16097e-05	0.00719093
ARGRAG	82.5	1.07095	0.264644	4.04675	5.19333e-05	0.00719328
GLRAAR	29	1.40091	0.346144	4.04718	5.18377e-05	0.00719328
GRTWRG	23	1.51439	0.374191	4.04711	5.18541e-05	0.00719328
PRGGRE	19.75	1.72671	0.426641	4.04722	5.18298e-05	0.00719328
RGRGWG	40.75	1.15568	0.285593	4.0466	5.19672e-05	0.00719328
RTGGAR	40.75	1.15568	0.285593	4.0466	5.19672e-05	0.00719328
SARSGG	36.75	1.28246	0.31687	4.04728	5.18156e-05	0.00719328
GNPRGR	17.5	1.74056	0.43022	4.04575	5.21561e-05	0.00720876
GGMGRA	16.25	2.00242	0.495036	4.045	5.23235e-05	0.00721589
RARGGV	46	1.10216	0.272459	4.04521	5.22752e-05	0.00721589
GGLRSR	32	1.31418	0.325078	4.04265	5.28498e-05	0.00726319
GRGWPR	14.75	1.91307	0.473246	4.04246	5.28941e-05	0.00726319
RTALGG	14.75	1.91307	0.473246	4.04246	5.28941e-05	0.00726319
GTLGRA	27	1.50491	0.372362	4.04152	5.31055e-05	0.00727071
SGRPRG	33	1.27405	0.31522	4.04179	5.30456e-05	0.00727071
VRLRGR	29.5	1.37671	0.340658	4.04133	5.31486e-05	0.00727071
RGWATG	18.75	1.66329	0.411637	4.04069	5.32951e-05	0.00728542
GGRPRG	60.5	1.14952	0.284529	4.04007	5.34345e-05	0.00729913
RGSRVV	27.25	1.57112	0.388993	4.03895	5.36909e-05	0.00732881
GVRAMV	12	2.04078	0.505435	4.03768	5.3983e-05	0.00733657
LLVRTR	13.5	2.03011	0.502771	4.03783	5.3947e-05	0.00733657
RGRMAG	21	1.58882	0.393491	4.03776	5.39643e-05	0.00733657
SRSGRR	16.75	1.77383	0.439228	4.03851	5.37921e-05	0.00733657
VRAGRW	16.75	1.85912	0.460396	4.03808	5.38908e-05	0.00733657
GRAGGW	34.5	1.26042	0.312219	4.03697	5.41451e-05	0.00734113
PRSGRG	33.75	1.26699	0.31384	4.03707	5.41239e-05	0.00734113
VLGRSG	43	1.14542	0.283741	4.03686	5.41724e-05	0.00734113
RGWSMR	7.5	2.40972	0.597175	4.03521	5.45546e-05	0.00737673
VRVRSR	21.5	1.88726	0.467698	4.0352	5.45548e-05	0.00737673
WLPRAR	7.5	2.40972	0.597175	4.03521	5.45546e-05	0.00737673
RSSRLG	32.75	1.30584	0.323641	4.03484	5.464e-05	0.00738291
RAPRGR	44	1.18543	0.293868	4.03388	5.48629e-05	0.00740234
LRAAPG	15.25	1.85067	0.458884	4.03298	5.50729e-05	0.00742531
RGRAAV	30.5	1.42657	0.353745	4.03278	5.51217e-05	0.00742654
PRGATG	25.5	1.4788	0.366728	4.03241	5.52089e-05	0.00743085
GRLLRG	23.5	1.54293	0.382752	4.03114	5.55058e-05	0.0074568
RSVAAG	14.25	1.9757	0.490165	4.03069	5.56123e-05	0.00746574
LSGRAA	25.75	1.54904	0.384393	4.02983	5.58178e-05	0.00746653
RARAGG	53	1.0104	0.250717	4.03003	5.57706e-05	0.00746653
RTGGRV	25.75	1.54904	0.384393	4.02983	5.58178e-05	0.00746653
VLRAMG	13.5	2.02869	0.503344	4.03042	5.56774e-05	0.00746653
LGVRAV	20	1.66723	0.413828	4.02881	5.60603e-05	0.00749361
GRGRRA	22.25	1.53148	0.380168	4.02844	5.61475e-05	0.00749461
RGSRGA	46.25	1.14298	0.283771	4.02783	5.62931e-05	0.00750809
LRGSRA	21.75	1.69973	0.422117	4.02669	5.65673e-05	0.00753445
LVSGRS	17.25	1.72166	0.427613	4.0262	5.6685e-05	0.00753939
GRGARQ	27.75	1.38429	0.343886	4.02542	5.68744e-05	0.00754853
GRGPRS	37.75	1.28606	0.319478	4.02549	5.68564e-05	0.00754853
ARAGGW	32.75	1.34988	0.33547	4.02384	5.72562e-05	0.00758837
ARVAGR	38.75	1.25254	0.311408	4.02219	5.76596e-05	0.00763642
LRAGWR	18.75	1.73801	0.43239	4.01956	5.83081e-05	0.00767881
PSVRVR	23.25	1.52744	0.379978	4.01981	5.82447e-05	0.00767881
RASGRA	27	1.55732	0.387327	4.02068	5.803e-05	0.00767881
RTAGVG	30	1.35257	0.336483	4.01973	5.82655e-05	0.00767881
VARSGG	30	1.35257	0.336483	4.01973	5.82655e-05	0.00767881
WGRSGG	32	1.31316	0.326683	4.01966	5.82811e-05	0.00767881
WVARGR	29.25	1.36252	0.338929	4.02009	5.81762e-05	0.00767881
RAALGG	32.75	1.39414	0.346872	4.01918	5.84016e-05	0.00768481
RASRVA	31.25	1.50788	0.375222	4.01864	5.85361e-05	0.00769258
LRSAAG	16	1.80829	0.450053	4.01795	5.87057e-05	0.00770378
RAATGG	18.5	1.72225	0.428638	4.01795	5.8707e-05	0.00770378
WLRGGR	15	1.92526	0.479182	4.0178	5.87449e-05	0.00770378
GARTGR	36.25	1.41962	0.353347	4.01762	5.87879e-05	0.00770401
RASGRS	23.75	1.55617	0.38742	4.01676	5.90049e-05	0.00772704
AAPRLG	6.5	2.49485	0.621309	4.01547	5.93266e-05	0.00775897
TGRAGR	25.25	1.46356	0.364483	4.01545	5.93317e-05	0.00775897
VAVGRT	15	1.83106	0.456035	4.01518	5.93997e-05	0.00776244
GARGAS	46	1.19633	0.297996	4.0146	5.95476e-05	0.0077709
RGWVSP	11	2.0853	0.519418	4.01468	5.95276e-05	0.0077709
GARALA	7.5	2.4015	0.598351	4.01352	5.98189e-05	0.00779071
LSPYPR	7.5	2.4015	0.598351	4.01352	5.98189e-05	0.00779071
TRTLGR	9.25	2.22481	0.554338	4.01347	5.98336e-05	0.00779071
VGARAS	16.75	1.85552	0.462442	4.01244	6.00936e-05	0.00780946
ARTGSG	28.75	1.68879	0.420928	4.01206	6.01911e-05	0.0078167
AIVGRS	15.5	1.9544	0.487307	4.01062	6.05604e-05	0.00785169
RGWLVG	9.5	2.2388	0.558233	4.01052	6.0586e-05	0.00785169
RGSRAG	58	0.972661	0.242549	4.01017	6.06754e-05	0.00785229
SLVVRS	12.5	2.06744	0.515591	4.00984	6.07586e-05	0.00785229
VRAGMG	26.25	1.40738	0.350943	4.01027	6.06486e-05	0.00785229
VAPRAG	17	1.78666	0.445658	4.00904	6.09663e-05	0.00787363
ARSVPG	17.25	1.71966	0.429074	4.00784	6.12756e-05	0.00787549
ARVRVR	24.5	1.53751	0.383597	4.00816	6.11947e-05	0.00787549
GRSWGA	18.75	1.66022	0.414156	4.00868	6.10592e-05	0.00787549
VRSSHG	17.25	1.71966	0.429074	4.00784	6.12756e-05	0.00787549
VSVLRS	13.5	1.92249	0.47966	4.00802	6.12306e-05	0.00787549
AVVGRA	28.5	1.37229	0.342497	4.00672	6.1568e-05	0.00788598
RLVLRA	20.75	1.57047	0.391954	4.00676	6.15561e-05	0.00788598
RARGSG	61.75	1.01916	0.254398	4.00617	6.17113e-05	0.00789352
RGASPR	17.5	1.73615	0.43336	4.00626	6.16885e-05	0.00789352
RTGRAG	34.25	1.24716	0.311399	4.00501	6.20136e-05	0.00792135
RGGRGS	84.5	0.906947	0.226468	4.00475	6.20833e-05	0.00792484
GRASQL	6.25	2.48221	0.619938	4.00397	6.22881e-05	0.0079294
RSWSLV	6.25	2.48221	0.619938	4.00397	6.22881e-05	0.0079294
GLRTAG	19.5	1.63326	0.408	4.0031	6.25186e-05	0.00795325
SVRAAG	29	1.34833	0.336888	4.00233	6.27225e-05	0.00796841
RAVVGR	14.25	1.87307	0.468134	4.00114	6.30385e-05	0.00799764
RAGWRG	34.5	1.30115	0.325236	4.00064	6.31717e-05	0.00800911
ARGSGR	56	1.00733	0.251951	3.99811	6.38509e-05	0.00802449
LRASPV	10.25	2.15473	0.538925	3.9982	6.38271e-05	0.00802449
RAGLRV	15	1.82875	0.457403	3.99811	6.38499e-05	0.00802449
RARAFE	11.5	2.11415	0.528581	3.99967	6.34321e-05	0.00802449
RGRRPG	48.5	1.07392	0.268587	3.99842	6.37677e-05	0.00802449
RSSTSR	10.25	2.15473	0.538925	3.9982	6.38271e-05	0.00802449
SGRGRR	39.75	1.36643	0.341636	3.99966	6.34323e-05	0.00802449
VGRSTR	19	1.89995	0.47509	3.99915	6.35705e-05	0.00802449
VPRLGL	14.25	1.97015	0.492659	3.999	6.36095e-05	0.00802449
VRMGMG	10.25	2.15473	0.538925	3.9982	6.38271e-05	0.00802449
VRSRPG	25	1.44814	0.362116	3.99911	6.35811e-05	0.00802449
VRTSLV	12.75	1.97425	0.493715	3.99876	6.36764e-05	0.00802449
GVGRAR	64.75	0.949145	0.237448	3.99728	6.40751e-05	0.00803814
RALVGA	20.25	1.74998	0.437808	3.99715	6.41095e-05	0.00803814
RGSMSW	13.25	2.00683	0.50205	3.99728	6.40753e-05	0.00803814
VPRLRS	14	1.95406	0.488873	3.99707	6.41314e-05	0.00803814
RSRLAG	26.75	1.43453	0.358938	3.99659	6.42619e-05	0.00804909
RGGRSG	65.5	0.927129	0.232028	3.99577	6.44851e-05	0.00807165
IGVRGR	15.25	1.93695	0.484821	3.99519	6.46427e-05	0.00808595
RSGPSR	14.5	2.07785	0.520175	3.99452	6.48246e-05	0.0081033
RTGAPR	8.5	2.30905	0.578142	3.99391	6.49922e-05	0.00811339
SPRGRA	21	1.58519	0.396897	3.99395	6.49804e-05	0.00811339
MRSLDG	12	2.0321	0.508838	3.99361	6.50749e-05	0.0081183
RAGSGR	42.5	1.12348	0.28133	3.99344	6.51209e-05	0.00811863
RAARGA	23.5	1.54006	0.385671	3.9932	6.5188e-05	0.00812157
RAWRGA	26	1.50346	0.376636	3.99181	6.55704e-05	0.00816377
GLARAR	23.5	1.47832	0.370455	3.99054	6.59219e-05	0.00820208
RGRLAR	31.25	1.32015	0.330859	3.99007	6.60536e-05	0.008213
VRASAA	20.5	1.62319	0.406868	3.98946	6.62232e-05	0.00822861
LRASGL	25.25	1.46182	0.366526	3.98831	6.65449e-05	0.00825215
SGRSMA	12.75	2.17965	0.546492	3.98844	6.651e-05	0.00825215
SVRGWG	23	1.51026	0.378642	3.98861	6.64611e-05	0.00825215
VSGRSA	25.75	1.48961	0.373596	3.98723	6.68484e-05	0.00828429
VRAGAS	28.75	1.43496	0.359935	3.98673	6.69893e-05	0.00829625
GRAGRL	46	1.22694	0.307853	3.98546	6.73491e-05	0.00832695
PVRLVR	8.25	2.29299	0.575345	3.98542	6.73622e-05	0.00832695
RSSGRV	21.25	1.59982	0.401422	3.98538	6.73708e-05	0.00832695
GPRVQG	14.25	1.87039	0.469582	3.9831	6.80227e-05	0.00839642
GRSRSR	31	1.30703	0.328249	3.98183	6.83864e-05	0.00840727
LTPRGP	11.75	2.01285	0.505449	3.9823	6.82508e-05	0.00840727
PVGPRS	11.75	2.01285	0.505449	3.9823	6.82508e-05	0.00840727
RANRGG	15.5	1.85996	0.467095	3.98196	6.8348e-05	0.00840727
RSGEVR	21.5	1.54758	0.388617	3.98226	6.82625e-05	0.00840727
SLRGAR	32.25	1.27875	0.321156	3.9817	6.84252e-05	0.00840727
VVRGGR	61.5	1.01099	0.253965	3.98084	6.86723e-05	0.00843209
RASGVG	24.25	1.7583	0.44172	3.98058	6.87474e-05	0.00843577
RSGRGW	27.5	1.52597	0.383405	3.98004	6.89047e-05	0.00844952
RLRGPR	31.5	1.56199	0.392545	3.97915	6.91623e-05	0.00847
RARSGG	61.5	0.940169	0.23635	3.97787	6.95355e-05	0.00850457
RGRPGA	23.5	1.47734	0.371561	3.97603	7.00741e-05	0.00856484
RAGVRA	18	1.68532	0.423951	3.97528	7.02951e-05	0.00858624
LRLARG	11	2.07642	0.522514	3.9739	7.07052e-05	0.00861383
PHIEPR	11	2.07642	0.522514	3.9739	7.07052e-05	0.00861383
VLRGLR	33.75	1.26446	0.318169	3.97419	7.06189e-05	0.00861383
GPRAGT	16.5	1.83464	0.461714	3.97354	7.08112e-05	0.00862112
LVVRSS	13.5	1.91681	0.482443	3.97314	7.09312e-05	0.0086245
RAGSRM	13.5	1.91681	0.482443	3.97314	7.09312e-05	0.0086245
RAGSRW	30.75	1.3408	0.33753	3.97239	7.11549e-05	0.00863772
RSGLLL	11	2.07607	0.522634	3.97231	7.11784e-05	0.00863772
RGWWRA	12	2.02759	0.510585	3.97111	7.15394e-05	0.00866466
VRTTGR	19.75	1.71839	0.432696	3.97136	7.14649e-05	0.00866466
VSPRAG	12	2.02759	0.510585	3.97111	7.15394e-05	0.00866466
AVRPRG	25.25	1.46068	0.367856	3.97079	7.16333e-05	0.00866674
GARAAR	36.75	1.20034	0.302307	3.9706	7.16906e-05	0.00866674
LGRAPR	15.75	1.78525	0.449618	3.97059	7.16957e-05	0.00866674
ATGRAA	24.75	1.5483	0.389992	3.97008	7.18486e-05	0.00867962
RVVGLR	14.75	1.99433	0.502471	3.96904	7.21628e-05	0.00871195
GMRSGR	20.75	1.56736	0.39493	3.96869	7.22681e-05	0.00871903
VVVVRS	27	1.49981	0.37793	3.96849	7.23283e-05	0.00872066
ELGSVG	7.25	2.3733	0.598076	3.96823	7.24089e-05	0.00872476
GPRLAG	43	1.10966	0.279664	3.96785	7.25239e-05	0.00873298
LRTGMG	7.5	2.38362	0.600857	3.96703	7.27753e-05	0.00873836
RAGSRR	18.75	1.6561	0.417492	3.96678	7.28489e-05	0.00873836
RGGRPS	11.25	2.0911	0.527135	3.96691	7.2809e-05	0.00873836
RSLLQS	7.5	2.38357	0.600864	3.9669	7.28135e-05	0.00873836
RTVSVP	7.5	2.38357	0.600864	3.9669	7.28135e-05	0.00873836
RGRGRT	37.25	1.18402	0.298563	3.96573	7.31703e-05	0.00877129
GRLARG	23.25	1.5234	0.384175	3.96539	7.3277e-05	0.00877845
LSVRSV	18.25	1.70042	0.428981	3.96386	7.37485e-05	0.00881242
RSAGRG	36.25	1.2167	0.306931	3.96407	7.36821e-05	0.00881242
RGVRGA	27.75	1.38087	0.348521	3.9621	7.42922e-05	0.008866
RSGVSA	19.25	1.68704	0.426074	3.9595	7.51053e-05	0.0089516
GGRTWA	10	2.25054	0.568419	3.9593	7.51683e-05	0.0089534
EGRSGR	28.5	1.36977	0.345989	3.95898	7.52697e-05	0.00895601
RSAGVG	24	1.62523	0.410522	3.95893	7.52859e-05	0.00895601
RSNSSS	15.25	1.84022	0.464846	3.95877	7.53374e-05	0.00895643
ARARQP	10	2.12864	0.53785	3.95768	7.56803e-05	0.00896529
LARPRH	10	2.12864	0.53785	3.95768	7.56803e-05	0.00896529
LRSLAP	10	2.12864	0.53785	3.95768	7.56803e-05	0.00896529
VRALAG	16.75	1.76399	0.445736	3.95749	7.57422e-05	0.00896529
GRARVS	23	1.63267	0.412625	3.95679	7.59621e-05	0.00896882
QVRGRG	30.25	1.40992	0.356345	3.95662	7.60166e-05	0.00896882
RAGTLR	14.5	1.88332	0.47597	3.95681	7.59588e-05	0.00896882
VRGRVR	33.5	1.2948	0.327205	3.95716	7.58448e-05	0.00896882
VRSSVR	17.75	1.66644	0.421355	3.95496	7.65487e-05	0.00902016
RGARGW	29.5	1.32315	0.334572	3.95475	7.66145e-05	0.00902223
VGRALG	35.75	1.19287	0.301646	3.95454	7.66813e-05	0.00902441
ARSGAR	36.25	1.21632	0.307628	3.95387	7.68975e-05	0.00902874
LRGHGR	25	1.50291	0.380083	3.95415	7.68059e-05	0.00902874
RTGGSR	26.5	1.41815	0.358678	3.95383	7.69112e-05	0.00902874
SVRVRG	36.25	1.21632	0.307628	3.95387	7.68975e-05	0.00902874
RGWMPG	8.5	2.29542	0.580714	3.95276	7.72559e-05	0.00906351
WGGRAA	35.25	1.33291	0.337236	3.95244	7.73569e-05	0.00906399
GLGRAR	52.5	1.07362	0.271747	3.9508	7.78896e-05	0.00910381
GVRSGR	26	1.44511	0.365819	3.95035	7.80375e-05	0.00910381
RAGVAT	10.25	2.14275	0.542412	3.95041	7.80158e-05	0.00910381
RSGGQR	34.25	1.37171	0.347213	3.95063	7.79463e-05	0.00910381
RSRVGG	40.25	1.16713	0.295405	3.95094	7.7844e-05	0.00910381
GVGVRA	32.25	1.36698	0.346178	3.94877	7.85537e-05	0.00913825
RGRWAG	24.75	1.54658	0.391683	3.94855	7.86259e-05	0.00913825
RSRGSR	20.75	1.63454	0.413949	3.94866	7.8591e-05	0.00913825
RSWGRG	31.25	1.27195	0.322085	3.94911	7.84422e-05	0.00913825
VQGRSG	20.75	1.63454	0.413949	3.94866	7.8591e-05	0.00913825
AAGRAV	34.5	1.21494	0.307714	3.94826	7.87206e-05	0.00914356
LRGARA	35.5	1.22144	0.309382	3.94799	7.88096e-05	0.00914543
RSGARS	43	1.10911	0.280936	3.94792	7.88344e-05	0.00914543
GLQARG	22.75	1.61809	0.40992	3.94733	7.90264e-05	0.00915067
LGRSGR	55	0.998308	0.2529	3.94745	7.8988e-05	0.00915067
PRAWSP	9.25	2.20628	0.558903	3.94752	7.89635e-05	0.00915067
AARGRA	32	1.62485	0.411659	3.94707	7.91132e-05	0.00915505
GRARRP	39	1.18586	0.300521	3.94603	7.94589e-05	0.00918936
RPGLLR	9.25	2.2056	0.559067	3.94515	7.97508e-05	0.00921742
LGRRRR	17.25	1.71263	0.434153	3.94475	7.98827e-05	0.00922697
ELRATR	11	2.18389	0.553762	3.94373	8.02224e-05	0.00926049
RGRSSV	22.25	1.52508	0.386768	3.94313	8.04236e-05	0.00927799
VRGGRE	23.25	1.45991	0.370275	3.94278	8.05428e-05	0.00928601
LRSSLV	15.5	1.76432	0.447501	3.9426	8.06018e-05	0.00928708
LRGLLG	17.75	1.74471	0.442572	3.94221	8.07345e-05	0.00929175
RSSLRG	18	1.68182	0.42662	3.94219	8.07416e-05	0.00929175
RTGARW	15.5	1.94249	0.492781	3.9419	8.0839e-05	0.00929723
LRSGVA	22	1.50957	0.382969	3.94175	8.08903e-05	0.00929741
RSAGSS	16.25	1.72822	0.4385	3.94121	8.10706e-05	0.00930471
SGRGAR	79	0.859293	0.218048	3.94083	8.11985e-05	0.00930995
RARLGG	40.75	1.18789	0.301613	3.93847	8.20033e-05	0.00939646
ARLGRG	48.25	1.15296	0.292809	3.9376	8.22992e-05	0.00941176
LRAAGG	37.25	1.18307	0.300449	3.93766	8.22789e-05	0.00941176
LRSLPR	24.75	1.5457	0.392551	3.93757	8.23109e-05	0.00941176
TGRASG	31.25	1.36383	0.346371	3.93749	8.23381e-05	0.00941176
RSVGGL	18	1.68124	0.427057	3.9368	8.25746e-05	0.00942314
PRLGLG	17	1.77741	0.451544	3.9363	8.27471e-05	0.00943544
HVRAGG	10	2.12323	0.539467	3.9358	8.292e-05	0.00944645
RSGVSS	28.75	1.33156	0.338325	3.93573	8.29447e-05	0.00944645
GPGLPR	12.5	1.94554	0.494416	3.93502	8.31882e-05	0.0094569
LASARA	12.5	1.94554	0.494416	3.93502	8.31882e-05	0.0094569
PRARGC	12.5	1.94554	0.494416	3.93502	8.31882e-05	0.0094569
RSGPGS	12.5	1.94533	0.49451	3.93385	8.35962e-05	0.00948606
VARTGR	13	1.97889	0.503018	3.93403	8.35333e-05	0.00948606
ARAIGG	7.25	2.36007	0.59997	3.93365	8.36668e-05	0.00948824
RTGSGG	25.5	1.47213	0.374295	3.93308	8.38632e-05	0.00950475
RARLGS	30.5	1.37335	0.34926	3.93218	8.41805e-05	0.00951189
RGRSPR	20.5	1.6179	0.411409	3.93257	8.40414e-05	0.00951189
SVRSGY	18.75	1.65266	0.420249	3.93256	8.40443e-05	0.00951189
TVPRGR	17.75	1.66409	0.423189	3.93226	8.41517e-05	0.00951189
GPRVGG	34	1.23217	0.313393	3.93171	8.43442e-05	0.00951888
RVRGGR	64.5	1.05266	0.267729	3.93182	8.43038e-05	0.00951888
RGRWRG	38	1.1785	0.299809	3.93084	8.46506e-05	0.00954417
RSVEVG	12.75	1.96187	0.499106	3.93078	8.46704e-05	0.00954417
GPGRPR	25.5	1.58423	0.403092	3.93019	8.48777e-05	0.00956178
GAGPRS	29	1.49344	0.380062	3.92946	8.51367e-05	0.00958518
RAGGGV	36	1.2439	0.316577	3.92922	8.52233e-05	0.00958916
GLRAAS	20.25	1.6721	0.425668	3.92817	8.55938e-05	0.00962328
RAVAGG	24.75	1.42909	0.363815	3.92805	8.56372e-05	0.00962328
SGRSRW	31	1.39749	0.355796	3.92778	8.57324e-05	0.00962328
VVRGWG	25	1.67214	0.425708	3.92791	8.56881e-05	0.00962328
LARSGR	25.25	1.40088	0.356721	3.92711	8.5974e-05	0.00964461
RSGREV	25.25	1.40086	0.35675	3.92673	8.611e-05	0.00964829
GRGRRQ	27.5	1.36521	0.347691	3.92649	8.61935e-05	0.00965187
GLRSGG	42.5	1.12155	0.285668	3.92607	8.63464e-05	0.00965897
RGATRV	17.75	1.66341	0.423715	3.92579	8.64461e-05	0.00966279
RAVAAG	16.5	1.8278	0.465619	3.92553	8.65379e-05	0.00966727
PRGRVA	22.5	1.60205	0.408172	3.92495	8.6748e-05	0.00968496
AVGRAA	26.25	1.45712	0.371288	3.9245	8.69117e-05	0.00969745
ARTSGG	18.5	1.71174	0.436203	3.92418	8.70264e-05	0.00970446
VGRSAG	31.75	1.34167	0.341975	3.9233	8.73438e-05	0.00972825
KGRSGP	18.5	1.71161	0.436291	3.9231	8.74171e-05	0.00973062
GRGLRV	24.5	1.47247	0.375396	3.92245	8.76535e-05	0.0097412
RSGGRA	50.25	1.04906	0.26744	3.92261	8.75944e-05	0.0097412
GGRSRV	15.5	1.7617	0.449184	3.92201	8.78137e-05	0.00975154
RAGRPG	34	1.23176	0.314122	3.92127	8.80818e-05	0.00977551
PRGIGG	9	2.18344	0.556959	3.92029	8.84424e-05	0.00978649
RAGAPR	15.75	1.77871	0.453706	3.92041	8.83997e-05	0.00978649
RSSNGG	9	2.18344	0.556959	3.92029	8.84424e-05	0.00978649
VGLRGA	27	1.39005	0.354536	3.92076	8.82691e-05	0.00978649
RGRTRG	39.5	1.13339	0.289146	3.9198	8.86221e-05	0.00980058
EVRSSR	6	2.43597	0.621555	3.91916	8.8859e-05	0.00981153
GRGVPR	27.75	1.5335	0.391295	3.91905	8.89004e-05	0.00981153
NPRSAD	11.75	2.00031	0.510418	3.91896	8.8931e-05	0.00981153
ARGTGR	43.5	1.09554	0.279594	3.91833	8.9166e-05	0.00981742
AVGRAG	44	1.11592	0.284796	3.91832	8.91671e-05	0.00981742
LRSSNG	14	1.84317	0.470423	3.91811	8.92469e-05	0.00981742
LVGVRA	17.25	1.7906	0.456962	3.91849	8.91042e-05	0.00981742
WVAGPR	19.25	1.60912	0.410678	3.91821	8.92078e-05	0.00981742
SLALRS	13.25	1.89021	0.482555	3.91708	8.96265e-05	0.0098476
VGGAPR	16.25	1.72537	0.440466	3.91715	8.96023e-05	0.0098476
RGRSAS	20	1.58516	0.404697	3.91692	8.96888e-05	0.00984865
LLGRSG	28.75	1.57986	0.403416	3.91622	8.99497e-05	0.00985993
PRGSVG	36.75	1.3553	0.346068	3.91629	8.99215e-05	0.00985993
GLGRAG	57.5	1.00453	0.256523	3.91594	9.00535e-05	0.00986553
AAARSR	22.5	1.47441	0.376581	3.91524	9.03144e-05	0.00988253
GRSAAA	22.5	1.47441	0.376581	3.91524	9.03144e-05	0.00988253
WGGRAT	13.5	1.90705	0.487154	3.91467	9.05279e-05	0.0099001
MLIRAN	8.5	2.28241	0.583121	3.91412	9.07338e-05	0.00991681
LGGRAR	70.75	1.01026	0.258175	3.91308	9.11255e-05	0.00992482
RGLGPR	42.75	1.09773	0.28051	3.91333	9.10306e-05	0.00992482
SLLRGR	16	1.79438	0.458541	3.91324	9.10665e-05	0.00992482
VRSRGR	43.75	1.07264	0.274086	3.91351	9.09627e-05	0.00992482
GPRSGA	31.75	1.47679	0.377445	3.91259	9.13128e-05	0.00993943
RTRGGG	26.25	1.45626	0.372273	3.9118	9.1609e-05	0.00996587
RTRGAG	24.25	1.51614	0.387669	3.91091	9.19483e-05	0.00999697
VGPRSG	20.5	1.54646	0.395548	3.90967	9.24235e-05	0.0100428
GARGRQ	18.5	1.63392	0.417977	3.90913	9.26301e-05	0.0100594
RALVVG	20.25	1.67	0.427268	3.90856	9.28478e-05	0.0100678
VPRLAS	16.25	1.72434	0.441175	3.90851	9.28689e-05	0.0100678
GLRGAR	55	0.9975	0.255265	3.9077	9.31793e-05	0.0100816
RATWRA	11.75	1.99802	0.511314	3.90761	9.32118e-05	0.0100816
LPVGPR	11.5	2.09242	0.535513	3.90732	9.33246e-05	0.010088
ADRIRM	7	2.33829	0.598616	3.90616	9.37761e-05	0.0101067
RSGLAL	18.25	1.61687	0.413897	3.90647	9.36559e-05	0.0101067
SARARV	16.75	1.7575	0.449939	3.90608	9.38064e-05	0.0101067
VGARSR	35.25	1.20803	0.309265	3.90613	9.37861e-05	0.0101067
RTVGRS	12.5	1.9401	0.496831	3.90495	9.42457e-05	0.0101465
GLRTRG	22.5	1.6001	0.409873	3.90388	9.46609e-05	0.0101853
RVARTG	16.25	1.809	0.463494	3.90296	9.50243e-05	0.0102185
ALGRSG	44.5	1.23251	0.315927	3.90126	9.56925e-05	0.0102845
LRARGT	19.75	1.56752	0.401855	3.9007	9.59157e-05	0.0102967
RGRSGQ	10.75	2.0433	0.523887	3.90028	9.60828e-05	0.0103027
RTVGGG	16.25	1.7233	0.441882	3.89991	9.62266e-05	0.0103063
GAGPRL	20	1.58359	0.406103	3.89949	9.63974e-05	0.0103069
GRGWRG	48.75	1.05116	0.269545	3.89975	9.62908e-05	0.0103069
LGRARV	28	1.44184	0.369823	3.89874	9.66957e-05	0.0103329
RSRAEV	19.5	1.62323	0.416437	3.89789	9.70352e-05	0.0103633
AVGRGV	34.5	1.29643	0.332652	3.89725	9.72905e-05	0.0103787
LGRGRW	35	1.23684	0.317423	3.89649	9.75975e-05	0.0103949
ARARGR	38	1.13937	0.292453	3.89591	9.7829e-05	0.0104005
GRASRA	27.25	1.40221	0.359955	3.89551	9.79938e-05	0.0104057
RSGGQG	27	1.38855	0.356474	3.89524	9.81001e-05	0.0104057
VLGRSA	26.75	1.42818	0.366647	3.89525	9.8097e-05	0.0104057
ARAGSG	34.75	1.22492	0.31452	3.89457	9.83746e-05	0.010423
LRPRLV	12	2.11729	0.543642	3.89464	9.83453e-05	0.010423
ARTTSV	7	2.33308	0.599373	3.89252	9.92064e-05	0.0104284
AVRSAG	32.5	1.243	0.319252	3.89347	9.8822e-05	0.0104284
GARTWR	7	2.33308	0.599373	3.89252	9.92064e-05	0.0104284
GLGRSN	16.5	1.82299	0.468325	3.89258	9.91822e-05	0.0104284
GRAIRG	7	2.33308	0.599373	3.89252	9.92064e-05	0.0104284
GRLGLR	32.5	1.243	0.319252	3.89347	9.8822e-05	0.0104284
LWGLPR	7	2.33308	0.599373	3.89252	9.92064e-05	0.0104284
PRGARG	42.25	1.17834	0.302701	3.89277	9.91067e-05	0.0104284
QGRAVA	7	2.33308	0.599373	3.89252	9.92064e-05	0.0104284
RAREGR	38	1.2151	0.312109	3.89318	9.89376e-05	0.0104284
RGARGE	29	1.34278	0.344842	3.8939	9.86453e-05	0.0104284
RSPVTL	8	2.2495	0.577704	3.89386	9.8661e-05	0.0104284
RSTLGQ	18.5	1.63243	0.419193	3.89421	9.85187e-05	0.0104284
VGVVPR	17.75	1.65998	0.426366	3.89331	9.88836e-05	0.0104284
RARSGR	27.25	1.34944	0.346699	3.89224	9.93228e-05	0.0104289
RSGRSA	28.25	1.35273	0.347544	3.89226	9.93138e-05	0.0104289
RGLARG	41.5	1.11277	0.285917	3.89193	9.94515e-05	0.0104307
GGGWLR	33.5	1.37748	0.353962	3.89159	9.95877e-05	0.0104391
RSGSWR	13.25	1.88587	0.484691	3.89086	9.98879e-05	0.0104647
RSGRAA	30.75	1.28991	0.3316	3.88996	0.000100262	0.0104981
MMRGSR	8.75	2.28576	0.587651	3.88965	0.000100387	0.0105052
GRSRPR	20.25	1.59842	0.410958	3.8895	0.000100453	0.0105062
AVRSGV	19.75	1.56645	0.402835	3.88856	0.000100842	0.0105353
RSASGV	23.75	1.42588	0.366691	3.88851	0.000100863	0.0105353
PSGRAA	20	1.65287	0.425255	3.88676	0.000101589	0.0105981
SVSGRS	26.75	1.42763	0.36731	3.8867	0.000101614	0.0105981
GARLRG	44.5	1.10248	0.283671	3.88647	0.000101714	0.0106022
LRPRGG	42	1.30495	0.335779	3.88634	0.000101767	0.0106022
FTPGPR	6	2.42044	0.622966	3.88535	0.000102182	0.0106159
LRSRLR	23.25	1.45601	0.374721	3.88558	0.000102085	0.0106159
RASTGK	6	2.42044	0.622966	3.88535	0.000102182	0.0106159
SGVWAR	6	2.42044	0.622966	3.88535	0.000102182	0.0106159
VTRARF	6	2.42044	0.622966	3.88535	0.000102182	0.0106159
RGGRGV	53.25	1.07034	0.275644	3.88303	0.000103164	0.0106822
WLARAG	7.5	2.35037	0.605337	3.88274	0.000103285	0.0106889
VLARGR	23	1.50228	0.387015	3.8817	0.000103729	0.0107171
RSNSGT	9.75	2.21403	0.570412	3.88146	0.00010383	0.0107184
VRAGAG	33.5	1.29129	0.332721	3.881	0.000104026	0.01073
RGRGRV	59.5	1.01853	0.262471	3.88056	0.000104218	0.0107438
SGLRSG	24.5	1.41128	0.363721	3.88013	0.000104402	0.0107569
RGARLE	15.25	1.82861	0.471295	3.87996	0.000104473	0.0107583
RARAGE	25	1.3833	0.356546	3.87973	0.000104572	0.0107626
LGRTGR	41.75	1.36389	0.351582	3.87929	0.00010476	0.0107759
RGRGRR	47.25	1.05345	0.27159	3.87883	0.00010496	0.0107905
RGRRGF	10.75	2.03828	0.525631	3.87777	0.000105419	0.0107986
RGVGRA	27	1.33455	0.344126	3.87809	0.00010528	0.0107986
RSSRSG	27.75	1.53017	0.394585	3.87792	0.000105355	0.0107986
TLGPRV	15	1.90189	0.490466	3.87771	0.000105443	0.0107986
VRSRGS	20.25	1.52748	0.393994	3.87692	0.000105789	0.0108282
RAGGRV	43.25	1.11733	0.288237	3.87644	0.000105996	0.010831
RGRRSE	24.25	1.45479	0.375325	3.87607	0.000106157	0.010831
SARGRL	16.25	1.72037	0.443875	3.87579	0.00010628	0.010831
VRAGVS	13.75	1.81902	0.469267	3.8763	0.000106056	0.010831
VRSSGR	27	1.3874	0.357953	3.87594	0.000106214	0.010831
TGGRAR	52.25	1.03543	0.267205	3.87504	0.000106607	0.0108585
ARSGGA	39.5	1.132	0.292139	3.87488	0.000106678	0.0108597
VRSRLS	28.5	1.41523	0.365249	3.8747	0.000106756	0.0108618
RGARSS	25.75	1.37079	0.353853	3.87389	0.000107113	0.0108921
RAGVLG	21.75	1.48875	0.384355	3.87336	0.000107344	0.0109097
RGGRAA	70.5	0.900488	0.232506	3.87297	0.000107516	0.0109154
LRGVRG	31.75	1.24872	0.322442	3.8727	0.000107638	0.0109218
LGRAGW	16.75	1.67036	0.431347	3.87243	0.000107754	0.0109276
IGVRGA	9.25	2.18436	0.564129	3.8721	0.000107903	0.0109368
RASGSG	30.75	1.28905	0.332941	3.8717	0.000108077	0.0109485
ARASVG	33	1.22333	0.316013	3.87114	0.000108329	0.010962
RATGGG	42.5	1.08604	0.280558	3.87101	0.000108386	0.010962
PRAEVR	16.5	1.73657	0.448662	3.87056	0.000108585	0.0109762
ALGRGA	36.5	1.22454	0.316396	3.87027	0.000108716	0.0109775
PRAPGG	14.5	1.77581	0.458879	3.86988	0.000108891	0.0109775
RGVRSG	14.5	1.77581	0.458879	3.86988	0.000108891	0.0109775
GPRGVR	18.5	1.62987	0.421255	3.86908	0.000109245	0.0109991
RTSRGG	24.75	1.48274	0.383236	3.869	0.000109282	0.0109991
ARVRTG	8	2.24092	0.579386	3.86775	0.000109844	0.0110153
GGRSGL	29.75	1.28372	0.331951	3.8672	0.000110091	0.0110153
GSLTAR	8	2.24092	0.579386	3.86775	0.000109844	0.0110153
LRGRTG	25.75	1.3704	0.354362	3.86723	0.000110076	0.0110153
MLLRPR	8	2.24092	0.579386	3.86775	0.000109844	0.0110153
NLLRSS	8	2.24092	0.579386	3.86775	0.000109844	0.0110153
PGLRSG	28.25	1.45235	0.37553	3.86745	0.000109977	0.0110153
RGARPR	25.25	1.45374	0.375798	3.86839	0.000109556	0.0110153
RGLGRR	25.75	1.3704	0.354362	3.86723	0.000110076	0.0110153
RGRRGS	46.75	1.0952	0.28318	3.86751	0.000109954	0.0110153
GVRGRW	39.5	1.13174	0.292709	3.86643	0.000110442	0.0110308
SVGVRS	21.25	1.65504	0.428064	3.86634	0.000110482	0.0110308
PRGQGA	19	1.58769	0.410754	3.8653	0.000110955	0.0110603
RGWRGR	52.25	0.980063	0.253553	3.86531	0.000110947	0.0110603
ARSRTG	19.25	1.60396	0.415061	3.86441	0.000111359	0.0110932
VPRGRG	48.75	1.16831	0.302333	3.86431	0.000111403	0.0110932
PGRSRG	22.25	1.51882	0.393051	3.86418	0.000111463	0.0110932
GRVRGR	78.25	0.949398	0.24574	3.86343	0.000111805	0.0111213
SRARGR	28.25	1.40164	0.362828	3.8631	0.000111956	0.0111286
RSRVSG	25	1.38223	0.357922	3.86183	0.000112539	0.0111654
RGRGVA	33	1.22294	0.316708	3.86141	0.000112737	0.0111724
RARGGR	45	1.12149	0.290467	3.86099	0.000112926	0.0111853
PRVRGQ	16	1.70111	0.440658	3.86038	0.000113213	0.011191
RAPPGK	15.25	1.73613	0.449734	3.86035	0.000113224	0.011191
AGAPRS	19.75	1.63495	0.423545	3.86014	0.000113321	0.0111947
GVRGAV	36.5	1.22408	0.317201	3.85901	0.000113847	0.0112065
RGLALR	28	1.38831	0.359761	3.85897	0.000113864	0.0112065
RSNGGR	26	1.43905	0.372912	3.85895	0.000113874	0.0112065
SGRAVG	28	1.33735	0.346556	3.85897	0.000113867	0.0112065
VRGHPG	13.75	1.81641	0.470713	3.85886	0.000113919	0.0112065
WRGRSG	24	1.55691	0.403458	3.8589	0.000113898	0.0112065
VRVSRG	24.5	1.46788	0.380453	3.85825	0.0001142	0.0112282
RGWGGR	43.75	1.07117	0.277679	3.85758	0.000114514	0.0112473
RSGGSR	31.75	1.29317	0.335217	3.8577	0.000114459	0.0112473
PAARAS	13	1.86258	0.482876	3.85726	0.000114663	0.0112559
GARGRT	25.75	1.42508	0.369511	3.85665	0.000114949	0.0112663
AVRAGG	42.25	1.14306	0.2964	3.85649	0.000115027	0.011268
VRSGVV	23.25	1.45392	0.377071	3.85581	0.000115346	0.0112934
VRVRGR	44.5	1.16614	0.302484	3.85523	0.000115622	0.0113144
GRSGPG	34.5	1.21136	0.31425	3.85476	0.000115842	0.0113235
PRQWVG	12	2.00333	0.519718	3.85465	0.000115896	0.0113235
RAGRVV	28.5	1.31388	0.340833	3.8549	0.000115777	0.0113235
ARGSRE	23.75	1.60211	0.415675	3.85423	0.000116095	0.011337
AAGGPR	28.5	1.31379	0.340966	3.85314	0.000116615	0.0113557
LPRSGG	28.5	1.31379	0.340966	3.85314	0.000116615	0.0113557
RARSRW	10.5	2.0156	0.523088	3.85328	0.000116547	0.0113557
RLSVRG	24.25	1.5116	0.392262	3.85354	0.000116423	0.0113557
SLRAVV	10.5	2.0156	0.523088	3.85328	0.000116547	0.0113557
VSGRAR	25.25	1.39638	0.362407	3.85306	0.00011665	0.0113557
AGRALR	28.5	1.36381	0.354039	3.85213	0.000117093	0.0113633
ARAGRE	14.5	1.7734	0.460324	3.85251	0.000116912	0.0113633
SGPRGR	35.5	1.17731	0.305621	3.8522	0.000117061	0.0113633
WRLRAA	14.5	1.7734	0.460324	3.85251	0.000116912	0.0113633
KGGPRS	9.5	2.19196	0.569074	3.8518	0.000117252	0.0113668
RGRVLA	29.5	1.26951	0.329642	3.85119	0.000117546	0.0113895
GRARLG	35.75	1.22923	0.319216	3.85077	0.000117748	0.0113942
RVRALA	10	2.10164	0.54578	3.85071	0.000117778	0.0113942
SWLRSR	10	2.10164	0.54578	3.85071	0.000117778	0.0113942
LRAVGR	16.5	1.73401	0.450334	3.85049	0.000117883	0.0113985
ATRLRV	7	2.31665	0.601723	3.85003	0.000118102	0.011402
RAALPR	7	2.31665	0.601723	3.85003	0.000118102	0.011402
VGGQPR	8.25	2.24818	0.583915	3.85018	0.000118031	0.011402
MRSADW	18.75	1.64399	0.427049	3.84966	0.000118283	0.0114077
WRLRGR	18.75	1.64399	0.427049	3.84966	0.000118283	0.0114077
RSGVGA	25.25	1.39615	0.362685	3.8495	0.00011836	0.0114092
AVLRSR	25.75	1.36934	0.355759	3.84906	0.000118572	0.0114238
AVRSRG	18.75	1.56933	0.40778	3.84846	0.000118862	0.0114266
PRGSSR	32.75	1.25356	0.325695	3.84887	0.000118666	0.0114266
RGTRLR	18.75	1.56933	0.40778	3.84846	0.000118862	0.0114266
SRLRAS	18.75	1.56933	0.40778	3.84846	0.000118862	0.0114266
VRAGPV	42.25	1.2107	0.314601	3.84837	0.000118907	0.0114266
GLRGRW	23.75	1.42317	0.369908	3.84737	0.000119392	0.0114578
RSGNRA	12.25	1.91166	0.497162	3.84514	0.000120483	0.0115308
VRAGPS	40	1.15287	0.2998	3.84547	0.00012032	0.0115308
GRAGRV	33.25	1.23466	0.321117	3.8449	0.000120602	0.011532
SSGPRS	19.75	1.56253	0.406395	3.84486	0.00012062	0.011532
VRGRVG	60	0.913308	0.237567	3.84442	0.000120836	0.0115467
GRAFEG	7	2.31429	0.602056	3.84397	0.000121058	0.0115504
RAAGVW	7	2.31429	0.602056	3.84397	0.000121058	0.0115504
AVPRGL	22.5	1.46922	0.382247	3.84363	0.000121229	0.0115606
LARGRV	21.5	1.47053	0.382662	3.84291	0.000121585	0.0115683
LLVRGH	8.75	2.1457	0.558453	3.84222	0.000121927	0.0115683
LRSAFP	8.75	2.1457	0.558453	3.84222	0.000121927	0.0115683
RSAVNA	8.75	2.1457	0.558453	3.84222	0.000121927	0.0115683
RSVTGE	10.5	2.01333	0.523896	3.84299	0.000121545	0.0115683
VTARGR	24.5	1.40888	0.366654	3.84252	0.000121779	0.0115683
WMRGRV	8.75	2.1457	0.558453	3.84222	0.000121927	0.0115683
RARAEG	27.25	1.34663	0.35057	3.84125	0.000122411	0.0116024
RGSGPR	30.25	1.40279	0.365258	3.84056	0.000122755	0.0116232
VGRAPR	23.25	1.45281	0.378307	3.84029	0.00012289	0.01163
AGRSRW	15.25	1.73342	0.45149	3.83932	0.000123374	0.0116358
ATLGRS	9	2.16027	0.562637	3.83954	0.000123264	0.0116358
GGRSAG	81.25	0.931695	0.242669	3.83937	0.000123351	0.0116358
GLLRAR	30.25	1.40271	0.36536	3.83926	0.000123405	0.0116358
RGRLVW	11.5	1.96717	0.512283	3.84001	0.00012303	0.0116358
VLRSRW	17.5	1.63728	0.426465	3.83918	0.000123447	0.0116358
LRSSGS	23	1.43747	0.374451	3.83887	0.000123602	0.0116445
RSGSGV	23	1.4989	0.390478	3.83862	0.000123726	0.0116475
VARSGR	30.75	1.33384	0.347485	3.83856	0.000123759	0.0116475
GRLAPR	14	1.83091	0.476999	3.8384	0.000123837	0.011649
RGGRLR	70.75	0.906942	0.236293	3.8382	0.000123938	0.0116526
LRSRGG	45.5	1.07694	0.280652	3.83729	0.000124398	0.0116782
RARAGM	17.75	1.88398	0.490953	3.8374	0.000124343	0.0116782
GRAVRG	13.75	1.81279	0.472703	3.83495	0.000125589	0.0117644
RLGRSW	18.5	1.62632	0.424088	3.83487	0.00012563	0.0117644
GVVRVR	12.25	1.90967	0.498052	3.83427	0.000125938	0.0117873
LRVSRG	23.75	1.42228	0.370963	3.83402	0.000126064	0.0117873
RLRGAR	34	1.22821	0.320337	3.83412	0.000126016	0.0117873
SPVLRS	19	1.58469	0.413341	3.83386	0.000126148	0.0117892
DLRAGR	10.75	2.0281	0.529115	3.833	0.000126589	0.0118129
RARAGR	32	1.21499	0.316975	3.83308	0.000126549	0.0118129
RSSRGE	35.25	1.32673	0.346166	3.83265	0.000126771	0.0118179
GGLGRS	33.75	1.21597	0.317315	3.83206	0.000127073	0.0118353
RGRTMR	9.75	2.08082	0.543023	3.83192	0.000127147	0.0118353
SGRAVS	9.75	2.08082	0.543023	3.83192	0.000127147	0.0118353
ARASGA	21.5	1.53514	0.400668	3.83144	0.000127396	0.0118526
VVGARA	28.25	1.34934	0.35219	3.83128	0.000127479	0.0118544
RGRAPR	28.5	1.31264	0.342641	3.83096	0.000127646	0.0118641
RVGARG	44.25	1.05838	0.276326	3.8302	0.000128039	0.0118936
SARSGA	37	1.32224	0.345263	3.82964	0.000128329	0.0119097
VVVRGA	30.75	1.33325	0.348316	3.82771	0.000129342	0.0119919
ALVRSR	23.25	1.45184	0.379383	3.82684	0.000129798	0.0120222
VEPRGG	19	1.58398	0.413953	3.82647	0.000129993	0.0120343
RACSTC	9	2.15599	0.563661	3.82497	0.000130786	0.0121017
RAVGAG	36.25	1.25074	0.327004	3.82484	0.000130856	0.0121022
RSPLLA	17.25	1.61842	0.423176	3.82446	0.000131061	0.0121092
VGRAVV	17.25	1.61842	0.423176	3.82446	0.000131061	0.0121092
LGLGLR	29.25	1.30335	0.340808	3.82429	0.000131149	0.0121114
ARSGRA	27.5	1.30767	0.342035	3.8232	0.000131733	0.0121319
PRAGRS	21.5	1.66397	0.43525	3.82302	0.000131825	0.0121319
QTRARG	5.75	2.3841	0.62356	3.82337	0.000131638	0.0121319
RARTGG	32	1.21459	0.317683	3.82328	0.00013169	0.0121319
SGLGRS	36.5	1.18345	0.309522	3.82348	0.00013158	0.0121319
SGRGSR	46.75	1.03254	0.270077	3.82312	0.000131776	0.0121319
GRSAWS	13	1.85683	0.485741	3.82267	0.000132015	0.0121434
RSGSRA	30.75	1.24028	0.324498	3.82214	0.000132296	0.0121632
LRAGRV	30.25	1.30768	0.342149	3.82197	0.000132389	0.0121658
RSWGEA	20.5	1.53891	0.402704	3.82144	0.000132677	0.0121743
VRPRAG	20.5	1.53891	0.402704	3.82144	0.000132677	0.0121743
GRAWLR	10	2.09373	0.548035	3.82042	0.000133222	0.0122064
PRSSHH	19	1.65642	0.433555	3.82054	0.000133158	0.0122064
GRTRAL	14.5	1.86104	0.487184	3.82	0.000133453	0.0122209
MRARGR	13	1.85629	0.486006	3.81948	0.000133736	0.0122209
RSSLSR	13	1.85629	0.486006	3.81948	0.000133736	0.0122209
RVGRGR	83.75	0.80053	0.209595	3.81941	0.000133773	0.0122209
VVRGVR	13	1.85629	0.486006	3.81948	0.000133736	0.0122209
GSPRMS	16.5	1.64681	0.431201	3.81912	0.000133929	0.0122292
ARGALG	42.5	1.1856	0.310536	3.81792	0.00013458	0.0122408
LARGRS	29.5	1.41243	0.369922	3.81817	0.000134443	0.0122408
PRGGWG	20	1.57607	0.412719	3.81875	0.000134132	0.0122408
RLGRSG	45.25	1.22466	0.320732	3.81831	0.000134367	0.0122408
GRALSG	19.75	1.56002	0.408648	3.81752	0.000134799	0.0122548
VGGRSL	25.25	1.39411	0.365219	3.81719	0.000134981	0.0122654
GGLLRV	14.75	1.78542	0.468128	3.81396	0.000136759	0.0123082
GLRVSR	11.25	1.94424	0.509793	3.81379	0.000136852	0.0123082
GPRGVA	25	1.43593	0.376396	3.81494	0.000136213	0.0123082
GRSSFR	11.25	1.94424	0.509793	3.81379	0.000136852	0.0123082
GWPRGR	9.25	2.16724	0.568085	3.81499	0.000136188	0.0123082
LGRSWW	8	2.2232	0.58279	3.81474	0.000136324	0.0123082
RARLGR	37.5	1.15175	0.302018	3.81351	0.000137008	0.0123082
RAWVGG	21.5	1.4684	0.384945	3.81457	0.000136418	0.0123082
RSASLG	11.25	1.94424	0.509793	3.81379	0.000136852	0.0123082
RSLAGR	18	1.59087	0.416935	3.81563	0.000135838	0.0123082
RSRERG	26.25	1.34153	0.35181	3.81323	0.000137164	0.0123082
RSSRGA	18.75	1.56625	0.410511	3.81536	0.000135983	0.0123082
TRSRAG	20.25	1.52223	0.399093	3.81422	0.000136614	0.0123082
VARTAA	11.5	1.96184	0.514371	3.81405	0.000136709	0.0123082
VLVRSG	27.25	1.39715	0.366231	3.81494	0.000136214	0.0123082
VRPGLR	20.25	1.52223	0.399093	3.81422	0.000136614	0.0123082
YLGRGR	26.5	1.35592	0.355422	3.81495	0.00013621	0.0123082
GRAAVG	40.25	1.19789	0.314224	3.81222	0.000137723	0.0123353
RARVGS	23	1.4356	0.376579	3.81221	0.000137729	0.0123353
VARASG	26.5	1.40919	0.369633	3.8124	0.000137622	0.0123353
GRGRAA	65	0.86485	0.226875	3.81201	0.00013784	0.0123393
LRVARP	12.75	1.93899	0.508723	3.81148	0.000138138	0.0123446
RAGPRG	34.25	1.19753	0.314195	3.81143	0.000138163	0.0123446
VRVRAA	12.75	1.93899	0.508723	3.81148	0.000138138	0.0123446
MVRGRG	22.25	1.45129	0.380814	3.81101	0.000138398	0.0123479
VPPRSL	10.5	2.00619	0.526407	3.8111	0.000138351	0.0123479
VRLRAW	10.5	2.00619	0.526407	3.8111	0.000138351	0.0123479
PGARGA	22	1.56286	0.410187	3.81012	0.000138899	0.0123808
VRGGRA	52.5	1.1517	0.302337	3.80934	0.00013934	0.0124141
LGARAW	20	1.50535	0.395187	3.80921	0.000139411	0.0124146
VGLRVR	22.5	1.4666	0.385061	3.80874	0.000139677	0.0124323
LAGGPR	22.5	1.46659	0.385072	3.8086	0.000139755	0.0124333
EPVPRG	15.75	1.67685	0.440511	3.8066	0.000140893	0.0124607
GLTVRT	5.75	2.37594	0.624289	3.80583	0.000141328	0.0124607
GVRGRL	23.25	1.51084	0.396804	3.80752	0.000140367	0.0124607
LRASVA	15.75	1.67685	0.440511	3.8066	0.000140893	0.0124607
PHRYVR	5.75	2.37594	0.624289	3.80583	0.000141328	0.0124607
QRASSG	7.75	2.20669	0.579732	3.8064	0.000141004	0.0124607
RATAGT	5.75	2.37594	0.624289	3.80583	0.000141328	0.0124607
RGWRRD	12	1.88658	0.495653	3.80624	0.000141095	0.0124607
RPVVRT	5.75	2.37594	0.624289	3.80583	0.000141328	0.0124607
RSHGEG	7.75	2.20669	0.579732	3.8064	0.000141004	0.0124607
RSSDGW	7.75	2.20669	0.579732	3.8064	0.000141004	0.0124607
RSSNAG	5.75	2.37594	0.624289	3.80583	0.000141328	0.0124607
VGRPRG	44.25	1.09015	0.28631	3.80761	0.000140318	0.0124607
VHGGRS	5.75	2.37594	0.624289	3.80583	0.000141328	0.0124607
VRTALR	5.75	2.37594	0.624289	3.80583	0.000141328	0.0124607
RASGLS	15	1.71109	0.449612	3.80569	0.000141409	0.0124619
VRGVGL	24.75	1.3639	0.35842	3.80532	0.000141621	0.0124747
ARSGGV	33.25	1.23294	0.324049	3.8048	0.000141917	0.0124853
GIGRVR	14.5	1.76667	0.464331	3.80476	0.000141942	0.0124853
LRGRAL	12.25	1.9042	0.500474	3.80478	0.000141928	0.0124853
VLGGPR	37.75	1.20059	0.315618	3.80393	0.00014242	0.0125215
RASRAG	40.75	1.11284	0.292567	3.8037	0.000142553	0.0125273
ARGLGA	37.5	1.15139	0.302734	3.80331	0.000142773	0.0125387
SGRSAR	35.5	1.29591	0.340738	3.80324	0.000142817	0.0125387
RGALRR	39.75	1.39123	0.365818	3.80307	0.000142914	0.0125413
RSTGRG	31.75	1.4243	0.374537	3.80284	0.000143045	0.012547
VRSSVG	21.25	1.51729	0.399015	3.80259	0.00014319	0.0125538
GGRSSR	24.25	1.39133	0.365977	3.80168	0.000143718	0.0125714
GWRARG	24.25	1.39133	0.365977	3.80168	0.000143718	0.0125714
LRGRAV	29.5	1.31536	0.345987	3.80174	0.000143682	0.0125714
RGSLPR	13	1.95259	0.513677	3.8012	0.000143996	0.0125714
WPRVGQ	13	1.95259	0.513677	3.8012	0.000143996	0.0125714
PGLRSR	16.5	1.64479	0.432719	3.80105	0.000144084	0.0125732
LPRGRG	38.25	1.14756	0.30196	3.80037	0.000144479	0.0125869
LVRSGW	8.75	2.13367	0.561446	3.80032	0.000144508	0.0125869
VLRAWG	8.75	2.13367	0.561446	3.80032	0.000144508	0.0125869
LVPRGG	25.75	1.47586	0.388407	3.79978	0.000144825	0.0126085
RGGRAL	32	1.25809	0.331151	3.79913	0.000145202	0.0126354
GRARAA	41.25	1.09928	0.28938	3.79875	0.00014543	0.0126493
GARGRS	40.75	1.11267	0.292927	3.79845	0.000145604	0.0126497
RASRCR	15.75	1.67589	0.441186	3.79861	0.000145513	0.0126497
GYARSG	14.25	1.74764	0.460182	3.79771	0.00014604	0.0126671
PGLRGR	34.5	1.25034	0.329231	3.79776	0.000146012	0.0126671
RSSVAT	14.25	1.74764	0.460182	3.79771	0.00014604	0.0126671
MRANIR	15	1.71004	0.450303	3.79753	0.000146146	0.0126704
ATVGPR	9.75	2.07146	0.545775	3.79545	0.000147377	0.0127535
LPSPRG	9.75	2.07146	0.545775	3.79545	0.000147377	0.0127535
VVLRLA	10.75	2.12916	0.560954	3.79561	0.000147282	0.0127535
GGVRPR	27.5	1.35771	0.35774	3.79523	0.000147505	0.0127586
RGRAAS	29.25	1.25328	0.330238	3.79509	0.00014759	0.0127601
PRGRGS	17.25	1.61521	0.42573	3.79398	0.000148251	0.0128113
AVVRAW	7.75	2.20225	0.580607	3.793	0.000148836	0.0128278
AWLRSG	16.5	1.64389	0.433394	3.79306	0.0001488	0.0128278
GSSLPR	7.75	2.20225	0.580607	3.793	0.000148836	0.0128278
LRGPWG	7.75	2.20225	0.580607	3.793	0.000148836	0.0128278
PRSGRT	7.75	2.20225	0.580607	3.793	0.000148836	0.0128278
RTAGSG	18	1.58858	0.418848	3.79275	0.00014899	0.0128278
SRSSRG	26.75	1.42131	0.374734	3.79285	0.000148926	0.0128278
WGPRAG	14.5	1.94562	0.512962	3.7929	0.000148895	0.0128278
ARGWGR	37.25	1.21606	0.320691	3.792	0.000149441	0.0128393
ELRSRG	12.75	1.83361	0.483554	3.79195	0.000149468	0.0128393
GARPRV	33.5	1.24452	0.328188	3.79211	0.000149372	0.0128393
GLGVRT	22.75	1.41871	0.3741	3.79234	0.000149234	0.0128393
RLGARS	24.75	1.41999	0.374589	3.7908	0.000150164	0.0128873
RSGLSG	23	1.49503	0.39438	3.79084	0.000150139	0.0128873
SPRGRG	29	1.28822	0.339845	3.79061	0.000150276	0.012891
ARSAGL	9.5	2.05339	0.541858	3.78954	0.000150926	0.0129009
MRVRTG	9.5	2.05339	0.541858	3.78954	0.000150926	0.0129009
PVGVVR	9.5	2.05339	0.541858	3.78954	0.000150926	0.0129009
RSLPLG	9.5	2.05339	0.541858	3.78954	0.000150926	0.0129009
VGLRAG	38.5	1.19536	0.315439	3.78951	0.000150943	0.0129009
VPRGGS	23.5	1.46393	0.386251	3.79009	0.000150593	0.0129009
GARTSR	20.75	1.4844	0.391768	3.78897	0.000151273	0.0129047
GVRVRS	12	1.88348	0.497067	3.78919	0.000151141	0.0129047
IRGRSS	15.5	1.74398	0.460283	3.78893	0.000151296	0.0129047
RAALTG	14.25	1.74641	0.46093	3.78887	0.000151333	0.0129047
RSVGEG	15.5	1.74398	0.460283	3.78893	0.000151296	0.0129047
VARGRW	22.75	1.48006	0.390747	3.78776	0.00015201	0.0129566
ARGLVG	29.5	1.2665	0.334417	3.78719	0.000152361	0.0129767
VARARG	30.25	1.35265	0.357168	3.78715	0.000152385	0.0129767
LLVRGR	28.5	1.40935	0.372297	3.78556	0.000153364	0.0130363
VRASAV	15	1.70849	0.451316	3.78559	0.000153346	0.0130363
GRGWAV	15.25	1.72627	0.456049	3.78528	0.000153536	0.013045
GWVRAR	18.75	1.56332	0.413077	3.78458	0.000153969	0.0130759
GGRSVA	16	1.69173	0.447095	3.78383	0.000154436	0.0130801
RGRTGR	18.25	1.60453	0.424043	3.78389	0.000154397	0.0130801
RSGSAR	28	1.28261	0.338972	3.78382	0.000154439	0.0130801
SPGLRT	26.75	1.36804	0.361529	3.78403	0.00015431	0.0130801
VRVRLG	28	1.28261	0.338972	3.78382	0.000154439	0.0130801
GSRVRT	9.75	2.06833	0.546684	3.78342	0.000154689	0.0130835
RLRSGL	18.5	1.62084	0.428405	3.78342	0.000154687	0.0130835
RTRSRV	9.75	2.06833	0.546684	3.78342	0.000154689	0.0130835
AAARGW	11.25	1.93797	0.512319	3.78274	0.000155109	0.0131092
ASGRAR	37.5	1.15065	0.304214	3.78237	0.000155344	0.0131092
GARVRA	25	1.37735	0.364132	3.78256	0.000155227	0.0131092
PGLRAG	18.75	1.56312	0.413258	3.78242	0.000155308	0.0131092
PRAGRA	19.25	1.52374	0.402914	3.7818	0.000155696	0.013133
RALGGV	24.25	1.50552	0.398273	3.78012	0.000156751	0.0132101
GRSRVR	26.5	1.40698	0.37227	3.77945	0.000157177	0.0132249
RSGLTR	6.75	2.27775	0.602677	3.7794	0.000157209	0.0132249
STRSAG	6.75	2.27775	0.602677	3.7794	0.000157209	0.0132249
VPRLRG	21.25	1.44962	0.383524	3.77973	0.000156998	0.0132249
RSGASA	12	1.88163	0.497905	3.7791	0.000157396	0.0132347
GRGRSP	20	1.5028	0.397696	3.77876	0.000157608	0.0132465
SLGRPR	18.5	1.54574	0.409077	3.77861	0.000157706	0.0132472
AWRLRA	14	1.82119	0.482084	3.77774	0.000158258	0.0132773
VRSRAR	15	1.70738	0.452043	3.77704	0.000158705	0.013291
VVGRTV	7	2.28784	0.605696	3.77721	0.000158596	0.013291
GRSSRG	32	1.25704	0.33283	3.77682	0.000158844	0.0132966
RSGLAV	20.75	1.74814	0.462957	3.77602	0.000159352	0.0133272
GRSGWR	39.75	1.42487	0.377393	3.77556	0.000159651	0.0133344
GRSVHG	10.5	1.99806	0.529226	3.77544	0.000159724	0.0133344
LRNSRG	10.5	1.99806	0.529226	3.77544	0.000159724	0.0133344
VRMGQG	10.5	1.99806	0.529226	3.77544	0.000159724	0.0133344
AARSSG	31.75	1.24439	0.329618	3.77525	0.000159848	0.0133389
ARGRPG	58.25	0.951696	0.25215	3.77433	0.000160437	0.0133501
HRSWVG	9.75	2.06585	0.547402	3.77392	0.000160703	0.0133501
PSGRSL	8.75	2.12595	0.563337	3.77384	0.000160754	0.0133501
RASSLR	9.75	2.06585	0.547402	3.77392	0.000160703	0.0133501
RSNGVG	8.75	2.12595	0.563337	3.77384	0.000160754	0.0133501
VRTRPA	9.75	2.06585	0.547402	3.77392	0.000160703	0.0133501
GARTAG	23	1.554	0.411861	3.77312	0.000161219	0.0133816
AAPRAR	15	1.7068	0.452423	3.77257	0.000161573	0.013405
LRTSGG	23	1.43274	0.379808	3.77227	0.00016177	0.0134155
WVRTRW	8	2.20842	0.585554	3.77151	0.000162261	0.0134502
SVVRGR	41.5	1.07467	0.284963	3.77127	0.000162422	0.0134575
TLRAAS	8.25	2.22067	0.588881	3.771	0.000162593	0.01346
DPRAAA	10.75	2.01343	0.534022	3.77031	0.000163048	0.0134736
RGHRGD	8.75	2.12497	0.563575	3.77051	0.000162913	0.0134736
VRAPWA	13.75	1.80274	0.478139	3.77031	0.000163042	0.0134736
ARSGQG	27	1.32853	0.352543	3.76842	0.000164283	0.0135521
RGRLVL	16.5	1.64108	0.435486	3.7684	0.000164299	0.0135521
RSRAPG	16.5	1.64108	0.435486	3.7684	0.000164299	0.0135521
RVGRGH	20.75	1.48272	0.393472	3.76831	0.00016436	0.0135521
LRSVAG	13.75	1.80234	0.478349	3.76785	0.000164663	0.0135644
RGRGRS	49.25	1.00818	0.267569	3.76793	0.000164606	0.0135644
RLGRVL	10.25	1.9788	0.525225	3.76753	0.00016487	0.0135644
SLVGRA	10.25	1.9788	0.525225	3.76753	0.00016487	0.0135644
RGYGGV	9.5	2.04762	0.543601	3.76677	0.000165376	0.013582
AVLRVR	15.75	1.67197	0.443931	3.7663	0.000165688	0.0135956
RSGALV	15.75	1.67197	0.443931	3.7663	0.000165688	0.0135956
GGRSRG	61	0.967552	0.256921	3.76596	0.000165912	0.0136004
GVSARA	14.5	1.85172	0.49171	3.76588	0.000165964	0.0136004
SRARAS	18.5	1.61895	0.429876	3.76608	0.000165831	0.0136004
VRGLVG	25.5	1.34972	0.358574	3.76412	0.000167135	0.0136784
VARAGR	45	1.15005	0.305538	3.76401	0.000167208	0.0136784
RAPPVR	46	1.0322	0.274251	3.76372	0.000167403	0.0136844
RRGPRS	18.75	1.84883	0.491228	3.76368	0.000167429	0.0136844
GRASGG	59.75	0.927713	0.246516	3.76329	0.000167691	0.0136849
RGVRGR	23.25	1.38689	0.368536	3.76324	0.000167727	0.0136849
RSSAGW	12.75	1.82886	0.485953	3.76346	0.000167581	0.0136849
RARPRA	22	1.43192	0.380611	3.76216	0.000168452	0.013732
AVRASA	13	1.84635	0.490863	3.76143	0.000168944	0.0137482
PRSRVG	13	1.84635	0.490863	3.76143	0.000168944	0.0137482
GRSLVV	13	1.84618	0.490947	3.76044	0.000169613	0.0137787
RTGRWG	26.25	1.44543	0.384356	3.76065	0.000169476	0.0137787
TVGRAR	23.5	1.40213	0.372859	3.76047	0.000169591	0.0137787
VPAARA	17.25	1.69042	0.449524	3.76046	0.0001696	0.0137787
RAWGGA	25.25	1.44585	0.384519	3.76016	0.000169807	0.0137829
GPRARG	43.75	1.16615	0.310165	3.75977	0.000170072	0.013792
GPRLVR	31.75	1.19898	0.31896	3.75901	0.000170585	0.0138041
GVAGRS	30.75	1.23745	0.329197	3.759	0.000170591	0.0138041
RGRWRT	18	1.58516	0.42169	3.75906	0.000170554	0.0138041
RVRSPP	30.75	1.23745	0.329197	3.759	0.000170591	0.0138041
VGRSGL	31.75	1.19898	0.31896	3.75901	0.000170585	0.0138041
GRSARG	36.25	1.32572	0.352697	3.7588	0.00017073	0.0138094
APGARA	24.25	1.38848	0.369457	3.75817	0.000171159	0.013817
GVPGVR	24.25	1.38848	0.369457	3.75817	0.000171159	0.013817
RATLRG	21	1.75795	0.467774	3.75812	0.000171193	0.013817
LRLGRG	54.25	1.04737	0.278761	3.75724	0.0001718	0.013831
RARSGP	15.75	1.6709	0.444675	3.75758	0.000171562	0.013831
RLRGAP	15.75	1.6709	0.444675	3.75758	0.000171562	0.013831
RTRGSR	23.5	1.46133	0.389005	3.75658	0.000172255	0.0138583
TPRGAL	8.5	2.10519	0.56041	3.75651	0.000172297	0.0138583
PRASGR	22.25	1.57178	0.418512	3.75563	0.000172907	0.0138882
RLAGRA	23.75	1.41685	0.377277	3.75546	0.000173026	0.0138882
VRLARG	17	1.67358	0.445641	3.75544	0.00017304	0.0138882
ARAGMG	18	1.58459	0.422159	3.75353	0.000174362	0.0138999
ARSGSV	31.5	1.2756	0.339761	3.75439	0.000173762	0.0138999
ARVRAR	18.25	1.6013	0.42663	3.75338	0.000174468	0.0138999
EVARGR	34.75	1.3004	0.346561	3.75229	0.000175227	0.0138999
GLSPRG	17.25	1.61097	0.429071	3.75456	0.000173648	0.0138999
LGLMAR	7.75	2.1886	0.583253	3.7524	0.000175146	0.0138999
LGLRTR	17.75	1.56743	0.417506	3.75426	0.000173852	0.0138999
PLGARS	17	1.59318	0.424593	3.75226	0.000175244	0.0138999
PRGREG	17.75	1.56743	0.417506	3.75426	0.000173852	0.0138999
RGARSG	28	1.33136	0.354819	3.75223	0.000175268	0.0138999
RGGLPR	25.25	1.33427	0.35554	3.75281	0.000174865	0.0138999
RGLVRA	7.75	2.1886	0.583253	3.7524	0.000175146	0.0138999
RSAHVG	5.75	2.35102	0.626446	3.75295	0.000174765	0.0138999
SQPRAG	5.75	2.35102	0.626446	3.75295	0.000174765	0.0138999
TRSLGL	5.75	2.35102	0.626446	3.75295	0.000174765	0.0138999
VGRVRR	17	1.59318	0.424593	3.75226	0.000175244	0.0138999
VRASGG	33	1.26133	0.335991	3.75406	0.000173993	0.0138999
VRGGRP	18	1.58459	0.422159	3.75353	0.000174362	0.0138999
VRSAGG	37.25	1.13818	0.303169	3.75427	0.000173844	0.0138999
VSLRTS	5.75	2.35102	0.626446	3.75295	0.000174765	0.0138999
RTRGTG	16	1.77103	0.472122	3.75122	0.000175978	0.0139444
LRGSLR	36	1.1574	0.308567	3.75088	0.000176218	0.0139548
VRGAAT	15.25	1.72159	0.458991	3.75082	0.000176259	0.0139548
VPRTRG	15	1.70391	0.454301	3.75062	0.000176399	0.01396
RLGRAR	34.5	1.37076	0.365499	3.75039	0.000176557	0.0139666
PRGVVG	26	1.32333	0.353048	3.74828	0.000178049	0.0140727
RSPRGV	21.5	1.52773	0.407572	3.74838	0.000177979	0.0140727
LLLRGR	27.75	1.26668	0.337996	3.74761	0.000178527	0.0141045
RGALVR	25.5	1.34868	0.359937	3.74697	0.000178982	0.0141345
LRPRGR	18.5	1.54264	0.411855	3.74559	0.000179968	0.0141586
PRAGRV	18.5	1.54264	0.411855	3.74559	0.000179968	0.0141586
RAGHGG	18.75	1.55956	0.416339	3.7459	0.000179748	0.0141586
RGRRRA	16.25	1.62066	0.432675	3.74567	0.000179911	0.0141586
RGRWGA	34.25	1.19488	0.318987	3.74586	0.000179775	0.0141586
RSSRLA	18.5	1.54264	0.411855	3.74559	0.000179968	0.0141586
SGFRLR	10.25	1.97399	0.52694	3.74614	0.000179579	0.0141586
VLRGRR	10.25	1.97399	0.52694	3.74614	0.000179579	0.0141586
GLLRTP	6.25	2.35968	0.630227	3.74418	0.000180987	0.0141687
GLPRST	8.5	2.10176	0.561273	3.74463	0.000180663	0.0141687
LGDWLR	6.25	2.35968	0.630227	3.74418	0.000180987	0.0141687
PLGRLA	8.5	2.10176	0.561273	3.74463	0.000180663	0.0141687
RALGSR	21.25	1.44697	0.386389	3.74485	0.000180504	0.0141687
VEVGLR	6.25	2.35968	0.630227	3.74418	0.000180987	0.0141687
VGRAGR	40.25	1.12461	0.300274	3.74528	0.000180191	0.0141687
AWVPRG	14.75	1.77487	0.474077	3.74384	0.000181232	0.0141745
VVGMRA	14.75	1.77487	0.474077	3.74384	0.000181232	0.0141745
FLRGTR	6.75	2.26324	0.604713	3.74267	0.000182074	0.0141866
LGLRAR	13.5	1.78046	0.475773	3.74226	0.000182372	0.0141866
LRGSRW	13.5	1.78046	0.475773	3.74226	0.000182372	0.0141866
LRSRGP	21.75	1.60513	0.428825	3.7431	0.000181762	0.0141866
RARGQS	14.25	1.73981	0.464901	3.74233	0.000182322	0.0141866
TRAFTP	6.75	2.26324	0.604713	3.74267	0.000182074	0.0141866
VGARVR	41.25	1.09756	0.293202	3.74335	0.000181582	0.0141866
VLPRTG	6.75	2.26324	0.604713	3.74267	0.000182074	0.0141866
VVSLRS	6.75	2.26324	0.604713	3.74267	0.000182074	0.0141866
WVRGRG	30.25	1.25686	0.335752	3.74341	0.000181537	0.0141866
RSGAPG	30.5	1.3621	0.364014	3.74188	0.000182649	0.0142022
PRSGGR	46.5	1.02063	0.27277	3.74171	0.000182769	0.0142056
ASVWLR	9.75	2.05719	0.549882	3.74116	0.000183175	0.0142312
GRSWSG	22.5	1.39931	0.374169	3.73978	0.000184179	0.0142737
LGRASV	33	1.2178	0.325605	3.74012	0.00018393	0.0142737
LRASGS	23.5	1.40071	0.374533	3.73987	0.000184112	0.0142737
RSWGTG	11	1.91119	0.511043	3.73979	0.000184178	0.0142737
TGGLLR	11	1.91119	0.511043	3.73979	0.000184178	0.0142737
GLSVVR	17.75	1.5657	0.418973	3.73699	0.000186234	0.0144031
RGWRGA	43	1.30041	0.34798	3.73704	0.000186198	0.0144031
RTRAAG	17.75	1.5657	0.418973	3.73699	0.000186234	0.0144031
GRSGVR	42.75	1.19218	0.319034	3.73684	0.000186345	0.0144057
RGRGHQ	8.5	2.21975	0.594037	3.73672	0.000186437	0.0144069
AEPRAR	10.25	1.97149	0.527821	3.73515	0.000187602	0.014467
LLSRPR	10.25	1.97149	0.527821	3.73515	0.000187602	0.014467
MRGARG	10.25	1.97149	0.527821	3.73515	0.000187602	0.014467
AWQLRT	8	2.19569	0.587883	3.73492	0.000187775	0.0144744
RSVPGG	21	1.49585	0.400529	3.73468	0.000187955	0.0144763
RGHRGR	20	1.49899	0.401403	3.73438	0.000188179	0.0144782
RSRGSG	49	0.968768	0.259422	3.73434	0.000188211	0.0144782
VWGRSR	20	1.49899	0.401403	3.73438	0.000188179	0.0144782
RALSVV	18	1.58253	0.423852	3.73367	0.000188707	0.0145103
RSGRVC	15.75	1.66775	0.446856	3.73219	0.000189824	0.0145678
AEGRAW	15.5	1.64971	0.442063	3.73185	0.000190082	0.0145743
ARSRPG	21.5	1.52619	0.408992	3.73158	0.000190283	0.0145743
AVRAAL	15.75	1.6676	0.446957	3.73102	0.000190707	0.0145743
GPRTRG	15.75	1.6676	0.446957	3.73102	0.000190707	0.0145743
RAGGRL	37	1.2024	0.322264	3.7311	0.000190643	0.0145743
RSTGQG	22.75	1.41443	0.379024	3.73177	0.000190136	0.0145743
WRPRGW	19.25	1.5192	0.407159	3.73121	0.00019056	0.0145743
AVTGRA	21.5	1.46182	0.391865	3.73041	0.000191168	0.0145857
GTPRGA	21.5	1.46182	0.391865	3.73041	0.000191168	0.0145857
RAGGSK	8	2.19416	0.58816	3.73056	0.000191057	0.0145857
GGVRSA	18.5	1.54117	0.413159	3.73022	0.000191311	0.014588
GRGRRR	68.5	0.965944	0.258955	3.73016	0.000191355	0.014588
AKGRGR	20	1.56728	0.420232	3.72956	0.000191813	0.0146068
ARSSVG	26	1.32224	0.354537	3.72949	0.000191871	0.0146068
[truncated: 4,723 more rows]

## Sheet: Thrombin_depleted
Peptide	base Mean count	log2 fold change	log fold change standard error	Wald stat	Wald pvalue	Benjamini-Hochberg p(adjusted)
GGRRGG	92.75	-1.43902	0.20769	-6.92869	4.24742e-12	8.82543e-08
GAGGAG	43	-1.95174	0.303778	-6.42491	1.31951e-10	1.17503e-06
GGGGGR	82.5	-1.2495	0.213518	-5.85197	4.85797e-09	1.39764e-05
GGVGGR	65	-1.35787	0.24964	-5.43933	5.34813e-08	8.69676e-05
GGRRGR	78.75	-1.15637	0.21424	-5.39755	6.75555e-08	0.000100264
RRGPGG	40.75	-1.61714	0.30325	-5.33268	9.67726e-08	0.00012683
GVPAGG	13	-2.88735	0.550528	-5.2447	1.56539e-07	0.000172508
VGGAGG	38.25	-1.59754	0.307715	-5.19163	2.08455e-07	0.000207352
AGGRRG	74.75	-1.17702	0.226897	-5.18747	2.13172e-07	0.000210922
GGSGGG	48.75	-1.39313	0.269381	-5.17159	2.32113e-07	0.000222964
GSGGGG	58.25	-1.3421	0.259536	-5.17117	2.32639e-07	0.000222964
VGAGVG	25.75	-2.07841	0.402121	-5.16863	2.35822e-07	0.000222964
GGRPGG	44.75	-1.45375	0.284154	-5.11606	3.11982e-07	0.000267164
AGGGGG	51.5	-1.38955	0.271935	-5.10987	3.22388e-07	0.000269084
VGGGGR	61.75	-1.23498	0.241724	-5.10907	3.23755e-07	0.000269084
GSGGRG	58.75	-1.24802	0.24509	-5.09208	3.54163e-07	0.000282761
GAGAGG	42.75	-1.4884	0.292645	-5.08603	3.65634e-07	0.000287773
VGRRGG	52.75	-1.36891	0.269168	-5.08571	3.66247e-07	0.000287773
GTGGRG	47.75	-1.38865	0.273248	-5.08204	3.73404e-07	0.000290777
AGAGRG	55.25	-1.27367	0.253185	-5.03058	4.8899e-07	0.000355811
GAGGGG	62.5	-1.43191	0.284993	-5.02435	5.05143e-07	0.000363324
GVRRGG	46.75	-1.41824	0.283423	-5.00397	5.61606e-07	0.000394823
SGGRRG	54	-1.31865	0.263808	-4.99853	5.77696e-07	0.000404615
GGRERG	25.5	-1.91535	0.383778	-4.99077	6.0138e-07	0.000418071
AEGGRG	34.5	-1.65908	0.332642	-4.98759	6.11382e-07	0.00042099
GGGRPG	30	-1.71087	0.34372	-4.97752	6.44056e-07	0.000436383
GAGGSR	31.25	-1.82104	0.367085	-4.96081	7.02009e-07	0.000465529
GGGGRG	66.25	-1.21433	0.245757	-4.94117	7.76536e-07	0.000504223
VGGRRG	61.5	-1.19941	0.242812	-4.93967	7.82562e-07	0.000506377
GGRGGG	82	-1.11185	0.225657	-4.92716	8.34347e-07	0.000527784
GSGQRG	18.5	-2.1592	0.443729	-4.86603	1.13861e-06	0.000655156
GGGRGG	69	-1.15126	0.237153	-4.85451	1.20685e-06	0.000677741
GGSGAR	53	-1.25287	0.25943	-4.8293	1.37011e-06	0.000737462
GGRGAG	103	-1.03839	0.215712	-4.81378	1.48101e-06	0.000776649
GVGRGG	44.75	-1.47948	0.307429	-4.81244	1.49096e-06	0.000776649
GGGAGG	40.5	-1.46866	0.305289	-4.81073	1.50379e-06	0.000781156
VGGPGG	37.25	-1.54117	0.320759	-4.80478	1.54923e-06	0.000798107
GGGSRG	45.75	-1.51389	0.315348	-4.80071	1.58108e-06	0.000801828
GVGGSG	38.5	-1.46722	0.30567	-4.80002	1.58646e-06	0.000801828
SGARGG	29.75	-1.63463	0.340944	-4.79442	1.6315e-06	0.000817957
AGRPGG	25.25	-1.82071	0.381148	-4.77692	1.78003e-06	0.000885303
GGSGGW	20.25	-1.9855	0.416257	-4.7699	1.84321e-06	0.000909472
GGGGEA	13.25	-2.50522	0.525997	-4.76279	1.9093e-06	0.0009274
GREGRG	29.75	-1.68626	0.355048	-4.74939	2.04032e-06	0.000973343
GHRADN	33.75	-1.56735	0.330568	-4.74138	2.12265e-06	0.000999863
GGPGGR	40.5	-1.50407	0.318719	-4.7191	2.36891e-06	0.00108786
GGVGPG	26.75	-1.70587	0.362802	-4.70193	2.57708e-06	0.00114201
VGGGRR	54.25	-1.20586	0.256736	-4.69687	2.64177e-06	0.00116162
VGAGSR	15.25	-2.24977	0.479639	-4.69056	2.72462e-06	0.00117944
GRPARG	22.5	-1.94462	0.415561	-4.67952	2.87551e-06	0.00122491
GPGGAG	39.5	-1.3836	0.297204	-4.65539	3.23367e-06	0.00133197
GSGGGA	27.75	-1.63671	0.352771	-4.63957	3.49127e-06	0.00139804
GAGGRG	61.5	-1.26797	0.273375	-4.63821	3.51445e-06	0.00139933
GGQRGG	15	-2.33417	0.503944	-4.63181	3.6249e-06	0.00142512
SGGRGG	42.75	-1.47198	0.317836	-4.63127	3.63432e-06	0.00142512
SGRRGG	60	-1.1232	0.242549	-4.63079	3.64272e-06	0.00142512
RRGPPG	39.5	-1.54039	0.332685	-4.63018	3.6535e-06	0.00142635
GRGPGW	20.75	-1.99789	0.431906	-4.62575	3.73252e-06	0.00144513
GGSGRG	49.25	-1.23815	0.268159	-4.61724	3.88872e-06	0.00147807
GGPGSG	22.25	-1.85268	0.401436	-4.61513	3.92841e-06	0.00148711
GSGGAD	10.25	-2.57889	0.562927	-4.58122	4.62263e-06	0.00168908
RGEAGG	20.5	-1.90082	0.415099	-4.5792	4.66764e-06	0.00168908
PGGRRG	40.25	-1.52669	0.334112	-4.5694	4.89114e-06	0.00174222
RRPGGG	18.25	-2.01804	0.441614	-4.56969	4.88436e-06	0.00174222
GSGPPG	38	-1.4373	0.315119	-4.56115	5.08732e-06	0.00179163
GRVPGG	23.25	-1.76324	0.386944	-4.55684	5.19297e-06	0.00182215
GAGGGR	62.25	-1.0922	0.239923	-4.55229	5.30641e-06	0.00184709
GGRPGA	24	-1.73744	0.38173	-4.55148	5.32704e-06	0.00184821
GGGVGG	40	-1.362	0.299406	-4.549	5.39019e-06	0.00185977
GGSRRP	11.25	-2.47595	0.546557	-4.53008	5.8962e-06	0.00196542
SREGRG	18.5	-1.9413	0.428578	-4.52962	5.90891e-06	0.00196542
SRDGPG	28.5	-1.55698	0.344938	-4.5138	6.36756e-06	0.00208176
GRREQE	6.25	-2.84874	0.632037	-4.50724	6.56772e-06	0.00212526
GGGAGA	39.75	-1.38847	0.308453	-4.5014	6.75058e-06	0.00215058
PVGRRP	7.75	-2.74072	0.609823	-4.49428	6.98045e-06	0.00220132
GGRRPG	32	-1.47454	0.328611	-4.48719	7.21676e-06	0.0022528
AAGRGG	66.75	-1.26301	0.282332	-4.4735	7.69494e-06	0.002359
ASGLGG	21.25	-1.78203	0.399532	-4.46029	8.18506e-06	0.00244903
SGGGGA	31.25	-1.48531	0.333379	-4.45531	8.37703e-06	0.00248658
GGLGAG	55.25	-1.15072	0.258721	-4.44772	8.67865e-06	0.0025478
SSGAGR	27	-1.5856	0.357488	-4.4354	9.18994e-06	0.00262824
LGGRRG	46.25	-1.28323	0.289562	-4.43162	9.35273e-06	0.00266211
GRRDGR	13	-2.29406	0.519639	-4.41472	1.01143e-05	0.00277499
RPGGGG	19.75	-1.84038	0.417001	-4.41336	1.01777e-05	0.00278257
GGGRRG	90	-1.03631	0.234899	-4.41172	1.02555e-05	0.00279567
AGGEGR	35	-1.38394	0.31404	-4.40687	1.04873e-05	0.00284641
SRVGAG	17.25	-1.93757	0.439841	-4.40515	1.05709e-05	0.00286079
GSGVGR	34	-1.42588	0.323826	-4.40323	1.06653e-05	0.00286973
GPGGSG	19	-1.87366	0.426033	-4.39793	1.09288e-05	0.0029238
GGSGGR	46.5	-1.19422	0.27176	-4.39441	1.11072e-05	0.00295042
AGGRGG	52.5	-1.16815	0.26671	-4.37984	1.18769e-05	0.00308906
GGAEGA	14.75	-2.06356	0.47159	-4.37575	1.21016e-05	0.00310478
VGSGPG	19.25	-1.88567	0.431329	-4.37177	1.23242e-05	0.00315278
ADGGGG	12	-2.34681	0.537429	-4.36674	1.26118e-05	0.00320862
REGAGG	25.25	-1.60425	0.367366	-4.3669	1.26024e-05	0.00320862
AEGRGG	38.25	-1.35993	0.311746	-4.36231	1.28696e-05	0.00321496
GAGEGG	24.5	-1.81156	0.415341	-4.36161	1.29111e-05	0.00321496
VGRKGG	9.75	-2.48721	0.570733	-4.35792	1.31304e-05	0.00325876
GVRRPG	14.5	-2.25255	0.517008	-4.3569	1.31917e-05	0.00325881
RLGAGR	37.5	-1.32698	0.305383	-4.34531	1.3908e-05	0.00335162
EAGRGT	12.5	-2.25029	0.518062	-4.34367	1.40125e-05	0.00336381
GGPGAG	29.75	-1.45482	0.335022	-4.34247	1.40889e-05	0.00337782
GAGAGA	33	-1.42179	0.327448	-4.34203	1.41174e-05	0.00338032
GRAEGG	29	-1.51964	0.350176	-4.33965	1.42707e-05	0.00339527
GLGPPG	33.75	-1.41119	0.325765	-4.33191	1.47819e-05	0.00346837
GSVGGR	34.25	-1.34549	0.311635	-4.31753	1.57788e-05	0.00360197
LGGERG	22	-1.67243	0.387336	-4.31778	1.57607e-05	0.00360197
GSRGGR	38.25	-1.39736	0.323919	-4.31391	1.60391e-05	0.00363564
VGGRRS	31.75	-1.45404	0.337461	-4.30876	1.6417e-05	0.00369887
PGAGAG	17.25	-1.9255	0.447071	-4.30693	1.65538e-05	0.00371017
GAGRGA	37	-1.42497	0.331276	-4.30145	1.69683e-05	0.00375411
RPGRGG	28.75	-1.61006	0.374323	-4.30125	1.69834e-05	0.00375411
GGVVGG	26.25	-1.53704	0.35751	-4.29931	1.71331e-05	0.00376569
GGGSGG	49.75	-1.187	0.276361	-4.29513	1.74591e-05	0.00380087
GPGLGG	20.5	-1.79638	0.418374	-4.29373	1.75698e-05	0.00380283
RGERGP	7	-2.63143	0.61336	-4.29019	1.78521e-05	0.00383712
VPGSGR	28.25	-1.53134	0.357207	-4.28698	1.81122e-05	0.00386211
GAVGAG	26	-1.63848	0.382486	-4.28377	1.83757e-05	0.0039005
GGGASG	35	-1.33586	0.312248	-4.27819	1.88418e-05	0.003959
PVGGAG	24	-1.58923	0.371759	-4.27488	1.91237e-05	0.00399578
GGEGPG	17	-1.90532	0.446182	-4.27028	1.95227e-05	0.00404732
AGGGAG	42.25	-1.33108	0.311762	-4.26954	1.95876e-05	0.00405196
GEGRGG	35.75	-1.36959	0.320811	-4.26915	1.96223e-05	0.00405466
GGGPGG	35.75	-1.41126	0.330967	-4.26406	2.00742e-05	0.00411169
GGRPGR	26	-1.52093	0.356959	-4.26079	2.03708e-05	0.0041452
GGASGR	25.5	-1.55092	0.364788	-4.25156	2.12283e-05	0.00425032
GGRGER	32	-1.55665	0.366395	-4.24854	2.15165e-05	0.00428053
AERRGG	16	-1.92938	0.454246	-4.24743	2.16238e-05	0.00429273
PGVGGG	17.5	-1.8471	0.43502	-4.24601	2.17607e-05	0.0043062
GVERGG	14	-2.09845	0.494742	-4.24151	2.22025e-05	0.00435217
SGGGAG	30.25	-1.42523	0.336063	-4.24096	2.22563e-05	0.00435359
GGRLGG	59	-1.05936	0.250196	-4.2341	2.29465e-05	0.0044442
GPGGSR	17	-1.90073	0.44892	-4.234	2.29571e-05	0.0044442
GGQGSR	16	-1.92695	0.455622	-4.22927	2.34453e-05	0.00450457
GPGGTG	16.5	-1.86796	0.441709	-4.22893	2.34803e-05	0.00450457
GRRPGA	16	-1.92695	0.455622	-4.22927	2.34453e-05	0.00450457
ERGAGG	19.25	-1.94639	0.460468	-4.22699	2.36839e-05	0.00453348
GARRGA	30.25	-1.42449	0.33709	-4.22584	2.38047e-05	0.0045391
VGGGGA	30.25	-1.42449	0.33709	-4.22584	2.38047e-05	0.0045391
GSGRGR	62.5	-1.14064	0.270014	-4.22438	2.39602e-05	0.00456281
GVGSGG	48	-1.12111	0.265473	-4.22306	2.41009e-05	0.00458493
AGGPGG	29.75	-1.70031	0.403052	-4.21859	2.45839e-05	0.00465787
GGRRGA	55.75	-1.08201	0.256502	-4.21833	2.46121e-05	0.00465849
GGAGWR	30	-1.51076	0.358375	-4.21557	2.49151e-05	0.00470631
GARRPA	15.75	-2.00251	0.475083	-4.21507	2.49698e-05	0.00471117
GGGRRE	29.25	-1.47362	0.349672	-4.21428	2.50579e-05	0.00471423
AGGGGS	20.25	-1.7734	0.421142	-4.21093	2.54318e-05	0.00475616
AAGGSR	18	-1.87328	0.445417	-4.20566	2.60316e-05	0.004839
RPGGGR	22.25	-1.81208	0.431033	-4.20404	2.62189e-05	0.00485453
AGSGGG	46.25	-1.17957	0.280849	-4.20003	2.66876e-05	0.00491439
GGSGGA	31.5	-1.43652	0.342036	-4.1999	2.67029e-05	0.00491439
GSRGPG	16.5	-1.86444	0.443901	-4.20013	2.66759e-05	0.00491439
RGEPGG	15.75	-1.90595	0.454417	-4.19428	2.73736e-05	0.0049699
PGGRGG	27.75	-1.49941	0.35826	-4.18525	2.84854e-05	0.00509753
GRGPEG	26.75	-1.66789	0.398614	-4.18421	2.8616e-05	0.00510624
GSGRGG	52.75	-1.1157	0.266642	-4.18426	2.86098e-05	0.00510624
GGPAAG	18	-1.95215	0.466842	-4.1816	2.8946e-05	0.0051394
GGTAGR	21.5	-1.63141	0.390169	-4.18129	2.89864e-05	0.0051394
AGRERG	17	-1.97994	0.473792	-4.17892	2.92897e-05	0.00517295
VGPGGA	16.5	-1.86136	0.445803	-4.1753	2.97592e-05	0.00520854
GGAGGR	76.75	-0.973301	0.233353	-4.17094	3.03351e-05	0.00525348
GRGGER	29.75	-1.44587	0.346885	-4.16817	3.07062e-05	0.0053051
PVGPGG	9	-2.38969	0.573823	-4.1645	3.12032e-05	0.0053632
GGRRGS	34	-1.37103	0.329288	-4.16361	3.13253e-05	0.0053743
AGVGGG	32.5	-1.38964	0.333955	-4.16116	3.16634e-05	0.005412
GAGEAG	19.25	-1.7069	0.41056	-4.1575	3.21747e-05	0.00544707
GSRGAG	31.5	-1.38724	0.333719	-4.15692	3.22568e-05	0.00545405
GRGEGG	34.75	-1.36189	0.327764	-4.15508	3.25175e-05	0.00547782
LGASRG	14	-1.97998	0.476604	-4.15435	3.26215e-05	0.00548102
GPSRGG	25.75	-1.55779	0.375358	-4.15015	3.32256e-05	0.00556253
GGGVPC	7.75	-2.46234	0.593782	-4.14688	3.37033e-05	0.00562237
RVPGEG	6.75	-2.56087	0.617677	-4.14598	3.38368e-05	0.00563496
GAGTGG	18	-2.02697	0.48922	-4.14327	3.42384e-05	0.00568492
GRPGVP	9.75	-2.28877	0.553157	-4.13765	3.50878e-05	0.00573566
GGAGSG	29.5	-1.38146	0.333914	-4.13718	3.51602e-05	0.00574248
VGVGGG	43	-1.1481	0.277753	-4.13354	3.57222e-05	0.00581396
DGRRGQ	5.75	-2.64088	0.640304	-4.12442	3.7167e-05	0.00593767
ERVVEG	5.75	-2.64088	0.640304	-4.12442	3.7167e-05	0.00593767
SSSRGR	17	-1.88548	0.457794	-4.11862	3.81145e-05	0.00603522
GERLGG	14	-1.9742	0.479401	-4.11805	3.8209e-05	0.00603996
GPGRRG	30	-1.35714	0.329751	-4.11564	3.86107e-05	0.00606756
GRLGGG	58	-1.07535	0.261343	-4.1147	3.87687e-05	0.00608103
GRQGLG	6.5	-2.53744	0.617345	-4.11024	3.95246e-05	0.00615002
GRRDGA	6.5	-2.53744	0.617345	-4.11024	3.95246e-05	0.00615002
GGEGGG	24.5	-1.6046	0.390909	-4.1048	4.04668e-05	0.00624614
GRGGGG	63.25	-1.01975	0.248585	-4.1022	4.09234e-05	0.00628316
VGREGR	16.5	-1.8515	0.4518	-4.09806	4.16627e-05	0.00634974
AGGRRE	19.25	-1.70115	0.415156	-4.09761	4.17446e-05	0.00635705
GASVGR	24	-1.51524	0.369806	-4.0974	4.17814e-05	0.00635747
AGLSGP	13.75	-1.95332	0.477231	-4.09303	4.25763e-05	0.00642614
LGAGRG	25.5	-1.4826	0.362303	-4.09215	4.27391e-05	0.00644169
GAPRPG	6.5	-2.52362	0.618662	-4.07915	4.52003e-05	0.00667141
AASEGR	7.5	-2.42465	0.595003	-4.07503	4.60087e-05	0.00675341
GDRGPG	8.5	-2.33318	0.573455	-4.06863	4.72907e-05	0.00685019
GGSGPP	34.5	-1.34659	0.330906	-4.06939	4.71362e-05	0.00685019
GRPAGG	29.25	-1.46514	0.360074	-4.06899	4.72167e-05	0.00685019
RGDGGR	21	-1.59135	0.391094	-4.06896	4.72234e-05	0.00685019
AGGSGG	40.75	-1.19216	0.293132	-4.06697	4.76279e-05	0.00687524
GGGEGR	19.25	-1.69789	0.417723	-4.06462	4.811e-05	0.00689939
SDGGRR	16.25	-1.83048	0.450719	-4.06124	4.88124e-05	0.00694158
VVRPGA	12.25	-2.0621	0.507719	-4.06149	4.87602e-05	0.00694158
GAGSGR	25.75	-1.4376	0.354244	-4.05821	4.94504e-05	0.00700035
SVGREA	10.5	-2.18444	0.53867	-4.05525	5.00805e-05	0.00704688
DRGRGG	21	-1.65938	0.4094	-4.05319	5.05229e-05	0.00708248
AGREGA	13.75	-2.04812	0.50534	-4.05296	5.05745e-05	0.00708441
GGRGGT	26.75	-1.4376	0.355118	-4.04822	5.16077e-05	0.00719093
SGSRGA	19.75	-1.65342	0.408447	-4.04807	5.16426e-05	0.00719093
AGAGER	16.25	-1.8287	0.451805	-4.04754	5.17596e-05	0.00719328
AGSGGR	47.25	-1.08826	0.268945	-4.04642	5.20059e-05	0.00719332
ARESGA	8.75	-2.33854	0.578114	-4.04512	5.22966e-05	0.00721589
APGRVG	25.25	-1.46535	0.362373	-4.04376	5.26011e-05	0.0072435
MRPGRG	8.5	-2.32527	0.575009	-4.04388	5.25729e-05	0.0072435
DRGGRW	9.75	-2.26202	0.559568	-4.04243	5.28995e-05	0.00726319
GGSRAG	29.75	-1.43871	0.355993	-4.0414	5.31324e-05	0.00727071
SGGGAR	26	-1.45082	0.358959	-4.04173	5.30574e-05	0.00727071
GGGAAG	54	-1.01869	0.252296	-4.03768	5.39832e-05	0.00733657
PGAGGR	29.75	-1.38938	0.344174	-4.03685	5.41738e-05	0.00734113
VGAGAG	47.5	-1.09755	0.272054	-4.0343	5.47648e-05	0.00739443
SGRGGA	23.75	-1.49609	0.371041	-4.03213	5.5273e-05	0.00743085
TGGGAA	23.75	-1.49609	0.371041	-4.03213	5.5273e-05	0.00743085
AGGAGG	54.5	-1.03586	0.257024	-4.0302	5.57302e-05	0.00746653
GGVGSR	22.25	-1.53148	0.380168	-4.02844	5.61479e-05	0.00749461
GRGGPV	25.75	-1.49236	0.370526	-4.02768	5.63293e-05	0.00750809
GSGGTG	19	-1.67818	0.41681	-4.02624	5.66758e-05	0.00753939
GSAAGG	27.75	-1.38429	0.343886	-4.02542	5.68748e-05	0.00754853
GQGRGG	31.25	-1.32171	0.328459	-4.02399	5.72205e-05	0.00758837
GEGAGG	32	-1.31316	0.326683	-4.01966	5.82815e-05	0.00767881
GGGRGS	38.75	-1.21482	0.302265	-4.01904	5.84358e-05	0.00768481
GSSSRG	18	-1.68927	0.420914	-4.01334	5.9866e-05	0.00779071
LGGRER	17	-1.78717	0.445328	-4.01315	5.99127e-05	0.00779136
SEAGRG	9.5	-2.2388	0.558233	-4.01051	6.05865e-05	0.00785169
PGGPGR	12.5	-2.06744	0.515591	-4.00984	6.07591e-05	0.00785229
GGGRGD	13.5	-1.92249	0.47966	-4.00802	6.12311e-05	0.00787549
SGPRRG	13.5	-1.92249	0.47966	-4.00802	6.12311e-05	0.00787549
GAGGGA	40.25	-1.16891	0.291736	-4.00675	6.1561e-05	0.00788598
GAVRRG	35	-1.36592	0.340899	-4.0068	6.15465e-05	0.00788598
LPGRGG	20.75	-1.57047	0.391954	-4.00676	6.15565e-05	0.00788598
LGGARG	35.5	-1.22358	0.305437	-4.00599	6.17578e-05	0.00789406
AGAPTA	6.25	-2.48221	0.619939	-4.00397	6.22886e-05	0.0079294
SLRPSR	6.25	-2.48221	0.619939	-4.00397	6.22886e-05	0.0079294
GGTGAG	29	-1.34833	0.336888	-4.00233	6.2723e-05	0.00796841
AGSRGG	32.75	-1.43756	0.359252	-4.00154	6.29321e-05	0.00798956
GSGRRG	48	-1.11547	0.278912	-3.99937	6.35118e-05	0.00802449
ERGGSG	15	-1.91986	0.481837	-3.98446	6.76326e-05	0.00835378
ARGEAG	15.5	-1.85996	0.467095	-3.98196	6.83486e-05	0.00840727
ASGGPG	16.25	-1.90563	0.478885	-3.9793	6.9118e-05	0.00847
GSGGGR	55.75	-0.97242	0.244449	-3.97802	6.94929e-05	0.00850457
GRQGGA	12.25	-2.0445	0.514385	-3.97466	7.0481e-05	0.00860332
GGYAGR	8.25	-2.28889	0.576154	-3.97271	7.10608e-05	0.00863465
GLGAGR	46.5	-1.24423	0.313624	-3.96727	7.27006e-05	0.00873836
GGRRGQ	23.5	-1.4766	0.37239	-3.9652	7.33346e-05	0.00877973
RREAAG	18.25	-1.70042	0.428981	-3.96385	7.37491e-05	0.00881242
GLGGRG	54.25	-1.05256	0.265563	-3.9635	7.38593e-05	0.00881996
RLGAGG	45.5	-1.1439	0.288884	-3.95974	7.50328e-05	0.00894867
ASRGER	10	-2.12864	0.53785	-3.95768	7.56809e-05	0.00896529
GGRDAA	11.5	-2.10435	0.531741	-3.95747	7.57475e-05	0.00896529
GSRLGG	22	-1.51074	0.381741	-3.9575	7.5739e-05	0.00896529
GRGGGE	30.25	-1.40992	0.356345	-3.95662	7.60171e-05	0.00896882
GSAEGL	6.25	-2.46025	0.621954	-3.95568	7.63179e-05	0.00899863
AAGPPA	18.75	-1.65467	0.418643	-3.95246	7.73517e-05	0.00906399
GSVGGG	36.5	-1.2277	0.310745	-3.95083	7.78804e-05	0.00910381
PGLGGR	41.75	-1.12512	0.284784	-3.95078	7.78959e-05	0.00910381
GRLGGR	31.75	-1.29751	0.328477	-3.95008	7.81255e-05	0.00910839
AAGGQR	16.25	-1.72822	0.4385	-3.94121	8.10712e-05	0.00930471
RRPLGG	17	-1.69529	0.430154	-3.94112	8.11031e-05	0.00930471
VGSGGG	58.5	-0.963023	0.244601	-3.93712	8.24642e-05	0.00942041
GGPRRG	40.25	-1.31033	0.332845	-3.93676	8.25888e-05	0.00942314
AGGRPV	12.5	-1.94533	0.49451	-3.93385	8.35969e-05	0.00948606
SGRAEG	17.75	-1.66409	0.423189	-3.93226	8.41523e-05	0.00951189
GGLERG	20.5	-1.54789	0.394172	-3.92693	8.60369e-05	0.00964588
GRRGPV	12	-2.01838	0.514102	-3.92603	8.63602e-05	0.00965897
SGGGSR	16	-1.88197	0.479665	-3.92351	8.72672e-05	0.00972551
SAGGSG	25.75	-1.42935	0.364406	-3.92241	8.76684e-05	0.0097412
AAGGAG	26	-1.38793	0.354033	-3.92035	8.84208e-05	0.00978649
RGEPVG	6	-2.43597	0.621556	-3.91916	8.88598e-05	0.00981153
RGEGGR	24.5	-1.41355	0.360921	-3.91651	8.98386e-05	0.00985931
AAGGGR	43.25	-1.08503	0.277276	-3.91318	9.1088e-05	0.00992482
SPRPVG	7.25	-2.35213	0.601089	-3.91311	9.11131e-05	0.00992482
GTGSGG	21.75	-1.49138	0.381561	-3.90863	9.28194e-05	0.0100678
EAGAGG	25.25	-1.45647	0.372697	-3.90793	9.30919e-05	0.0100803
GQGRRG	25.25	-1.45647	0.372697	-3.90793	9.30919e-05	0.0100803
QGSGGR	16	-1.87915	0.48109	-3.90604	9.38224e-05	0.0101067
TGAGRG	18.25	-1.61687	0.413897	-3.90646	9.36565e-05	0.0101067
GGPGRG	46	-1.12967	0.289608	-3.9007	9.59168e-05	0.0102967
GGPGEG	19	-1.81199	0.464552	-3.90052	9.59882e-05	0.0102985
LGGSGG	28	-1.33953	0.343472	-3.89998	9.62008e-05	0.0103063
GPGGGG	28.5	-1.31613	0.337505	-3.89959	9.63554e-05	0.0103069
GGSGAA	34	-1.27313	0.32666	-3.89743	9.72184e-05	0.0103769
GGGGGA	44	-1.24631	0.319808	-3.89706	9.73667e-05	0.0103809
ARRGPG	20.75	-1.56123	0.400682	-3.89644	9.76182e-05	0.0103949
GAPGLG	22	-1.5707	0.403125	-3.89632	9.76652e-05	0.0103949
VGRREG	15.5	-1.75835	0.451323	-3.896	9.77961e-05	0.0104005
AGGGSA	21.5	-1.6065	0.41238	-3.89568	9.79248e-05	0.0104048
GRGGTA	12.25	-1.92013	0.493339	-3.8921	9.9381e-05	0.0104292
GRGEAG	28.5	-1.31557	0.338331	-3.88842	0.000100899	0.0105353
GGLLPG	9	-2.17343	0.559438	-3.88502	0.000102323	0.0106246
RRGERG	21.25	-1.59074	0.409484	-3.88475	0.000102433	0.0106302
DGGRGG	34.5	-1.21252	0.312153	-3.88437	0.000102596	0.0106411
SGVGGG	26	-1.38581	0.356782	-3.8842	0.000102666	0.0106425
GGGPAR	15.25	-1.91769	0.493812	-3.88345	0.000102983	0.0106694
PGTGSG	11	-2.05579	0.529516	-3.8824	0.000103432	0.0106923
TGGRRG	21.5	-1.80004	0.463637	-3.88244	0.000103415	0.0106923
GTRRGA	11.5	-1.97551	0.508969	-3.8814	0.000103857	0.0107184
EGRRGG	41.25	-1.10165	0.284027	-3.87868	0.000105027	0.0107915
LDGGAG	10.75	-2.03828	0.525631	-3.87777	0.00010542	0.0107986
SGLPGG	9	-2.17139	0.559939	-3.8779	0.000105361	0.0107986
ASRPGG	13	-1.86563	0.481339	-3.87592	0.000106224	0.010831
ERGTGG	16	-1.70301	0.439332	-3.87636	0.000106032	0.010831
SASGPG	16	-1.70301	0.439332	-3.87636	0.000106032	0.010831
GGSAGG	36.25	-1.25287	0.323473	-3.87317	0.000107427	0.0109122
GDRGGG	30.5	-1.27603	0.329618	-3.87124	0.000108284	0.010962
EGGRGR	53	-1.03427	0.267253	-3.87	0.000108834	0.0109775
SRGGPG	14.5	-1.7758	0.458879	-3.86987	0.000108892	0.0109775
GAGGAR	50.25	-1.10506	0.285612	-3.86909	0.00010924	0.0109991
PREAGE	8.25	-2.25433	0.582773	-3.86829	0.000109603	0.0110153
GGRVVG	30.25	-1.26262	0.326525	-3.86683	0.00011026	0.0110263
VGGGSG	39.5	-1.13174	0.292709	-3.86642	0.000110443	0.0110308
GTGVGD	9.75	-2.08946	0.540443	-3.86621	0.000110542	0.0110309
GGGGSR	41.75	-1.08804	0.281665	-3.86288	0.000112056	0.0111286
GVGGGG	56.5	-0.94464	0.244538	-3.86297	0.000112019	0.0111286
AGRGPG	29.75	-1.28346	0.332357	-3.86169	0.000112606	0.0111654
GRGGAR	62	-0.907395	0.234972	-3.86172	0.000112593	0.0111654
GGARGE	20	-1.58002	0.409268	-3.8606	0.00011311	0.011191
RPGGPG	16	-1.7011	0.440658	-3.86037	0.000113214	0.011191
AARPAR	13.75	-1.81641	0.470713	-3.85885	0.00011392	0.0112065
PGSRGG	13.75	-1.81641	0.470713	-3.85885	0.00011392	0.0112065
AGGRGE	24.25	-1.51186	0.391993	-3.85687	0.000114849	0.0112624
VGTGGR	30	-1.29647	0.336139	-3.85693	0.00011482	0.0112624
AGRRGE	14.5	-1.7734	0.460324	-3.85251	0.000116913	0.0113633
REGRGR	21.25	-1.52146	0.39496	-3.85219	0.000117065	0.0113633
GGERGR	27.5	-1.46445	0.38019	-3.8519	0.000117205	0.0113668
GAGGGW	23.75	-1.42317	0.369908	-3.84737	0.000119393	0.0114578
GSQPGR	8.5	-2.25938	0.587261	-3.84732	0.000119416	0.0114578
SGGGGR	36.25	-1.29112	0.335723	-3.8458	0.000120159	0.0115233
GGRGPG	39.5	-1.27616	0.33189	-3.84515	0.00012048	0.0115308
VRPGGA	12.25	-1.91166	0.497162	-3.84514	0.000120484	0.0115308
LPPAER	7	-2.31429	0.602056	-3.84397	0.00012106	0.0115504
AAGPKG	10.5	-2.01332	0.523896	-3.84299	0.000121546	0.0115683
GLPLGS	10.5	-2.01332	0.523896	-3.84299	0.000121546	0.0115683
TTRGPV	8.75	-2.1457	0.558453	-3.84222	0.000121928	0.0115683
VGRGPG	35.25	-1.20555	0.313813	-3.84161	0.00012223	0.0115911
GGAAAG	30.5	-1.32143	0.344028	-3.84105	0.000122508	0.0116057
GSGGGS	20.25	-1.52434	0.39705	-3.83917	0.000123449	0.0116358
GSGSGG	26	-1.3831	0.360255	-3.83924	0.000123418	0.0116358
VSRGPV	15	-1.80578	0.470568	-3.83746	0.000124316	0.0116782
AGGAAG	26	-1.38288	0.36054	-3.83559	0.000125265	0.0117537
AGAVRG	25.5	-1.3539	0.353004	-3.83538	0.00012537	0.0117577
VRRPVG	13.75	-1.81279	0.472703	-3.83495	0.00012559	0.0117644
PGAERG	10.75	-2.0281	0.529115	-3.833	0.00012659	0.0118129
VGGRLG	30	-1.29528	0.33794	-3.83286	0.000126662	0.0118137
VGGSRG	34.75	-1.34547	0.351289	-3.8301	0.000128091	0.0118936
GGRGGA	53.5	-0.969942	0.253296	-3.82928	0.000128517	0.0119213
RPDAGA	7	-2.30762	0.602989	-3.82697	0.00012973	0.0120219
GGSREE	5.75	-2.3841	0.62356	-3.82337	0.00013164	0.0121319
GGGGRR	80.25	-1.01458	0.26548	-3.82167	0.00013255	0.0121743
GAGRRS	23.5	-1.40619	0.367995	-3.82124	0.000132785	0.0121782
GGLRGG	35.75	-1.14793	0.300552	-3.81943	0.000133762	0.0122209
AAGGGA	32.75	-1.29569	0.339359	-3.81804	0.000134515	0.0122408
GQSRGR	8.75	-2.13891	0.560151	-3.81845	0.000134292	0.0122408
SRGGAG	25.75	-1.3675	0.358159	-3.81814	0.000134462	0.0122408
SRPGGV	8.75	-2.13891	0.560151	-3.81845	0.000134292	0.0122408
AGEAGE	8	-2.22319	0.58279	-3.81474	0.000136326	0.0123082
AREGGR	11.75	-1.97861	0.518734	-3.81432	0.000136561	0.0123082
GERGLG	11.25	-1.94424	0.509793	-3.81379	0.000136853	0.0123082
GGGGAG	50.75	-1.09259	0.286497	-3.81362	0.000136944	0.0123082
GGSAGR	34	-1.39462	0.365731	-3.81323	0.000137163	0.0123082
GPVGPG	14.75	-1.78542	0.468128	-3.81396	0.00013676	0.0123082
GSGGRA	36.5	-1.18306	0.310248	-3.81328	0.000137134	0.0123082
GSVDGG	8	-2.22319	0.58279	-3.81474	0.000136326	0.0123082
SGGSGG	20.25	-1.52223	0.399093	-3.81422	0.000136615	0.0123082
GEGAGR	31.5	-1.23326	0.323444	-3.81291	0.000137343	0.0123184
GRRPGG	38	-1.32433	0.347424	-3.81186	0.000137923	0.0123408
SGGRGR	57	-0.935422	0.245486	-3.81049	0.000138691	0.0123681
SARPGS	6.75	-2.28889	0.601082	-3.80795	0.000140125	0.0124604
AGGLRG	28	-1.38507	0.363851	-3.80668	0.000140844	0.0124607
GGGSRT	5.75	-2.37594	0.624289	-3.80583	0.000141329	0.0124607
VCGAGG	7.75	-2.20669	0.579732	-3.8064	0.000141005	0.0124607
AGGSTG	13	-1.85326	0.487495	-3.80161	0.00014376	0.0125714
GQGAGG	13.25	-1.87052	0.492077	-3.80129	0.000143947	0.0125714
RVGREG	20.75	-1.48538	0.39076	-3.80127	0.000143957	0.0125714
SSGRLG	13	-1.85326	0.487495	-3.80161	0.00014376	0.0125714
GGDLRG	8.75	-2.13367	0.561446	-3.80032	0.000144509	0.0125869
SGGGAA	20.5	-1.53686	0.404608	-3.79839	0.000145637	0.0126497
QAGRRG	13.75	-1.80691	0.4759	-3.79682	0.000146563	0.0127006
VAPGGG	19.5	-1.54136	0.406481	-3.79196	0.000149462	0.0128393
ASVGQR	9.5	-2.05339	0.541858	-3.78954	0.000150927	0.0129009
GGSRRG	47.25	-1.08144	0.285334	-3.79009	0.000150591	0.0129009
AAGGRE	15	-1.70849	0.451316	-3.78559	0.000153347	0.0130363
GAGATR	15	-1.70849	0.451316	-3.78559	0.000153347	0.0130363
AGAGSG	27	-1.32943	0.351305	-3.78426	0.000154167	0.0130801
DRGGAG	11.5	-2.0614	0.54496	-3.78267	0.000155158	0.0131092
AAGSGG	33.75	-1.17167	0.309887	-3.78097	0.000156218	0.0131711
RLGPGG	30.25	-1.39874	0.370182	-3.77853	0.000157758	0.0132472
AGGAGR	48	-1.04942	0.277773	-3.77797	0.000158114	0.0132711
AGGAQR	15	-1.70738	0.452043	-3.77704	0.000158706	0.013291
EGGTGG	15	-1.70738	0.452043	-3.77704	0.000158706	0.013291
TGVGGE	7	-2.28758	0.605732	-3.77655	0.000159013	0.0133048
GSSGGR	25.75	-1.36487	0.361553	-3.77503	0.00015999	0.0133448
GAGGAA	36	-1.27666	0.338295	-3.77382	0.000160768	0.0133501
LGAGGA	28.5	-1.30965	0.346964	-3.77459	0.000160274	0.0133501
SRPGRG	12.25	-1.89848	0.502975	-3.7745	0.000160327	0.0133501
TVGGPA	9.75	-2.06585	0.547402	-3.77392	0.000160704	0.0133501
ATGPGR	8.25	-2.22067	0.588881	-3.771	0.000162595	0.01346
GAVGPG	26.25	-1.39274	0.369341	-3.77089	0.000162669	0.0134602
GAVGGA	26.75	-1.31439	0.348722	-3.76917	0.000163794	0.0135293
LGRREA	10.25	-1.9788	0.525225	-3.76753	0.000164871	0.0135644
PVGEAG	11.5	-1.95205	0.518147	-3.76737	0.000164978	0.0135671
ARDRGG	9.5	-2.04762	0.543601	-3.76676	0.000165377	0.013582
RPGSGG	15.25	-1.72379	0.457613	-3.76692	0.000165274	0.013582
GAGGRP	22.5	-1.52509	0.405043	-3.76524	0.000166387	0.0136291
EGGGAG	15.75	-1.75709	0.466746	-3.76454	0.000166855	0.0136615
GERGGG	39.5	-1.09227	0.290244	-3.76328	0.000167702	0.0136849
STGAGR	14.25	-1.74273	0.463154	-3.76274	0.000168065	0.0137065
AGGGGR	63	-0.868669	0.230912	-3.7619	0.000168626	0.0137403
GAGSGG	35	-1.1905	0.316492	-3.76154	0.000168869	0.0137482
AGVGGA	22.75	-1.41645	0.376711	-3.76006	0.000169873	0.0137829
GVGGPG	25.5	-1.34947	0.358897	-3.76004	0.000169886	0.0137829
RERGGG	15.75	-1.75622	0.467254	-3.75859	0.000170872	0.0138149
GGLRRG	39.25	-1.26191	0.335764	-3.75833	0.000171053	0.013817
GGAVGG	36.25	-1.13011	0.300767	-3.75743	0.000171665	0.013831
GSRGSG	35.25	-1.16184	0.309201	-3.75754	0.00017159	0.013831
GTGAGR	22.5	-1.46261	0.389279	-3.75722	0.000171811	0.013831
GRGGGA	44.75	-1.04466	0.27813	-3.75601	0.000172647	0.0138804
GRCGGR	24	-1.37324	0.365632	-3.75581	0.000172785	0.0138855
ADPGRS	5.75	-2.35102	0.626446	-3.75295	0.000174767	0.0138999
AGREEG	10.5	-2.20536	0.587609	-3.75312	0.00017465	0.0138999
GGMRRS	5.75	-2.35102	0.626446	-3.75295	0.000174767	0.0138999
GVGAGR	53.5	-0.96836	0.258026	-3.75295	0.000174765	0.0138999
PAGPER	5.75	-2.35102	0.626446	-3.75295	0.000174767	0.0138999
QAGTGG	5.75	-2.35102	0.626446	-3.75295	0.000174767	0.0138999
SGDLGR	7.75	-2.1886	0.583253	-3.7524	0.000175148	0.0138999
WREGPA	5.75	-2.35102	0.626446	-3.75295	0.000174767	0.0138999
GGGTGG	32.5	-1.1932	0.318014	-3.75203	0.000175411	0.0139053
GRGAGQ	16.25	-1.62066	0.432675	-3.74567	0.000179912	0.0141586
AGGSGR	33	-1.17504	0.313814	-3.74437	0.000180845	0.0141687
AGSVGG	26.25	-1.33756	0.357167	-3.74492	0.000180448	0.0141687
AGVGRG	40.25	-1.08922	0.290911	-3.74415	0.000181006	0.0141687
GAGPGG	20.25	-1.51611	0.404901	-3.7444	0.000180828	0.0141687
GTGVTQ	8.5	-2.10176	0.561273	-3.74462	0.000180665	0.0141687
GRPGGG	33	-1.26079	0.336829	-3.74312	0.00018175	0.0141866
PGGGGA	14.25	-1.73981	0.464901	-3.74233	0.000182323	0.0141866
SRCGVG	6.75	-2.26324	0.604713	-3.74267	0.000182076	0.0141866
GGAAGG	56.75	-0.925602	0.247432	-3.74084	0.000183407	0.0142434
GGSRGR	49.75	-0.997424	0.266792	-3.73858	0.000185065	0.0143364
LGGGER	19.25	-1.51983	0.406572	-3.73816	0.00018537	0.0143541
PVGGGR	14.75	-1.77367	0.474743	-3.73606	0.000186927	0.0144328
SRGTGS	9	-2.12922	0.56991	-3.73607	0.000186919	0.0144328
GRGREA	18.5	-1.54161	0.412771	-3.73479	0.000187875	0.0144762
PSLGGA	11.75	-1.85487	0.496827	-3.73343	0.000188889	0.0145184
GGGGTR	17	-1.67072	0.447603	-3.7326	0.000189514	0.0145604
AAGGGG	56.5	-0.942158	0.252443	-3.73216	0.000189844	0.0145678
CGGRRG	15.75	-1.66775	0.446856	-3.73219	0.000189825	0.0145678
ASGGGG	30	-1.24303	0.333154	-3.7311	0.000190647	0.0145743
GAGGVP	20.75	-1.5461	0.414355	-3.73134	0.000190461	0.0145743
GRPPPG	15.75	-1.6676	0.446957	-3.73102	0.000190708	0.0145743
GSLRRG	21.5	-1.46182	0.391865	-3.73041	0.000191169	0.0145857
AAGPVG	19.25	-1.59016	0.42642	-3.7291	0.000192163	0.0146068
GFGVGA	16	-1.6847	0.451806	-3.72881	0.000192383	0.0146068
GGQGGR	19.25	-1.59016	0.42642	-3.7291	0.000192163	0.0146068
GVGVGA	19.25	-1.59016	0.42642	-3.7291	0.000192163	0.0146068
GGARGG	46.25	-1.04107	0.279483	-3.72497	0.000195339	0.0147534
GGGPGA	29.25	-1.29808	0.348479	-3.725	0.000195316	0.0147534
GGASGG	40.75	-1.14507	0.307496	-3.72384	0.000196214	0.0148046
GAARGG	46.5	-0.989466	0.265851	-3.72188	0.000197744	0.0148989
GPVASG	14.25	-1.73641	0.466924	-3.71883	0.000200147	0.0150255
AGGRLG	32.75	-1.16121	0.312335	-3.71784	0.000200931	0.0150783
AGGSVG	19.75	-1.48083	0.398438	-3.71659	0.000201927	0.0151227
PGGLGG	19.75	-1.48083	0.398438	-3.71659	0.000201927	0.0151227
EGVGAG	25	-1.48412	0.399353	-3.71632	0.000202147	0.0151331
GRERAG	15.5	-1.64774	0.443461	-3.71564	0.000202687	0.0151365
GRGGVD	8.5	-2.09295	0.563467	-3.71442	0.000203674	0.0151365
GTGAGG	24.25	-1.38557	0.372967	-3.71499	0.000203208	0.0151365
LGAGGR	46	-1.09274	0.294163	-3.71473	0.000203422	0.0151365
SLLPSR	6.5	-2.24038	0.603236	-3.71394	0.000204053	0.0151365
VSPGTR	6.5	-2.24038	0.603236	-3.71394	0.000204053	0.0151365
GGAGAG	62.5	-0.920565	0.247883	-3.71371	0.000204241	0.0151391
GGEGVR	21	-1.42814	0.384673	-3.71262	0.000205123	0.01517
RPPGGR	10.25	-1.96615	0.529696	-3.71185	0.000205747	0.0151957
ARPGHG	6.75	-2.24977	0.606559	-3.70907	0.000208026	0.0152552
GSQTGR	6.75	-2.24977	0.606559	-3.70907	0.000208026	0.0152552
SSAEGR	7.5	-2.16015	0.582288	-3.70977	0.000207449	0.0152552
TGPLVG	7.5	-2.16015	0.582288	-3.70977	0.000207449	0.0152552
PGRRGG	42	-1.09397	0.295028	-3.70802	0.000208889	0.015289
GSRPSG	11.75	-1.84997	0.499082	-3.70675	0.00020994	0.0153239
PGREGR	11.75	-1.84997	0.499082	-3.70675	0.00020994	0.0153239
SGAVGG	28.25	-1.24249	0.335495	-3.70346	0.000212678	0.0154155
VGSRLG	20.25	-1.51231	0.408437	-3.70268	0.00021333	0.0154567
ASRPGR	12.5	-1.79999	0.486292	-3.70146	0.000214365	0.0154897
GGVEAG	25.75	-1.41412	0.382146	-3.70048	0.000215192	0.0155255
GAEGGR	26.25	-1.28155	0.346356	-3.7001	0.000215518	0.0155429
GGARCR	6.5	-2.23463	0.604057	-3.69937	0.000216133	0.0155514
GGSSPI	6.5	-2.23463	0.604057	-3.69937	0.000216133	0.0155514
LDGRGR	15.5	-1.73115	0.468004	-3.699	0.00021645	0.0155643
SRDGPL	21.75	-1.41111	0.381701	-3.69689	0.000218256	0.0156441
VGVGRG	46.5	-0.988856	0.267543	-3.69607	0.000218964	0.0156826
WPGRGG	20	-1.49523	0.405002	-3.69192	0.000222569	0.0158532
SGGGPA	12.25	-1.88202	0.510014	-3.69013	0.000224138	0.0159251
AGSRGA	22.25	-1.37983	0.373981	-3.68958	0.000224625	0.0159476
VELGPG	9.75	-2.15104	0.58342	-3.68695	0.000226954	0.0160778
SRGSGE	7	-2.25061	0.610557	-3.68615	0.000227669	0.0161037
GSAGGG	34.25	-1.19233	0.323505	-3.68566	0.000228115	0.0161219
EGRGLG	19.25	-1.51487	0.411134	-3.68461	0.000229056	0.0161579
GRGGAG	66	-1.0011	0.271786	-3.68343	0.000230118	0.0162198
GGDGGR	20.5	-1.52588	0.414577	-3.68058	0.000232705	0.0162802
GAGGSP	9.5	-2.02482	0.550307	-3.67944	0.000233749	0.0163105
SGGEEG	9.5	-2.02482	0.550307	-3.67944	0.000233749	0.0163105
SRGERG	9.5	-2.02482	0.550307	-3.67944	0.000233749	0.0163105
TGPPVG	17.75	-1.55982	0.423899	-3.67969	0.000233515	0.0163105
GGEAGG	28.75	-1.22013	0.331656	-3.67892	0.000234226	0.0163256
GPGPVR	10.5	-1.97477	0.537074	-3.6769	0.000236089	0.0164296
VGGSGG	34.75	-1.13452	0.308564	-3.67678	0.000236198	0.0164296
PGAVGG	17.5	-1.54202	0.419423	-3.67652	0.000236438	0.0164339
AADGLG	11	-1.8979	0.516409	-3.6752	0.000237664	0.0164759
SGRLGA	19.5	-1.46032	0.397374	-3.67492	0.000237924	0.0164759
RRGEAV	10	-1.93971	0.527904	-3.67436	0.000238445	0.0164966
GAVGPP	31	-1.29138	0.351583	-3.67304	0.000239686	0.0165275
AGGPVG	20.75	-1.47462	0.401552	-3.67231	0.000240371	0.0165686
GGAGRG	60.25	-0.894668	0.243726	-3.67079	0.000241804	0.0166184
GSRRGG	41.5	-1.03743	0.282819	-3.66817	0.000244294	0.0167321
VREGGR	16.5	-1.62905	0.444253	-3.66695	0.000245466	0.0167775
VGEGGR	21.75	-1.40877	0.384325	-3.66556	0.000246796	0.0168245
GGGPGR	39.25	-1.11388	0.304091	-3.66298	0.000249296	0.0169254
AERRRG	31.25	-1.16857	0.319172	-3.66126	0.000250973	0.0170171
WGSRGG	18.75	-1.47862	0.403909	-3.66078	0.000251453	0.0170284
GRGGLP	15.25	-1.62253	0.443308	-3.66006	0.000252154	0.0170354
DRGGLG	10.75	-1.87627	0.51275	-3.65924	0.000252969	0.0170781
AGVGAG	33.75	-1.12499	0.307779	-3.6552	0.000256982	0.0172185
GGGRGR	114.25	-1.07324	0.293613	-3.65528	0.0002569	0.0172185
SDLARE	6.5	-2.21646	0.6066	-3.65391	0.000258277	0.0172251
SKGPRG	6.5	-2.21646	0.6066	-3.65391	0.000258277	0.0172251
GSGAGR	32	-1.16332	0.318454	-3.65303	0.000259161	0.0172525
WGEGGR	12.75	-1.80949	0.495468	-3.65209	0.000260119	0.0172816
LGGGAC	11	-1.89284	0.518414	-3.65122	0.000260998	0.0173073
GPGSGA	16	-1.59149	0.43613	-3.64913	0.000263131	0.0173941
LVGRPG	10.75	-1.87416	0.513621	-3.64891	0.000263351	0.0173959
GRERSR	13	-1.72857	0.473857	-3.64788	0.000264418	0.0174479
GVGAGG	33.5	-1.19584	0.327842	-3.64761	0.000264694	0.0174538
AEGTGG	11.75	-1.83825	0.504383	-3.64455	0.000267864	0.0174943
GGGPAG	31.25	-1.16781	0.320559	-3.64305	0.00026943	0.0175435
RLPAAS	8	-2.26368	0.621484	-3.64238	0.000270134	0.0175709
AGAAGG	43.75	-1.25746	0.345301	-3.64163	0.000270917	0.0175729
ALGRPV	10	-1.93219	0.530584	-3.64163	0.000270917	0.0175729
PGAGGG	27	-1.37219	0.376749	-3.64218	0.000270344	0.0175729
AGVGVG	20.25	-1.4394	0.395308	-3.6412	0.000271372	0.0175799
GAGGPG	30	-1.192	0.327377	-3.64106	0.000271514	0.0175799
VGGSGR	37.5	-1.1078	0.304286	-3.64066	0.000271937	0.017594
GGQGSG	15.25	-1.78931	0.491834	-3.63804	0.000274722	0.0177214
AAGVRP	6.75	-2.21944	0.610561	-3.63508	0.000277899	0.0178387
REREGG	6.75	-2.21944	0.610561	-3.63508	0.000277899	0.0178387
SAGGGG	26.5	-1.34455	0.370076	-3.63318	0.000279947	0.0179224
AGGASG	23.25	-1.4952	0.411678	-3.63197	0.000281267	0.0179947
TRGEGR	13	-1.91605	0.52758	-3.63177	0.000281489	0.0180027
GDGGRG	23.5	-1.33427	0.367496	-3.63071	0.000282646	0.0180503
GPSRGR	22	-1.42182	0.391646	-3.63036	0.000283025	0.0180524
GQGERL	6.5	-2.2065	0.607961	-3.62934	0.000284143	0.0180797
SAKDGL	6.5	-2.2065	0.607961	-3.62934	0.000284143	0.0180797
AGRREE	7.5	-2.13144	0.587803	-3.62611	0.000287727	0.0182095
GGTRAE	7.5	-2.13144	0.587803	-3.62611	0.000287727	0.0182095
SVGAPG	7.5	-2.13144	0.587803	-3.62611	0.000287727	0.0182095
GFRGGG	26.25	-1.27741	0.352364	-3.62524	0.000288689	0.0182509
AGSGGA	33.25	-1.14043	0.314607	-3.62493	0.000289037	0.0182606
TGEGRG	16	-1.5886	0.438332	-3.62418	0.000289874	0.0182775
LGSRGG	25.5	-1.39468	0.38492	-3.6233	0.000290865	0.0183204
REAGGG	27.25	-1.23166	0.339938	-3.62318	0.000290998	0.0183216
AGRRGV	38	-1.09284	0.301681	-3.62251	0.000291756	0.0183518
ACRRCG	8.25	-2.04895	0.566057	-3.61968	0.000294964	0.018479
ASGQGG	8.25	-2.04895	0.566057	-3.61968	0.000294964	0.018479
RLPAVG	8.25	-2.04895	0.566057	-3.61968	0.000294964	0.018479
GDGGGR	22.75	-1.40588	0.388589	-3.6179	0.000297	0.0185291
GSPGSS	7.25	-2.11438	0.584469	-3.6176	0.000297344	0.0185291
LRERLE	7.25	-2.11438	0.584469	-3.6176	0.000297344	0.0185291
ARPGRW	10.75	-1.86753	0.516329	-3.61693	0.000298114	0.0185644
GGRWGE	10.25	-2.05051	0.567003	-3.61639	0.000298737	0.0185722
GPGAGG	38	-1.20324	0.332729	-3.61628	0.000298862	0.0185738
GRGGRE	25.25	-1.27109	0.351519	-3.616	0.00029919	0.0185819
PGGGGR	28.5	-1.34895	0.373049	-3.61602	0.000299167	0.0185819
AGQGAG	9	-1.97377	0.546161	-3.6139	0.00030163	0.0186066
ASRRSP	9	-1.97377	0.546161	-3.6139	0.00030163	0.0186066
GRWGPP	11.5	-1.81419	0.501838	-3.6151	0.000300233	0.0186066
SGVGGA	27	-1.26803	0.350798	-3.6147	0.000300695	0.0186066
TAGSGR	9	-1.97377	0.546161	-3.6139	0.00030163	0.0186066
GARRRP	14	-1.70255	0.471364	-3.61197	0.000303883	0.018691
SGGAGG	36	-1.30654	0.361749	-3.61173	0.000304157	0.018691
AGAATG	20	-1.42003	0.393299	-3.61056	0.000305542	0.0187214
ARPGAG	13.75	-1.68382	0.466416	-3.61013	0.000306047	0.0187311
GCQGCS	6.25	-2.18707	0.605881	-3.60974	0.000306502	0.0187311
RERQGG	6.25	-2.18707	0.605881	-3.60974	0.000306502	0.0187311
SRGGER	9.25	-1.98968	0.551268	-3.60928	0.00030705	0.0187311
VGAGPG	21.5	-1.38838	0.384635	-3.60962	0.000306652	0.0187311
GGAEGV	16.5	-1.54174	0.427211	-3.60884	0.000307568	0.018733
RVGVGG	29.75	-1.17684	0.326105	-3.60879	0.000307633	0.018733
GGREGA	10	-1.9237	0.533559	-3.60542	0.000311648	0.0188546
GSRGES	10	-1.9237	0.533559	-3.60542	0.000311648	0.0188546
REGRLG	7.75	-2.13722	0.592695	-3.60593	0.000311041	0.0188546
SGPGGR	23.5	-1.33259	0.369634	-3.60515	0.00031197	0.0188566
GESGGH	7.25	-2.10961	0.585402	-3.60371	0.000313712	0.0188757
SSGAGG	12.5	-1.78296	0.494801	-3.60339	0.00031409	0.0188863
PLGVGG	19.25	-1.43682	0.398952	-3.60148	0.000316413	0.0189772
GRGGLE	22	-1.35715	0.377289	-3.5971	0.000321781	0.019186
ALGLGP	9.75	-1.90334	0.529306	-3.59592	0.000323248	0.0192109
EGPGGG	17.5	-1.53356	0.42658	-3.59501	0.000324383	0.0192522
GASGPG	16.5	-1.54008	0.428576	-3.59348	0.000326293	0.0193521
GGVVPG	8.25	-2.04057	0.568112	-3.59185	0.000328343	0.0194309
EGAVGG	20.25	-1.4352	0.39962	-3.59141	0.000328891	0.0194356
AGGGRG	72.75	-1.09148	0.303971	-3.59075	0.000329728	0.0194566
SGGRER	12.25	-1.76222	0.490837	-3.59024	0.000330377	0.0194566
SQGGGG	13	-1.71898	0.479273	-3.58664	0.000334962	0.0196124
VPEGGR	10	-1.91897	0.535198	-3.58554	0.000336387	0.0196528
RRPGVG	22	-1.35629	0.378319	-3.58504	0.000337033	0.0196836
GAGAGR	40	-1.07306	0.299366	-3.58444	0.0003378	0.0197038
GREGGG	26.5	-1.23729	0.345228	-3.58398	0.000338398	0.0197216
GAGGRR	68	-0.844561	0.235678	-3.58353	0.000338981	0.019748
GEGLRR	10.75	-1.86031	0.519235	-3.58279	0.000339939	0.0197669
GESGVG	15	-1.59432	0.444946	-3.58318	0.00033943	0.0197669
GQGAGR	15.5	-1.63082	0.455167	-3.5829	0.000339796	0.0197669
AWGGSG	25.25	-1.26914	0.354326	-3.58183	0.000341196	0.0198068
GAGRER	15.75	-1.56526	0.437006	-3.58178	0.00034126	0.0198068
AGAKPG	7.5	-2.11551	0.590747	-3.58108	0.000342178	0.0198416
AGSGLR	12.25	-1.76036	0.49178	-3.57957	0.000344154	0.0199085
SRACLV	6.25	-2.17462	0.607624	-3.57889	0.000345054	0.0199157
DGGGGR	28.25	-1.28497	0.359095	-3.57836	0.000345751	0.0199498
GGRRRG	96.5	-0.729918	0.204084	-3.57656	0.000348141	0.0200506
GRRGGA	55.5	-0.879029	0.245782	-3.57645	0.000348288	0.0200528
PARPGG	9.75	-1.89823	0.531151	-3.57381	0.000351825	0.0201757
GSGPGG	19.5	-1.5199	0.425378	-3.57306	0.000352834	0.0202117
REGEGA	8	-2.01855	0.564984	-3.57275	0.000353252	0.0202141
SEGGGR	10.5	-1.83938	0.514957	-3.57191	0.000354389	0.0202173
GAGRRG	53.5	-0.884873	0.247864	-3.56999	0.000356997	0.0202988
RLGAPA	11.25	-1.78646	0.500521	-3.56921	0.000358064	0.0203425
GPGAGR	24.25	-1.31866	0.36968	-3.56703	0.000361044	0.0204783
GRGAES	9.75	-2.00842	0.563159	-3.56635	0.000361994	0.0205073
LEGRGG	13	-1.71557	0.48117	-3.56541	0.000363291	0.0205373
GGGAGR	41.25	-1.0915	0.306156	-3.56518	0.000363605	0.0205453
PPGSRG	11.5	-1.8045	0.506246	-3.56448	0.00036458	0.0205707
AGRRGG	58.75	-1.01118	0.283798	-3.56302	0.000366612	0.0206081
ASPGGG	9.75	-1.89569	0.532061	-3.56292	0.000366748	0.0206081
SAGGTR	9.75	-1.89569	0.532061	-3.56292	0.000366748	0.0206081
VGGDGR	9.75	-1.89569	0.532061	-3.56292	0.000366748	0.0206081
VGGVGG	38.5	-1.07685	0.302259	-3.56268	0.000367082	0.0206207
GGVAPG	16.5	-1.53662	0.431398	-3.56195	0.00036811	0.0206598
AAARGG	19.75	-1.39887	0.392756	-3.56169	0.000368479	0.0206624
EGPGGR	13.75	-1.67658	0.470812	-3.56105	0.000369376	0.0206721
GCRRGG	13.75	-1.67658	0.470812	-3.56105	0.000369376	0.0206721
LPVGGG	8	-2.01484	0.56592	-3.5603	0.000370436	0.020691
PAGGPP	8	-2.01484	0.56592	-3.5603	0.000370436	0.020691
GWRGGS	12	-1.73777	0.488214	-3.55944	0.000371653	0.020728
VLGRRD	6	-2.25963	0.635328	-3.55664	0.000375627	0.0208915
GPGVGA	14.5	-1.64113	0.461471	-3.5563	0.000376109	0.020892
GREVRG	13.75	-1.76637	0.496748	-3.55587	0.000376728	0.0209033
LGPGGS	14	-1.69392	0.476401	-3.55566	0.000377032	0.0209033
GEVGAG	20	-1.41535	0.398208	-3.55431	0.000378978	0.0209791
WRGPGG	37	-1.19432	0.336018	-3.55432	0.000378953	0.0209791
REGRGG	31.5	-1.13284	0.31881	-3.55332	0.000380401	0.0210315
APGRGG	21	-1.60425	0.451637	-3.55209	0.000382183	0.0211013
EASRSG	8.5	-2.04296	0.5753	-3.55112	0.00038359	0.0211415
GGSPSR	10.5	-1.83492	0.516805	-3.5505	0.000384503	0.0211506
GLGGSR	25.75	-1.24354	0.35023	-3.55063	0.000384312	0.0211506
AGGRWG	21.75	-1.39961	0.394343	-3.54922	0.000386373	0.0212074
SGGGGG	33	-1.12465	0.31688	-3.54913	0.000386509	0.0212087
GGWRRG	40.75	-1.00087	0.282064	-3.54837	0.000387627	0.0212513
AREGGG	17.25	-1.58666	0.447365	-3.54668	0.000390124	0.0213296
VGSRGG	27	-1.21312	0.342064	-3.54646	0.000390448	0.0213296
SGGRLG	27.5	-1.24186	0.35024	-3.54575	0.000391503	0.0213534
TGAGGR	25.75	-1.3494	0.380647	-3.54503	0.000392565	0.0213841
GGGQRE	10	-1.90908	0.538574	-3.54469	0.000393073	0.0213931
AGLGGR	42	-1.12153	0.31641	-3.54456	0.00039327	0.0213976
GRPGGR	32.5	-1.14128	0.322044	-3.54387	0.000394294	0.0214221
GGVRRT	12.75	-1.69304	0.477794	-3.54346	0.000394908	0.021443
GGPGGA	15	-1.58934	0.448549	-3.54329	0.000395171	0.0214431
AGRPGA	19	-1.68896	0.476845	-3.54194	0.00039719	0.0215107
RRAPSG	12	-1.73447	0.48993	-3.54025	0.000399753	0.021556
SKEASL	6.25	-2.15873	0.609794	-3.54009	0.000399985	0.021556
VDRAGR	9.75	-1.89007	0.534056	-3.53909	0.000401514	0.0215972
VGVGAG	37.75	-1.11528	0.315284	-3.53739	0.000404098	0.0216901
DGEAAG	7.5	-2.09952	0.593623	-3.53679	0.000405015	0.0217269
ASRLGG	15.75	-1.64137	0.464342	-3.53483	0.000408032	0.0218074
VGGGSR	33.5	-1.23171	0.348412	-3.53521	0.000407457	0.0218074
ASGGRG	28.25	-1.23373	0.349064	-3.53438	0.000408731	0.0218128
TGAGAG	14	-1.69049	0.478369	-3.53386	0.000409534	0.0218128
VPGGGG	32.75	-1.11118	0.314385	-3.53444	0.000408647	0.0218128
AGGGQR	15.75	-1.55934	0.441538	-3.53162	0.000413021	0.0219236
CSRGRG	11.5	-1.79812	0.509099	-3.53195	0.0004125	0.0219236
GVRPGR	19.5	-1.4475	0.409997	-3.53052	0.00041474	0.0220024
GGGGAR	53	-0.998609	0.282872	-3.53025	0.000415171	0.0220146
GAGRPG	24.5	-1.27541	0.361361	-3.52946	0.000416415	0.022035
LGPPSG	11.75	-1.81525	0.514395	-3.52891	0.000417277	0.0220681
RGDRGG	25	-1.30545	0.369953	-3.52869	0.000417622	0.0220718
GSRGGG	32.25	-1.12771	0.319606	-3.52843	0.000418036	0.0220833
APGGRR	22.5	-1.32338	0.375138	-3.52773	0.000419142	0.0220932
GGEGSG	20.75	-1.39702	0.395989	-3.52792	0.000418845	0.0220932
GRGREG	22.5	-1.32338	0.375138	-3.52773	0.000419142	0.0220932
AGRRPG	17.75	-1.82467	0.517382	-3.52673	0.000420721	0.0221303
APGPVG	8.75	-1.93294	0.548193	-3.52602	0.000421857	0.0221662
LPAAAG	8.75	-1.93294	0.548193	-3.52602	0.000421857	0.0221662
AAGRGE	14.75	-1.65466	0.469305	-3.52577	0.000422261	0.0221749
GPGGGE	15	-1.58706	0.450178	-3.5254	0.00042284	0.0221866
GRGGVG	53	-0.918847	0.260676	-3.52486	0.000423704	0.0222133
GAGGSG	34.75	-1.32624	0.376288	-3.52454	0.000424216	0.0222235
SGGGRG	49.75	-0.907029	0.257481	-3.52271	0.000427166	0.022301
GEGGGW	16.5	-1.53216	0.434987	-3.52232	0.000427789	0.0223024
VERGGG	16.5	-1.53216	0.434987	-3.52232	0.000427789	0.0223024
SGSSRG	8	-2.00317	0.568831	-3.52156	0.000429014	0.0223102
GGGDGR	13.5	-1.65165	0.469217	-3.52001	0.000431529	0.0223912
GGAVPG	12.5	-1.7676	0.502197	-3.51972	0.000431997	0.0224031
SPGAGG	18.25	-1.50282	0.427058	-3.51901	0.00043316	0.0224572
AGADAS	7	-2.06455	0.587206	-3.51588	0.000438296	0.0225436
EAGEGA	7	-2.06455	0.587206	-3.51588	0.000438296	0.0225436
EGPGER	6.25	-2.14864	0.611141	-3.51578	0.000438465	0.0225436
FGGAGR	7	-2.06455	0.587206	-3.51588	0.000438296	0.0225436
GRVGGE	12.75	-1.87498	0.533348	-3.5155	0.000438929	0.0225436
PGSRRP	7	-2.06455	0.587206	-3.51588	0.000438296	0.0225436
VTRGPD	6.25	-2.14864	0.611141	-3.51578	0.000438465	0.0225436
DTRGPV	8.75	-1.92979	0.549162	-3.51406	0.000441321	0.0225736
EGDRGR	8.75	-1.92979	0.549162	-3.51406	0.000441321	0.0225736
GARPGE	8.75	-1.92979	0.549162	-3.51406	0.000441321	0.0225736
GRRRPG	33.5	-1.23055	0.350164	-3.51421	0.000441069	0.0225736
RPGEGR	8.75	-1.92979	0.549162	-3.51406	0.000441321	0.0225736
RDRGGG	46.25	-1.15505	0.32879	-3.51302	0.000443048	0.0226372
AWDGRG	13.5	-1.65037	0.470004	-3.5114	0.000445754	0.022732
PGAGGS	13.75	-1.66904	0.475306	-3.51149	0.000445597	0.022732
SGPGER	10.25	-1.91649	0.546235	-3.50855	0.000450559	0.0228399
VETGRG	11.25	-1.77492	0.505889	-3.50852	0.000450606	0.0228399
RRGPVV	10.5	-1.8258	0.520526	-3.5076	0.000452165	0.0228594
AAPGAT	20.25	-1.36172	0.388291	-3.50695	0.00045328	0.0228735
PVRGGV	12	-1.72859	0.492961	-3.50655	0.000453956	0.0228825
RRGDRG	12	-1.72859	0.492961	-3.50655	0.000453956	0.0228825
GPSAGR	18.25	-1.4292	0.407641	-3.50602	0.000454855	0.0228964
AAEGGR	17	-1.56491	0.446437	-3.50533	0.000456049	0.0229195
AGGSRW	14.25	-1.61527	0.460973	-3.50404	0.000458259	0.022936
AVGLEQ	6.25	-2.14351	0.611815	-3.50352	0.000459151	0.022936
GGGGQG	29.75	-1.17204	0.334406	-3.50483	0.000456901	0.022936
PPGTTD	6.25	-2.14351	0.611815	-3.50352	0.000459151	0.022936
PPSRLG	6.25	-2.14351	0.611815	-3.50352	0.000459151	0.022936
RPGRSG	15	-1.7504	0.499443	-3.50471	0.000457107	0.022936
SRGGSG	25.5	-1.22574	0.349864	-3.50348	0.000459216	0.022936
SSGGPA	6.25	-2.14351	0.611815	-3.50352	0.000459151	0.022936
ASRGAG	27	-1.21081	0.345686	-3.50263	0.000460696	0.0229679
SGGVGG	26.75	-1.19604	0.341524	-3.50207	0.000461659	0.0229885
VESAGG	16.25	-1.51162	0.431617	-3.50223	0.000461388	0.0229885
GGAERA	13.25	-1.7229	0.492025	-3.50165	0.000462382	0.0230151
PLRGGG	15.5	-1.53705	0.439042	-3.50093	0.000463644	0.0230665
SGEAAG	14.25	-1.70224	0.486296	-3.50042	0.000464525	0.0230665
AVGGPG	21.75	-1.39551	0.398704	-3.50011	0.000465064	0.023081
AGPGGG	38	-1.23359	0.352456	-3.49998	0.00046529	0.0230861
LGGGRR	41.75	-1.00954	0.28849	-3.49938	0.000466339	0.023132
GPGARE	9.5	-1.86202	0.532184	-3.49883	0.000467305	0.0231492
GGRWGG	34.75	-1.20673	0.344931	-3.49846	0.00046796	0.0231633
GGRGEG	45	-1.01578	0.290524	-3.49638	0.000471614	0.0232928
SGGSRG	31.25	-1.20528	0.344735	-3.49626	0.000471829	0.0232928
AGVEGG	18.75	-1.46305	0.418516	-3.49582	0.000472613	0.0233072
ESARPG	6	-2.12829	0.609073	-3.49432	0.000475275	0.0233584
GGNGGS	6	-2.12829	0.609073	-3.49432	0.000475275	0.0233584
RLPLAG	6	-2.12829	0.609073	-3.49432	0.000475275	0.0233584
AESGAG	12.5	-1.76265	0.504523	-3.49369	0.000476398	0.023397
REGPGG	19.5	-1.44391	0.413421	-3.4926	0.000478341	0.0234475
SRWGPG	43.5	-0.953443	0.272995	-3.49253	0.000478468	0.0234475
GRGSGG	54.25	-0.910244	0.260817	-3.48997	0.000483076	0.0235992
GSAGGA	17.5	-1.52188	0.43612	-3.4896	0.00048374	0.0236193
GGGGTG	25.75	-1.29283	0.370513	-3.48931	0.00048427	0.0236244
QSRGPV	7	-2.05439	0.589175	-3.4869	0.000488658	0.023674
SPVPGG	7	-2.05439	0.589175	-3.4869	0.000488658	0.023674
VGLEAG	7	-2.05439	0.589175	-3.4869	0.000488658	0.023674
AGAPYR	7.25	-2.06813	0.593207	-3.48636	0.000489639	0.0236908
AREGRQ	7.25	-2.06813	0.593207	-3.48636	0.000489639	0.0236908
PREAER	7.25	-2.06813	0.593207	-3.48636	0.000489639	0.0236908
GRRPPG	12.75	-1.68374	0.483051	-3.48563	0.000490979	0.023725
ERGRGE	12	-1.82225	0.523164	-3.48313	0.00049559	0.0238369
RPGGVG	12	-1.82225	0.523164	-3.48313	0.00049559	0.0238369
RRPVRG	13.5	-1.82364	0.523554	-3.48319	0.000495476	0.0238369
TAGLGG	12	-1.82225	0.523164	-3.48313	0.00049559	0.0238369
WRREGG	12	-1.82225	0.523164	-3.48313	0.00049559	0.0238369
QGAGPP	10.75	-1.83826	0.527847	-3.48256	0.000496648	0.0238448
PGGAGA	23.75	-1.28228	0.368281	-3.4818	0.000498064	0.02387
SGGGSG	23.75	-1.28228	0.368281	-3.4818	0.000498064	0.02387
GGSGAG	35.75	-1.17325	0.337014	-3.4813	0.000498984	0.0239018
GRGVEG	21	-1.34554	0.386573	-3.48069	0.00050013	0.0239383
GVGERG	24.25	-1.25689	0.36113	-3.48044	0.000500596	0.0239504
AGGAER	17	-1.48564	0.427062	-3.47876	0.00050374	0.0239668
AGVGSG	18	-1.48153	0.425916	-3.47847	0.000504293	0.0239668
AVAPGG	23.25	-1.3662	0.392603	-3.47985	0.0005017	0.0239668
HAGVGR	8.75	-1.91986	0.552177	-3.47689	0.000507266	0.0239668
LGCGGR	10.25	-1.8003	0.517745	-3.47719	0.000506697	0.0239668
LVVRRP	8.5	-2.01932	0.580544	-3.47832	0.000504572	0.0239668
SGAGRP	10.25	-1.8003	0.517745	-3.47719	0.000506697	0.0239668
SGGWPG	8.75	-1.91986	0.552177	-3.47689	0.000507266	0.0239668
VGGPGR	21	-1.34534	0.386806	-3.47807	0.000505034	0.0239668
RPGPGR	11.5	-1.7869	0.514014	-3.47637	0.00050826	0.0239818
GSAWGE	14.75	-1.56186	0.449325	-3.47602	0.000508909	0.0239939
AGRSDG	7.75	-1.97211	0.567647	-3.47419	0.000512397	0.0240695
GVIVGG	8	-1.98813	0.572495	-3.47274	0.000515175	0.0241515
VRGEVG	16.25	-1.50783	0.434727	-3.46844	0.000523491	0.0244677
AAVVGG	10.75	-1.93489	0.558122	-3.46678	0.00052673	0.02457
CRGGGG	9.5	-1.85401	0.535077	-3.46493	0.000530361	0.0245739
ERAGPG	13	-1.69891	0.490197	-3.46577	0.00052872	0.0245739
GGGRGP	20.25	-1.48858	0.429471	-3.46607	0.00052812	0.0245739
GRGGCG	12.5	-1.66105	0.479359	-3.46515	0.000529944	0.0245739
SGAGRG	30.5	-1.38659	0.40005	-3.46604	0.000528188	0.0245739
SGGAER	9.5	-1.85401	0.535077	-3.46493	0.000530361	0.0245739
SRPAGG	9.5	-1.85407	0.535055	-3.46519	0.000529855	0.0245739
TGGRGG	16.25	-1.50757	0.434933	-3.46622	0.000527834	0.0245739
GGPPAA	9	-1.93346	0.558058	-3.46462	0.000530981	0.0245904
GERGRG	45	-0.952691	0.275098	-3.4631	0.000533992	0.024681
GQGGGG	21.5	-1.37666	0.39756	-3.46276	0.000534656	0.0246994
GGGGHG	18.75	-1.38953	0.401316	-3.46242	0.000535334	0.0247003
PGGGAG	18.75	-1.38953	0.401316	-3.46242	0.000535334	0.0247003
AWGVGP	7.5	-2.07115	0.598528	-3.46041	0.00053936	0.0247882
AVGPPG	33.25	-1.21574	0.351553	-3.45821	0.000543781	0.0249668
DGAGAG	19	-1.47568	0.426772	-3.45777	0.000544657	0.0249948
WGGGGR	24.5	-1.32568	0.383549	-3.45636	0.000547532	0.0250836
GRGGSG	54.5	-0.866679	0.250877	-3.45459	0.000551123	0.0251673
LSGRGG	19.5	-1.3725	0.397461	-3.45318	0.000554027	0.0252512
EARGEG	19	-1.40631	0.407299	-3.45276	0.000554888	0.0252668
GPGGGW	16	-1.56722	0.453983	-3.45216	0.000556124	0.0253036
SGAPGG	16.75	-1.46444	0.424292	-3.45149	0.00055751	0.0253433
GRVGAG	46.75	-1.02197	0.296131	-3.45107	0.000558368	0.0253687
AGREGR	17.5	-1.44333	0.418331	-3.45021	0.000560153	0.0253878
GAVKGS	11	-1.74433	0.505591	-3.45008	0.000560417	0.0253878
RRPGSR	11	-1.74433	0.505591	-3.45008	0.000560417	0.0253878
GRRGVG	35.5	-1.0438	0.302631	-3.44909	0.000562482	0.025469
GGGSGR	40.75	-1.09999	0.318963	-3.44865	0.000563396	0.0255042
GAPGSR	7.75	-1.9642	0.569641	-3.44814	0.000564457	0.0255152
AGGGRE	14	-1.5883	0.460791	-3.4469	0.000567058	0.0255873
ERGARE	6	-2.10841	0.611777	-3.44638	0.000568157	0.0255873
ERGGSA	8.25	-1.99445	0.578891	-3.44529	0.000570451	0.0256116
GGGLAG	40	-0.998668	0.289943	-3.44435	0.000572425	0.0256214
AWRGAG	13.25	-1.621	0.47073	-3.44358	0.000574074	0.0256706
GAGGTG	24.5	-1.32469	0.384734	-3.44312	0.00057504	0.0256954
RGSEGG	24.5	-1.32469	0.384734	-3.44312	0.00057504	0.0256954
GGGGPG	43.25	-0.941384	0.273426	-3.44292	0.000575472	0.0257086
GAGRGP	11.25	-1.76189	0.511782	-3.44266	0.000576025	0.0257161
VGSGSR	11.25	-1.76189	0.511782	-3.44266	0.000576025	0.0257161
GRGGEA	12	-1.7168	0.498914	-3.44107	0.000579426	0.0258482
RPAEGG	13	-1.69453	0.492511	-3.44059	0.000580456	0.025888
AGGAHR	6	-2.10542	0.612176	-3.43924	0.000583343	0.0258927
EGEGAR	12	-1.71648	0.499071	-3.43935	0.000583109	0.0258927
GAGPSG	9	-1.92635	0.560063	-3.43953	0.00058273	0.0258927
GEGGRR	24	-1.23865	0.360115	-3.43959	0.000582586	0.0258927
GGGVPA	6	-2.10542	0.612176	-3.43924	0.000583343	0.0258927
SGGAEG	12.75	-1.67607	0.487289	-3.43959	0.000582589	0.0258927
TGGGRG	29.25	-1.14129	0.331803	-3.43965	0.000582457	0.0258927
EAGRGG	26.75	-1.19266	0.3469	-3.43806	0.000585892	0.0259817
GGPAGG	34.25	-1.06017	0.308414	-3.4375	0.000587117	0.0260235
GGGREG	33	-1.07813	0.313763	-3.43614	0.00059007	0.0261112
GGPGGP	19.25	-1.42183	0.413785	-3.43616	0.000590029	0.0261112
EGGPGG	20	-1.40487	0.408876	-3.43594	0.000590512	0.026121
GGRLPG	20.5	-1.43685	0.418186	-3.43591	0.000590571	0.026121
GGVGGS	36.5	-1.05347	0.306662	-3.43527	0.000591953	0.0261698
LEGGGR	17	-1.48074	0.431237	-3.43371	0.000595388	0.0262844
AGAGPA	13.75	-1.74325	0.507781	-3.43306	0.000596805	0.0263345
EAGAGA	15.75	-1.54708	0.450674	-3.43281	0.00059737	0.0263532
AAGGRP	11.5	-1.96248	0.571761	-3.43235	0.000598382	0.0263656
SASVGR	14.75	-1.64038	0.477931	-3.43224	0.000598614	0.0263656
GDGGGG	25.75	-1.23661	0.360311	-3.43208	0.000598975	0.026368
EDGEGV	7.75	-1.95863	0.571027	-3.43002	0.000603542	0.0263827
GGTGGS	15.25	-1.50978	0.439968	-3.43156	0.000600111	0.0263827
GLLRPG	7.75	-1.95863	0.571027	-3.43002	0.000603542	0.0263827
LSGRCG	8.5	-1.88925	0.550793	-3.43005	0.000603477	0.0263827
RRGGTV	8.5	-1.88925	0.550793	-3.43005	0.000603477	0.0263827
SRPLGG	8.5	-1.88925	0.550793	-3.43005	0.000603477	0.0263827
GAPGRG	32.25	-1.08076	0.31517	-3.42914	0.000605491	0.026437
PVAPGG	9.5	-1.84514	0.53822	-3.42823	0.000607522	0.0264886
GAGGEG	17.25	-1.42266	0.415106	-3.42721	0.000609812	0.0265234
GAVRGS	16.25	-1.50297	0.438651	-3.42633	0.000611789	0.0265234
GGPGAS	11.75	-1.69512	0.494661	-3.42682	0.000610692	0.0265234
GGSPGE	8.75	-1.90631	0.556199	-3.42739	0.000609409	0.0265234
RRGEGE	11.75	-1.69512	0.494661	-3.42682	0.000610692	0.0265234
GLGGGG	31.5	-1.08365	0.316375	-3.4252	0.000614337	0.0266052
APERGR	6.25	-2.10934	0.616144	-3.42345	0.000618309	0.0266685
AVGPPT	18.5	-1.4385	0.420526	-3.42071	0.000624574	0.0268564
GGERRT	6	-2.09703	0.613281	-3.41936	0.000627694	0.0269286
GRGEAE	6	-2.09703	0.613281	-3.41936	0.000627694	0.0269286
KWSHGR	6	-2.09703	0.613281	-3.41936	0.000627694	0.0269286
RRGGGC	6	-2.09703	0.613281	-3.41936	0.000627694	0.0269286
GLRRDR	6.75	-2.01537	0.589556	-3.41846	0.000629759	0.0269483
LGGQRG	21	-1.34064	0.392182	-3.41841	0.000629882	0.0269483
REGGAE	6.75	-2.01537	0.589556	-3.41846	0.000629759	0.0269483
RPGGEG	18.75	-1.52348	0.445605	-3.4189	0.000628743	0.0269483
VGSGGR	26.25	-1.2133	0.354926	-3.41846	0.000629762	0.0269483
GGASPG	16	-1.56268	0.457177	-3.41811	0.00063057	0.0269654
GGGRGE	29.25	-1.14023	0.33366	-3.41734	0.000632355	0.026988
GGRGLE	11	-1.73791	0.508577	-3.4172	0.000632685	0.026988
PWRRGG	11	-1.73791	0.508577	-3.4172	0.000632685	0.026988
SGVGLG	18.25	-1.42076	0.415801	-3.41693	0.000633309	0.0270023
SAAGQG	9.25	-1.82347	0.533714	-3.41656	0.000634165	0.0270265
SRAGTG	11.75	-1.69311	0.495696	-3.41562	0.000636361	0.0270768
GSAGRG	27	-1.20598	0.353106	-3.41535	0.000637003	0.0270931
SPGRRG	24.5	-1.42998	0.418704	-3.41524	0.000637248	0.0270931
VREGRE	6.25	-2.10573	0.616585	-3.41515	0.000637469	0.0270931
DSASRG	8.75	-1.90241	0.557338	-3.41339	0.000641598	0.0271391
EGGRGG	26.5	-1.17648	0.344635	-3.4137	0.000640878	0.0271391
GGDEGR	9.75	-1.85923	0.544623	-3.41379	0.000640667	0.0271391
GQRPGG	9.75	-1.85923	0.544623	-3.41379	0.000640667	0.0271391
GRREER	8.75	-1.90241	0.557338	-3.41339	0.000641598	0.0271391
LTGRER	8.75	-1.90241	0.557338	-3.41339	0.000641598	0.0271391
SGAGSR	17	-1.47849	0.433137	-3.41344	0.000641486	0.0271391
AMPGVG	14	-1.67055	0.489484	-3.41289	0.000642776	0.027178
RLSPAG	9.5	-1.94814	0.57093	-3.41223	0.000644331	0.0272239
VPGGPV	8.5	-1.99664	0.585365	-3.41094	0.000647404	0.0272983
RERVTG	13.25	-1.70654	0.500327	-3.41084	0.000647626	0.0273015
VRDGGR	11.25	-1.75535	0.514677	-3.41059	0.000648235	0.027321
AERGGG	16	-1.48255	0.434819	-3.40958	0.000650641	0.0273475
GGGAGE	19.25	-1.35121	0.396293	-3.40964	0.000650494	0.0273475
GGPSGG	19.25	-1.35121	0.396293	-3.40964	0.000650494	0.0273475
VAGPGR	16	-1.48255	0.434819	-3.40958	0.000650641	0.0273475
AEGAAG	18	-1.40198	0.411434	-3.40756	0.000655476	0.0274837
GRPGAG	20.5	-1.37033	0.402145	-3.40756	0.000655454	0.0274837
GRGTGG	30.5	-1.16189	0.34107	-3.4066	0.000657775	0.0275096
AWRRPG	8.5	-1.88254	0.552858	-3.4051	0.000661397	0.0275128
GGLPGG	18.5	-1.43697	0.421926	-3.40574	0.000659857	0.0275128
GVAPGR	8.5	-1.88254	0.552858	-3.4051	0.000661397	0.0275128
KGGAVG	7.25	-2.03797	0.59853	-3.40495	0.000661762	0.0275128
LGGRPA	8.5	-1.88254	0.552858	-3.4051	0.000661397	0.0275128
PAGSRA	7.25	-2.03797	0.59853	-3.40495	0.000661762	0.0275128
PYIVGG	7.25	-2.03797	0.59853	-3.40495	0.000661762	0.0275128
VGGEAW	7.25	-2.03797	0.59853	-3.40495	0.000661762	0.0275128
AGADGR	6.75	-2.01015	0.590572	-3.40373	0.00066472	0.0275135
GPEGAS	6.75	-2.01015	0.590572	-3.40373	0.00066472	0.0275135
SRREGW	6.75	-2.01015	0.590572	-3.40373	0.00066472	0.0275135
PSGRRG	15.75	-1.77166	0.520519	-3.40364	0.000664946	0.0275168
GDAGGR	20	-1.33611	0.3927	-3.40238	0.000668018	0.0276194
PVGGTG	13.75	-1.56259	0.459302	-3.4021	0.000668702	0.0276355
ASGAVG	22.75	-1.27116	0.373819	-3.40048	0.000672688	0.0277094
DGAVGR	5.75	-2.07688	0.611009	-3.39911	0.000676067	0.0277094
EARERA	7.75	-1.94943	0.573287	-3.40045	0.000672754	0.0277094
EEGGRG	23.5	-1.26108	0.371033	-3.39882	0.000676769	0.0277094
GPVRRE	9	-2.01663	0.593242	-3.39933	0.000675503	0.0277094
GQGRGS	5.75	-2.07688	0.611009	-3.39911	0.000676067	0.0277094
GRGERE	5.75	-2.07688	0.611009	-3.39911	0.000676067	0.0277094
HSSLGG	5.75	-2.07688	0.611009	-3.39911	0.000676067	0.0277094
PGGTGR	5.75	-2.07688	0.611009	-3.39911	0.000676067	0.0277094
RDSGPG	5.75	-2.07688	0.611009	-3.39911	0.000676067	0.0277094
SARPGG	7.75	-1.94943	0.573287	-3.40045	0.000672754	0.0277094
SGCRAG	5.75	-2.07688	0.611009	-3.39911	0.000676067	0.0277094
TRSPGR	5.75	-2.07688	0.611009	-3.39911	0.000676067	0.0277094
TVDSGA	5.75	-2.07688	0.611009	-3.39911	0.000676067	0.0277094
WSVGGP	5.75	-2.07688	0.611009	-3.39911	0.000676067	0.0277094
DRGSGE	10	-1.76366	0.519153	-3.39719	0.000680828	0.0277594
GLGAGA	36.5	-1.12725	0.331753	-3.39786	0.000679157	0.0277594
GQGASG	10	-1.76366	0.519153	-3.39719	0.000680828	0.0277594
GRGGAW	22.5	-1.25459	0.369296	-3.39725	0.00068066	0.0277594
GLGGGR	43.5	-0.982861	0.28933	-3.39703	0.000681226	0.0277604
AREGPG	63.75	-0.775083	0.228187	-3.3967	0.000682036	0.0277849
GLGGSG	42	-0.983983	0.289691	-3.39666	0.000682124	0.0277849
GGTGGR	25	-1.34917	0.397224	-3.39649	0.000682551	0.0277902
GRGGAE	20.25	-1.3526	0.398421	-3.3949	0.000686549	0.027885
EGGGGR	36.75	-1.06374	0.313402	-3.39417	0.00068836	0.0279202
LLKGEG	9.25	-1.81809	0.535682	-3.39397	0.00068888	0.0279202
VGGRGG	46.25	-0.970873	0.286074	-3.39378	0.000689349	0.0279315
GGREAA	18	-1.61124	0.474814	-3.39341	0.00069028	0.0279527
RRPAVG	10.75	-1.8173	0.535672	-3.39256	0.00069242	0.028003
ERRRPG	9.25	-1.9275	0.568388	-3.39117	0.000695962	0.0280927
GGGAAR	39.25	-1.03309	0.304636	-3.39123	0.000695802	0.0280927
GRPGGA	20.5	-1.30462	0.384702	-3.39123	0.00069579	0.0280927
VPGGSG	16.75	-1.45797	0.429941	-3.39109	0.00069614	0.0280927
GGRPAG	23.25	-1.24461	0.367038	-3.39095	0.000696507	0.0281015
GAGAGE	14.5	-1.53164	0.451714	-3.39074	0.00069704	0.0281108
GPGGGP	11.75	-1.68845	0.498081	-3.38991	0.000699158	0.0281537
PVGGPA	13	-1.59298	0.470177	-3.38805	0.000703903	0.0282596
EGAGEG	16.5	-1.43898	0.424793	-3.38747	0.000705402	0.0282955
GAPGGS	14.75	-1.55024	0.45763	-3.38755	0.000705207	0.0282955
GGSGSG	23.75	-1.27585	0.376663	-3.38724	0.000706005	0.0283136
VGGGGG	46.75	-0.900959	0.266078	-3.38607	0.000709014	0.0284039
SGGRGS	27.5	-1.18337	0.349504	-3.38586	0.000709561	0.0284197
AGTGGR	22.5	-1.25382	0.370332	-3.38567	0.000710048	0.0284331
GAGRAP	12.25	-1.6282	0.481033	-3.3848	0.000712308	0.0284992
GLGEGA	13.75	-1.56009	0.461021	-3.38398	0.000714443	0.0285623
LGGAAA	18.75	-1.45134	0.428964	-3.38337	0.000716023	0.0285623
SGVGRP	9.25	-1.81559	0.536589	-3.38357	0.000715494	0.0285623
LSGGSG	19.25	-1.41651	0.41884	-3.38199	0.000719622	0.0286814
SRGSSG	16.5	-1.43831	0.42539	-3.38116	0.000721818	0.0287138
ESGRWR	7	-2.01575	0.596348	-3.38015	0.000724463	0.0287762
EEGGGG	14.5	-1.53017	0.452794	-3.37938	0.000726486	0.0287831
LPGGPE	7.5	-1.92602	0.56992	-3.37946	0.000726294	0.0287831
AAGGRG	46.25	-1.00037	0.296066	-3.37888	0.000727829	0.0288303
LAPVAG	8.75	-1.99764	0.5913	-3.37839	0.000729128	0.0288451
PERLGG	6	-2.1647	0.640728	-3.37851	0.000728805	0.0288451
TRRPGG	8.75	-1.99764	0.5913	-3.37839	0.000729128	0.0288451
VGPGAV	10.75	-1.71062	0.50634	-3.3784	0.000729091	0.0288451
GGRKGA	10.75	-1.81359	0.53702	-3.37714	0.000732429	0.0288971
LERGRL	7.25	-2.02743	0.600319	-3.37726	0.000732121	0.0288971
LGGRRR	41.75	-0.972521	0.287963	-3.37724	0.000732169	0.0288971
NNELEC	17.75	-1.45336	0.430389	-3.37685	0.000733222	0.0289153
ERGLGG	19.75	-1.57543	0.46661	-3.37633	0.000734592	0.028951
QGAGGG	16	-1.47858	0.438086	-3.37508	0.000737936	0.0290155
AAGRER	11.5	-1.66576	0.493815	-3.37324	0.00074289	0.0290651
AGRLGG	39.25	-1.1716	0.347306	-3.3734	0.000742458	0.0290651
GGAGTG	21.25	-1.29122	0.38267	-3.37424	0.000740191	0.0290651
GGGRGN	11.5	-1.66576	0.493815	-3.37324	0.00074289	0.0290651
VGGGPG	21.75	-1.26321	0.374399	-3.37397	0.000740918	0.0290651
AESRGG	10.75	-1.70937	0.506932	-3.372	0.000746252	0.0291086
AGAGGG	52.75	-1.01148	0.299979	-3.37184	0.000746685	0.0291086
EGGGRG	33	-1.11697	0.331194	-3.37254	0.000744777	0.0291086
GPVRRG	10.75	-1.70937	0.506932	-3.372	0.000746252	0.0291086
PGGGQG	12	-1.70378	0.505292	-3.37187	0.000746609	0.0291086
SGSGRP	10.75	-1.70937	0.506932	-3.372	0.000746252	0.0291086
VGRKGR	12.75	-1.66438	0.493597	-3.37194	0.000746399	0.0291086
GRGVGE	15.25	-1.50246	0.445692	-3.37106	0.000748789	0.0291754
VGGGTR	14.75	-1.54795	0.459234	-3.37073	0.0007497	0.0292017
AGGGPG	20.25	-1.41466	0.419705	-3.3706	0.000750058	0.0292096
GSRRGV	16.5	-1.5139	0.449163	-3.3705	0.000750317	0.0292136
QRGSGA	6.75	-2.10218	0.624076	-3.36847	0.000755867	0.0293442
ERVREG	5.75	-2.06301	0.612894	-3.36602	0.000762623	0.0294475
GREAKG	5.75	-2.06301	0.612894	-3.36602	0.000762623	0.0294475
GRLGRE	5.75	-2.06301	0.612894	-3.36602	0.000762623	0.0294475
KGGSGR	5.75	-2.06301	0.612894	-3.36602	0.000762623	0.0294475
RRGEAS	5.75	-2.06301	0.612894	-3.36602	0.000762623	0.0294475
SVAPQG	5.75	-2.06301	0.612894	-3.36602	0.000762623	0.0294475
RPVSGG	10.25	-1.87792	0.558025	-3.3653	0.000764607	0.0295119
AGGGQG	17	-1.47297	0.437713	-3.36516	0.000765	0.0295208
WWGGGR	9.5	-1.82943	0.543657	-3.36505	0.000765311	0.0295208
GGGQAG	23.75	-1.27425	0.378705	-3.36474	0.000766151	0.0295411
GGGGGS	26.25	-1.15876	0.344414	-3.36443	0.000767006	0.0295618
ADDSGG	6	-2.07212	0.616456	-3.36135	0.000775637	0.0297067
AGRRGS	18.25	-1.41495	0.421268	-3.3588	0.00078282	0.0297067
ATAPPG	6	-2.07212	0.616456	-3.36135	0.000775637	0.0297067
GGKEAG	6.75	-1.99397	0.593658	-3.35879	0.000782838	0.0297067
GLEGGR	21.75	-1.26235	0.375527	-3.36153	0.000775114	0.0297067
GPVGEE	6	-2.07142	0.616543	-3.35974	0.000780161	0.0297067
GQRPGR	6	-2.07142	0.616543	-3.35974	0.000780161	0.0297067
GSGGAE	13	-1.58892	0.47275	-3.36101	0.000776588	0.0297067
GSGPPS	20.75	-1.38207	0.411425	-3.35923	0.000781602	0.0297067
GSRVGG	30.25	-1.10137	0.327724	-3.36065	0.000777591	0.0297067
GTGPLW	6.75	-1.99397	0.593658	-3.35879	0.000782838	0.0297067
GVEPAG	6	-2.07212	0.616456	-3.36135	0.000775637	0.0297067
KRPGRG	6.75	-1.99397	0.593658	-3.35879	0.000782838	0.0297067
LDGRGG	9.75	-1.84519	0.549218	-3.35967	0.000780355	0.0297067
LVREAG	6	-2.07142	0.616543	-3.35974	0.000780161	0.0297067
PGGGST	6.75	-1.99397	0.593658	-3.35879	0.000782838	0.0297067
PGRLGG	16.25	-1.57112	0.467733	-3.359	0.000782242	0.0297067
RRPGGS	6.75	-1.99397	0.593658	-3.35879	0.000782838	0.0297067
SGGGLG	28.25	-1.17597	0.349795	-3.3619	0.000774095	0.0297067
SGGPGR	30.25	-1.40899	0.419432	-3.35929	0.00078143	0.0297067
SGRRRP	6	-2.07142	0.616543	-3.35974	0.000780161	0.0297067
SQGLGQ	6	-2.07142	0.616543	-3.35974	0.000780161	0.0297067
KVGVGA	8	-1.95085	0.581144	-3.35692	0.000788149	0.0298477
RWGAER	15.75	-1.45759	0.434201	-3.35695	0.000788062	0.0298477
SAGRGR	40.75	-0.961063	0.286471	-3.35483	0.000794127	0.0299984
TAGGSS	8.5	-1.86871	0.557026	-3.3548	0.000794215	0.0299984
VEGVTR	8.5	-1.86871	0.557026	-3.3548	0.000794215	0.0299984
GASRTG	15.75	-1.4572	0.434534	-3.35347	0.00079806	0.0301132
GRGGAP	18.5	-1.36183	0.406164	-3.35289	0.000799712	0.0301695
RVGPGG	25.75	-1.17957	0.351817	-3.35278	0.00080003	0.0301754
TGEGAG	8.25	-1.96341	0.585648	-3.35254	0.000800748	0.0301828
GKRAPG	5.75	-2.1465	0.640346	-3.35209	0.000802051	0.0301938
VRRPGG	17	-1.39649	0.416609	-3.35204	0.000802173	0.0301938
GGRGEA	22.75	-1.32567	0.39551	-3.35181	0.000802854	0.0302027
SGAEGG	19.25	-1.34617	0.401785	-3.35046	0.00080677	0.0303189
GGAGLG	24.25	-1.24839	0.372732	-3.3493	0.000810155	0.0303857
AERAAG	11.5	-1.75953	0.525511	-3.34822	0.000813323	0.0304718
GVGPPV	33	-1.07455	0.320933	-3.34821	0.000813343	0.0304718
GGGVGA	19	-1.32808	0.396694	-3.34788	0.00081433	0.0304873
RPGGGA	15.5	-1.59668	0.477123	-3.34649	0.000818423	0.0305757
VGEGRG	38.75	-0.973268	0.290872	-3.34604	0.000819745	0.030591
GGAGAA	29	-1.16932	0.349518	-3.34553	0.000821252	0.0305933
AGGLGG	29.25	-1.13664	0.339877	-3.34426	0.000825034	0.030685
GLGGER	21	-1.27194	0.380358	-3.34405	0.000825651	0.030685
VGGRRT	22.25	-1.46794	0.438968	-3.34408	0.000825567	0.030685
AGGEGA	20	-1.39605	0.417517	-3.34369	0.00082672	0.0307017
GGACRG	8.5	-1.8655	0.557977	-3.34334	0.000827776	0.0307017
GSRPAR	8.5	-1.8655	0.557977	-3.34334	0.000827776	0.0307017
GGSRAE	18.25	-1.41303	0.423049	-3.34011	0.00083744	0.0309436
GRPGVG	20	-1.33093	0.398505	-3.3398	0.000838381	0.0309722
AVEGGA	13.25	-1.60469	0.48067	-3.33844	0.000842489	0.0310944
GDVGGR	13.25	-1.60469	0.48067	-3.33844	0.000842489	0.0310944
GGRPAR	12.5	-1.63994	0.491238	-3.33838	0.000842685	0.0310944
GMREGG	7	-1.99987	0.59915	-3.33784	0.000844322	0.0311118
VGGAGT	20.75	-1.31743	0.394722	-3.33762	0.000844996	0.0311244
GERTSR	6.5	-2.07997	0.623212	-3.33751	0.000845331	0.0311306
GGREGE	8.25	-2.05122	0.614775	-3.33653	0.000848302	0.0312134
RRPGWA	10.75	-1.70235	0.510238	-3.33639	0.000848749	0.0312134
GGTSRG	17.75	-1.37679	0.412863	-3.33472	0.000853844	0.0313638
AGRGVE	19	-1.32694	0.397974	-3.33423	0.000855354	0.0314131
AGRGGS	36.25	-1.26084	0.378239	-3.33346	0.000857736	0.0314624
RQGGGG	11.5	-1.65847	0.497637	-3.33269	0.00086011	0.0314624
SRRPVG	7	-1.99778	0.599511	-3.33236	0.000861136	0.0314624
SGAASG	10	-1.74923	0.525164	-3.33082	0.000865907	0.0315221
VARRGE	10	-1.74923	0.525164	-3.33082	0.000865907	0.0315221
SRGRGG	34	-1.04336	0.313339	-3.32983	0.000868994	0.0316
GAGPVG	18.75	-1.51206	0.454169	-3.3293	0.000870641	0.0316267
AGGVPG	14.5	-1.52318	0.457837	-3.32691	0.000878132	0.0318233
AGPGSR	11.75	-1.67649	0.50408	-3.32584	0.000881526	0.0318233
AGPSGP	8.25	-1.84241	0.554036	-3.32544	0.000882795	0.0318233
GGATPS	5.75	-2.04541	0.615214	-3.32472	0.000885073	0.0318233
GGSAGE	16.75	-1.45056	0.436255	-3.32504	0.000884069	0.0318233
GQPGGG	7.5	-1.90934	0.574107	-3.32575	0.000881797	0.0318233
LDGRVG	7.5	-1.90934	0.574107	-3.32575	0.000881797	0.0318233
LGSRDG	8.25	-1.84241	0.554036	-3.32544	0.000882795	0.0318233
PAANGR	8.25	-1.84241	0.554036	-3.32544	0.000882795	0.0318233
RDVSAG	7.5	-1.90934	0.574107	-3.32575	0.000881797	0.0318233
RRGDQG	5.75	-2.04541	0.615214	-3.32472	0.000885073	0.0318233
TRGLAD	5.75	-2.04541	0.615214	-3.32472	0.000885073	0.0318233
VDEGRG	8.25	-1.84241	0.554036	-3.32544	0.000882795	0.0318233
VGSDGR	9.5	-1.81958	0.546976	-3.32662	0.000879052	0.0318233
VPGRRE	5.75	-2.04541	0.615214	-3.32472	0.000885073	0.0318233
GRGSEG	13.5	-1.53188	0.460789	-3.32448	0.00088583	0.0318383
LGGGGG	34.25	-1.05572	0.317673	-3.32328	0.00088966	0.0319453
EGSAGR	25	-1.18461	0.356473	-3.32313	0.000890127	0.0319559
AEARLG	12.25	-1.61778	0.487044	-3.32163	0.000894939	0.0320091
AGGGRT	14.25	-1.50288	0.452631	-3.32032	0.000899139	0.0320091
EGTSGG	7.5	-1.90763	0.574528	-3.32035	0.00089904	0.0320091
EVVRPG	7.5	-1.90763	0.574528	-3.32035	0.00089904	0.0320091
GGSGRY	7.5	-1.90763	0.574528	-3.32035	0.00089904	0.0320091
GSARTG	14	-1.56995	0.472808	-3.32049	0.000898604	0.0320091
PGGASG	14.25	-1.50288	0.452631	-3.32032	0.000899139	0.0320091
VESSGN	7.5	-1.90763	0.574528	-3.32035	0.00089904	0.0320091
GLGQGG	14.75	-1.54088	0.464112	-3.32007	0.000899952	0.0320319
TGGGGR	27.5	-1.13075	0.340588	-3.32	0.000900188	0.0320342
MRRGPG	8.75	-1.87553	0.564958	-3.31977	0.000900905	0.0320475
RRPAHG	8.75	-1.87553	0.564958	-3.31977	0.000900905	0.0320475
RRGAGS	21	-1.27005	0.382722	-3.31848	0.000905095	0.0321669
SGSRGG	26.5	-1.55906	0.469949	-3.3175	0.000908269	0.0322175
ALGPGA	15.75	-1.53157	0.461734	-3.317	0.000909909	0.0322372
TGSGGA	13.25	-1.60118	0.482749	-3.3168	0.000910546	0.0322372
VSKGRG	13.25	-1.60118	0.482749	-3.3168	0.000910546	0.0322372
AGEPGG	15.75	-1.45292	0.438119	-3.31626	0.000912309	0.0322751
GGASGE	15.75	-1.45292	0.438119	-3.31626	0.000912309	0.0322751
ERTGGG	9	-1.77971	0.536792	-3.31546	0.000914926	0.0323066
GGKGRW	9	-1.77971	0.536792	-3.31546	0.000914926	0.0323066
GGLSDG	9	-1.77971	0.536792	-3.31546	0.000914926	0.0323066
GRQGGS	9	-1.77971	0.536792	-3.31546	0.000914926	0.0323066
WRGAGR	15.25	-1.49545	0.45104	-3.31557	0.000914576	0.0323066
GPGGPG	19	-1.39299	0.4203	-3.31426	0.000918845	0.0323899
GGSRGG	26.25	-1.15604	0.348833	-3.31402	0.000919654	0.0324029
AGEGSG	13.75	-1.55002	0.467811	-3.31334	0.000921873	0.0324355
AGGGRH	6.5	-1.96167	0.592512	-3.31076	0.000930438	0.0325288
GPGRDR	6.5	-1.96167	0.592512	-3.31076	0.000930438	0.0325288
LELGPS	6.5	-1.96167	0.592512	-3.31076	0.000930438	0.0325288
PAGLGG	6.5	-1.96167	0.592512	-3.31076	0.000930438	0.0325288
RPVWGG	6.5	-1.96167	0.592512	-3.31076	0.000930438	0.0325288
WERGGG	6.5	-1.96167	0.592512	-3.31076	0.000930438	0.0325288
AAGGWR	15.5	-1.43287	0.432879	-3.3101	0.000932617	0.0325468
AAGPPW	11.25	-1.63406	0.493724	-3.30966	0.000934085	0.0325468
AGQGGR	15.5	-1.43287	0.432879	-3.3101	0.000932617	0.0325468
APSGGG	15.5	-1.43287	0.432879	-3.3101	0.000932617	0.0325468
RGVDGG	9.75	-1.72479	0.521117	-3.30979	0.000933662	0.0325468
LGEPGG	9.25	-1.79707	0.543166	-3.30852	0.000937908	0.0326132
RVGLGA	27.5	-1.13015	0.341607	-3.30835	0.000938488	0.0326272
AGGERG	16.5	-1.43029	0.432469	-3.30726	0.000942124	0.0326507
GAEGGG	34.25	-1.05507	0.318991	-3.30752	0.000941257	0.0326507
GGRRDG	12.25	-1.70832	0.516544	-3.30721	0.000942306	0.0326507
GLSPPV	11	-1.71548	0.518666	-3.30749	0.000941369	0.0326507
GRVGGD	12.25	-1.70832	0.516544	-3.30721	0.000942306	0.0326507
LGGGGR	24.25	-1.19082	0.360006	-3.30778	0.000940386	0.0326507
RGEVGG	16.75	-1.4486	0.437899	-3.30807	0.000939404	0.0326507
VGAGPP	17.5	-1.35545	0.409935	-3.30651	0.000944655	0.0326958
AEGGAR	22.25	-1.29094	0.39044	-3.30638	0.000945099	0.032699
GGRPLG	14.25	-1.501	0.454025	-3.30599	0.00094641	0.0327262
SGRERW	10.25	-1.76216	0.533042	-3.30586	0.000946843	0.0327291
GAAPGR	14.5	-1.60289	0.484977	-3.30508	0.000949502	0.0327779
ALGGRG	50.75	-0.857266	0.259393	-3.30489	0.000950133	0.0327883
GPVRGG	19.5	-1.29284	0.391268	-3.30423	0.000952378	0.0328233
AGAEGR	18.75	-1.50868	0.456646	-3.30383	0.000953741	0.0328521
GEGARG	36.25	-1.03654	0.313761	-3.30358	0.000954574	0.0328687
GPGPAG	20.25	-1.34458	0.407002	-3.30362	0.000954464	0.0328687
LGTGGR	10.5	-1.67564	0.507272	-3.30324	0.000955756	0.0328852
RETGRG	8.75	-1.87041	0.566365	-3.30248	0.000958324	0.0329372
GRRAEG	12.5	-1.63358	0.494688	-3.30225	0.000959129	0.0329407
GGGVGR	26.75	-1.2345	0.373897	-3.30171	0.000960975	0.0329919
SGRGQG	16.75	-1.44784	0.43854	-3.30149	0.000961721	0.0330115
GSRDAG	11.25	-1.63232	0.494664	-3.29986	0.000967338	0.0330828
LGPAGG	24.75	-1.16761	0.353771	-3.30046	0.000965263	0.0330828
RVPAEG	11.25	-1.63232	0.494664	-3.29986	0.000967338	0.0330828
SRTGLG	11.25	-1.63232	0.494664	-3.29986	0.000967338	0.0330828
VGREEG	11.25	-1.63232	0.494664	-3.29986	0.000967338	0.0330828
AGPGGP	9.75	-1.72237	0.522148	-3.29862	0.000971627	0.0331386
VGGRAE	12.25	-1.61389	0.489243	-3.29876	0.000971141	0.0331386
AGGPGA	23.5	-1.30966	0.397091	-3.29813	0.000973303	0.0331503
LSPRPP	5.75	-2.03379	0.616701	-3.29785	0.000974275	0.0331503
SHGGRG	5.75	-2.03379	0.616701	-3.29785	0.000974275	0.0331503
VTGPGG	5.75	-2.03379	0.616701	-3.29785	0.000974275	0.0331503
PGSGVG	13.25	-1.767	0.535907	-3.2972	0.000976523	0.0332027
AGRGER	22.75	-1.2057	0.365792	-3.29614	0.000980217	0.033298
AGPGRG	28	-1.11025	0.336937	-3.29512	0.000983803	0.0333984
GGGAAS	14.75	-1.4542	0.441346	-3.29491	0.000984528	0.033408
AGSGAG	38	-0.97211	0.295044	-3.29479	0.000984943	0.03341
PLGSRG	15.5	-1.43112	0.434395	-3.29451	0.000985942	0.0334257
ARRDGR	9	-1.7745	0.538706	-3.294	0.000987721	0.0334443
GVGGES	9	-1.7745	0.538706	-3.294	0.000987721	0.0334443
PGPGSG	15	-1.70866	0.518829	-3.2933	0.000990172	0.0334938
VGGERG	22.25	-1.2307	0.374138	-3.28943	0.00100389	0.0338135
RGGGPL	21.5	-1.30108	0.395551	-3.28929	0.00100439	0.0338244
ARGPEG	8	-1.92779	0.5862	-3.28862	0.00100681	0.0338813
RGGVDG	8	-1.92779	0.5862	-3.28862	0.00100681	0.0338813
SSVGGP	8	-1.92779	0.5862	-3.28862	0.00100681	0.0338813
AGAPAG	13.5	-1.52676	0.464338	-3.28803	0.0010089	0.0339088
ESEGAG	13.5	-1.52676	0.464338	-3.28803	0.0010089	0.0339088
GLSGPG	13.5	-1.52676	0.464338	-3.28803	0.0010089	0.0339088
ADSAGA	8.25	-1.83173	0.557311	-3.28673	0.00101359	0.0339468
AGVRRE	8.25	-1.83173	0.557311	-3.28673	0.00101359	0.0339468
CGGSGA	8.25	-1.83173	0.557311	-3.28673	0.00101359	0.0339468
GGAREA	10.5	-1.67244	0.508812	-3.28696	0.00101276	0.0339468
GRRGVE	19.75	-1.50075	0.456626	-3.28661	0.00101402	0.0339468
SERGRG	20.5	-1.2964	0.394415	-3.28689	0.00101301	0.0339468
SGPGGG	24.25	-1.24402	0.378501	-3.28669	0.00101371	0.0339468
ERVGGG	17.75	-1.44301	0.439181	-3.28569	0.00101733	0.0340272
GGAAVG	17.75	-1.44301	0.439181	-3.28569	0.00101733	0.0340272
ERPGGE	5.75	-2.02808	0.61742	-3.28476	0.00102069	0.0340299
GEGPGT	5.75	-2.02808	0.61742	-3.28476	0.00102069	0.0340299
GRVDGL	5.75	-2.02808	0.61742	-3.28476	0.00102069	0.0340299
GSGLRE	5.75	-2.02808	0.61742	-3.28476	0.00102069	0.0340299
RDRVGP	5.75	-2.02808	0.61742	-3.28476	0.00102069	0.0340299
REATRA	5.75	-2.02808	0.61742	-3.28476	0.00102069	0.0340299
REEVGG	5.75	-2.02808	0.61742	-3.28476	0.00102069	0.0340299
SPGRGG	28.25	-1.40201	0.426741	-3.2854	0.00101839	0.0340299
WPLSPG	5.75	-2.02808	0.61742	-3.28476	0.00102069	0.0340299
AGRGGA	46.75	-0.868807	0.264556	-3.28402	0.00102338	0.0340712
SGSGAG	40.5	-0.947653	0.288571	-3.28395	0.00102364	0.0340735
GTGRGG	24.25	-1.18931	0.362244	-3.28317	0.00102648	0.0341499
GLGGRR	43.25	-0.968818	0.295122	-3.28277	0.00102791	0.0341855
ERRGEG	9	-1.77145	0.539817	-3.28157	0.00103231	0.0341963
GGAGRY	6.5	-1.95048	0.594661	-3.27999	0.00103811	0.0341963
GGGGRE	26.75	-1.23315	0.375701	-3.28227	0.00102975	0.0341963
GGRGSG	41.25	-0.914147	0.278602	-3.2812	0.00103367	0.0341963
LPVGAG	6.5	-1.95048	0.594661	-3.27999	0.00103811	0.0341963
QAGGGG	8	-1.92552	0.586686	-3.28203	0.00103064	0.0341963
RQGHAG	6.5	-1.95048	0.594661	-3.27999	0.00103811	0.0341963
RVGPSG	6.5	-1.95048	0.594661	-3.27999	0.00103811	0.0341963
TSVGRG	6.5	-1.95048	0.594661	-3.27999	0.00103811	0.0341963
VCTGRR	6.5	-1.95048	0.594661	-3.27999	0.00103811	0.0341963
GSGPGR	21.75	-1.31622	0.401309	-3.27981	0.00103876	0.0341995
EGGRGP	6.75	-1.96429	0.59908	-3.27883	0.00104237	0.0342219
GGESVR	6.75	-1.96429	0.59908	-3.27883	0.00104237	0.0342219
GSVVQR	6.75	-1.96429	0.59908	-3.27883	0.00104237	0.0342219
PGSGGG	19.25	-1.33975	0.408597	-3.27891	0.0010421	0.0342219
TGGGAG	21	-1.26706	0.386434	-3.27886	0.00104228	0.0342219
GAGGGQ	14.25	-1.49729	0.456756	-3.27809	0.00104511	0.0342758
GPGRWG	14.25	-1.49721	0.456813	-3.27752	0.00104724	0.0343097
GRGGPG	42.25	-1.08732	0.331748	-3.27755	0.00104712	0.0343097
GGSGSA	15.75	-1.44825	0.441967	-3.27683	0.00104978	0.0343508
ERREGG	7.25	-1.87619	0.572821	-3.27535	0.00105531	0.0343513
GLPARQ	7.5	-1.89326	0.57802	-3.27541	0.00105507	0.0343513
GWRHGR	7.25	-1.87619	0.572821	-3.27535	0.00105531	0.0343513
GWRPGA	7.5	-1.89326	0.57802	-3.27541	0.00105507	0.0343513
QGGGEG	7.25	-1.87619	0.572821	-3.27535	0.00105531	0.0343513
QGTGGG	10.5	-1.67029	0.509843	-3.27608	0.00105259	0.0343513
SKVRGG	7.25	-1.87619	0.572821	-3.27535	0.00105531	0.0343513
GRPGRG	32.5	-1.29106	0.394277	-3.27449	0.00105855	0.0344386
APGSGR	19.25	-1.33927	0.409098	-3.27372	0.00106143	0.0344819
RRGVPG	11.5	-1.6474	0.503314	-3.27311	0.00106372	0.0345195
EGGQGG	14	-1.47658	0.451222	-3.27241	0.00106635	0.0345244
SGAGQG	14	-1.47658	0.451222	-3.27241	0.00106635	0.0345244
GRRDGG	16.75	-1.36947	0.418511	-3.27225	0.00106693	0.0345255
ERVGPG	10.5	-1.66947	0.510233	-3.27197	0.001068	0.0345299
SESGGG	10.5	-1.66947	0.510233	-3.27197	0.001068	0.0345299
GSARGG	27	-1.29432	0.395629	-3.27156	0.00106956	0.0345557
AAEGGA	11.25	-1.62689	0.497565	-3.2697	0.00107661	0.0346562
ALRRGG	35	-1.05123	0.321495	-3.26981	0.00107618	0.0346562
QGVAGG	11.25	-1.62689	0.497565	-3.2697	0.00107661	0.0346562
AGGRGR	85.5	-0.670061	0.204946	-3.26945	0.00107757	0.0346716
DGAGGG	18.25	-1.33596	0.408733	-3.26853	0.00108107	0.0347545
LSGPGR	18.75	-1.30312	0.398722	-3.26824	0.00108219	0.0347545
RGEGAR	18.75	-1.30312	0.398722	-3.26824	0.00108219	0.0347545
SGSGGA	23.25	-1.17954	0.360878	-3.26853	0.00108107	0.0347545
VGGAGR	48.75	-1.00339	0.307047	-3.26787	0.00108361	0.0347941
GGERGG	26	-1.13828	0.348354	-3.26758	0.0010847	0.0348169
RWPPRG	16.25	-1.55729	0.476637	-3.26725	0.00108596	0.0348516
GTRGPV	16.25	-1.40689	0.430829	-3.26555	0.00109252	0.0350261
SRLGGG	22	-1.21214	0.371362	-3.26404	0.00109835	0.0351216
GGPREG	15.75	-1.44641	0.44347	-3.26157	0.00110796	0.0353583
GTRRGR	30.75	-1.03571	0.317577	-3.26128	0.00110912	0.0353822
GGGRTG	24.5	-1.14939	0.35246	-3.26106	0.00110998	0.0354036
GASREG	14.75	-1.45005	0.444709	-3.26067	0.0011115	0.0354097
GLPAGG	14.75	-1.45005	0.444709	-3.26067	0.0011115	0.0354097
GSAAGR	15	-1.46954	0.450671	-3.26078	0.00111107	0.0354097
AEGGER	10	-1.73315	0.53164	-3.26	0.00111412	0.035433
AERGSG	10	-1.73315	0.53164	-3.26	0.00111412	0.035433
AGARGG	68.5	-0.812294	0.249161	-3.26012	0.00111365	0.035433
GGAGRW	19.75	-1.30678	0.40095	-3.25921	0.00111725	0.0354781
TSGRRG	19.5	-1.48269	0.455014	-3.25857	0.00111977	0.03551
RGSVEG	15.75	-1.44597	0.443828	-3.25795	0.0011222	0.0355509
RPGVGG	18	-1.3869	0.425863	-3.25668	0.00112722	0.0356676
GRCGSG	7.5	-1.88686	0.579544	-3.25576	0.00113088	0.0357065
GSAGPG	13.5	-1.52215	0.467486	-3.25604	0.00112979	0.0357065
PAAGGG	7.5	-1.88686	0.579544	-3.25576	0.00113088	0.0357065
VGGEPG	7.5	-1.88686	0.579544	-3.25576	0.00113088	0.0357065
REGAAG	12.75	-1.64284	0.504748	-3.25476	0.00113487	0.0357765
GASRPG	21.75	-1.25456	0.385462	-3.25469	0.00113517	0.03578
DGRGAG	18.75	-1.30194	0.400044	-3.2545	0.00113591	0.0357821
GRLGCG	6	-2.02433	0.622113	-3.25396	0.00113807	0.0357821
PGVEVG	6	-2.02433	0.622113	-3.25396	0.00113807	0.0357821
VAADRG	6	-2.02433	0.622113	-3.25396	0.00113807	0.0357821
GGQRGR	16	-1.38622	0.426117	-3.25315	0.00114134	0.0358536
GRRGEV	14.5	-1.5129	0.465066	-3.2531	0.00114153	0.0358536
GSGVGP	22	-1.21139	0.372395	-3.25297	0.00114205	0.0358638
GGGGQA	18	-1.31597	0.404585	-3.25265	0.00114333	0.0358858
GLPGGR	18	-1.31597	0.404585	-3.25265	0.00114333	0.0358858
QGARGG	16	-1.46339	0.450176	-3.25071	0.00115116	0.0360954
GGVPVP	7	-1.96599	0.604847	-3.25039	0.00115247	0.0361223
LGSGDG	8.5	-1.83862	0.565715	-3.25008	0.00115373	0.0361231
SGEAAR	8.5	-1.83862	0.565715	-3.25008	0.00115373	0.0361231
AGGLRR	29.25	-1.08588	0.334126	-3.2499	0.00115447	0.0361324
GGPVSG	7.25	-1.86768	0.574973	-3.24829	0.001161	0.0362157
SAEGSR	7.25	-1.86768	0.574973	-3.24829	0.001161	0.0362157
SDAARW	7.25	-1.86768	0.574973	-3.24829	0.001161	0.0362157
SRGPGS	7.25	-1.86768	0.574973	-3.24829	0.001161	0.0362157
ERVGPV	10.5	-1.76529	0.543471	-3.24818	0.00116147	0.0362243
VGAGGR	30.75	-1.07907	0.332231	-3.24796	0.00116235	0.0362397
GQRVGG	11.25	-1.62257	0.499847	-3.24613	0.00116986	0.0363162
GRRGGR	81.25	-0.747435	0.230207	-3.2468	0.00116711	0.0363162
LGERGR	18.75	-1.36911	0.421756	-3.24622	0.00116947	0.0363162
VGAGAQ	7.75	-1.89903	0.584989	-3.24627	0.00116927	0.0363162
VGREGA	13	-1.57081	0.483864	-3.24639	0.00116879	0.0363162
GVPAGA	10.75	-1.68354	0.518829	-3.24489	0.00117495	0.0364442
EPGGRG	16	-1.38534	0.426935	-3.24484	0.00117515	0.0364444
VGGARG	47	-0.878113	0.270636	-3.24463	0.00117604	0.0364598
GGAGVG	40	-1.02599	0.316246	-3.24429	0.00117743	0.0364726
VRESGG	9	-1.76213	0.543165	-3.2442	0.00117782	0.0364726
AEPGGG	13.25	-1.50018	0.462537	-3.24337	0.00118124	0.0365059
LVGPAR	12.75	-1.55085	0.478156	-3.2434	0.00118113	0.0365059
RGGEGA	17.25	-1.54443	0.476112	-3.24383	0.00117934	0.0365059
GRERGR	21.5	-1.35655	0.418272	-3.24322	0.00118187	0.0365195
RREALR	10.5	-1.66351	0.513053	-3.24238	0.00118538	0.0365855
SSVPGL	13.5	-1.5201	0.468871	-3.24205	0.00118675	0.0365977
GKGRGG	12.75	-1.55059	0.47832	-3.24173	0.00118805	0.0366137
LGGQLG	13.25	-1.49987	0.462758	-3.24115	0.00119048	0.0366222
LGQGGR	12.5	-1.53009	0.472079	-3.24118	0.00119037	0.0366222
LVEGRG	12.5	-1.53009	0.472079	-3.24118	0.00119037	0.0366222
GGSERG	16.75	-1.36629	0.421598	-3.24073	0.00119222	0.0366455
GGEGAC	7.25	-1.97267	0.60906	-3.23887	0.00120005	0.036769
GPVRSP	7.25	-1.97267	0.60906	-3.23887	0.00120005	0.036769
AVGPAG	20.25	-1.2752	0.393868	-3.23762	0.00120531	0.0367884
GAGRGG	60	-0.761625	0.235283	-3.23706	0.00120769	0.0367884
GGQEGR	6	-2.01722	0.622906	-3.23841	0.001202	0.0367884
GKGREV	8	-1.79921	0.555795	-3.23718	0.00120718	0.0367884
GRKGPW	6	-2.01722	0.622906	-3.23841	0.001202	0.0367884
GRWGGS	16	-1.38451	0.427697	-3.23713	0.00120737	0.0367884
PSPLPV	8	-1.79921	0.555795	-3.23718	0.00120718	0.0367884
PVGGWG	8.25	-1.81766	0.561515	-3.23707	0.00120763	0.0367884
SRLGGS	13	-1.56943	0.484692	-3.23799	0.00120375	0.0367884
TGGLGS	8.25	-1.81766	0.561515	-3.23707	0.00120763	0.0367884
VRRPAR	8	-1.79921	0.555795	-3.23718	0.00120718	0.0367884
ALGPPA	9.25	-1.8788	0.580445	-3.23683	0.00120866	0.0368061
GAGALG	23.25	-1.23393	0.381288	-3.23622	0.00121124	0.0368425
SSGVGG	22.25	-1.34266	0.414912	-3.236	0.00121216	0.0368584
SGLGPG	20.5	-1.29202	0.39944	-3.23457	0.00121825	0.0369985
VGGDRG	11.75	-1.56252	0.483077	-3.2345	0.00121854	0.0369985
AVGLGG	25.75	-1.121	0.346625	-3.23403	0.00122055	0.0370421
AAGVGG	25.5	-1.209	0.373945	-3.2331	0.00122456	0.037121
GRLGPG	16.25	-1.47855	0.457447	-3.23217	0.00122856	0.0371878
GPGREG	14.25	-1.49094	0.461351	-3.23169	0.00123059	0.0372252
AATAGR	7.25	-1.86198	0.576396	-3.23038	0.00123624	0.0372998
CSGARG	7.25	-1.86198	0.576396	-3.23038	0.00123624	0.0372998
GAPAGG	16	-1.38379	0.428366	-3.23038	0.00123624	0.0372998
GLPSRG	13.75	-1.62121	0.501816	-3.23069	0.00123491	0.0372998
RELGSG	7.25	-1.86198	0.576396	-3.23038	0.00123624	0.0372998
GGVRRG	41.25	-0.91273	0.282581	-3.22997	0.00123801	0.037347
APGPGA	8.75	-1.73877	0.538439	-3.22928	0.00124101	0.0373831
GGQAGR	19.25	-1.26859	0.392931	-3.22854	0.00124426	0.037463
VGGGAR	33.5	-1.01364	0.314059	-3.22755	0.00124854	0.0375677
LAGPGR	14.75	-1.4458	0.448108	-3.22645	0.00125338	0.0376545
LGGGSR	21.25	-1.21861	0.3777	-3.22639	0.00125362	0.0376545
GSSGRG	32.75	-1.01506	0.314806	-3.22438	0.00126245	0.0378702
GTGGPG	11.75	-1.65647	0.513735	-3.22438	0.00126247	0.0378702
ERGPGR	13.25	-1.49727	0.464584	-3.22283	0.00126933	0.0379866
MRPGGG	13.25	-1.49727	0.464584	-3.22283	0.00126933	0.0379866
AGGRRR	47.75	-0.878612	0.272733	-3.22151	0.00127518	0.0380927
GGREAG	22.25	-1.28398	0.398568	-3.22149	0.00127524	0.0380927
GPGPGR	14	-1.46984	0.456316	-3.2211	0.00127699	0.0380927
LRREAG	10.25	-1.63869	0.508708	-3.22128	0.00127619	0.0380927
PGPGVG	10.25	-1.63869	0.508708	-3.22128	0.00127619	0.0380927
SGGAGD	14	-1.46984	0.456316	-3.2211	0.00127699	0.0380927
SRGAGG	36.5	-1.04493	0.324358	-3.22154	0.00127503	0.0380927
APGQRR	8.25	-1.81289	0.562915	-3.22054	0.0012795	0.0380946
GLSPGV	8.25	-1.81289	0.562915	-3.22054	0.0012795	0.0380946
DGGEGG	11	-1.59713	0.496005	-3.21998	0.001282	0.0381176
GGRDAG	11	-1.59713	0.496005	-3.21998	0.001282	0.0381176
GPGGPA	11	-1.59713	0.496005	-3.21998	0.001282	0.0381176
EGSGGR	27.5	-1.07687	0.334496	-3.21939	0.00128466	0.0381632
AAGGRD	6.5	-1.92678	0.599063	-3.21633	0.0012984	0.0383885
GAKTTE	6.5	-1.92678	0.599063	-3.21633	0.0012984	0.0383885
GGSRGW	11.75	-1.65487	0.51449	-3.21652	0.00129755	0.0383885
GPGGGS	16.75	-1.3638	0.423975	-3.2167	0.00129673	0.0383885
GPPGSW	6.5	-1.92678	0.599063	-3.21633	0.0012984	0.0383885
GSARCG	6.5	-1.92678	0.599063	-3.21633	0.0012984	0.0383885
GSRGQR	11.75	-1.65487	0.51449	-3.21652	0.00129755	0.0383885
LGVGGS	11.75	-1.55942	0.484936	-3.21573	0.00130114	0.0384452
EGGRGA	27.5	-1.12519	0.34993	-3.21546	0.00130237	0.0384456
GSREGR	9.5	-1.68354	0.523688	-3.21477	0.00130547	0.0384456
LPGPGS	9.5	-1.68354	0.523688	-3.21477	0.00130547	0.0384456
PLSGSG	9.5	-1.68354	0.523688	-3.21477	0.00130547	0.0384456
RPGGGP	9.5	-1.68354	0.523688	-3.21477	0.00130547	0.0384456
SGGPVV	9.5	-1.68354	0.523688	-3.21477	0.00130547	0.0384456
AGGSGD	9.25	-1.77255	0.551494	-3.21408	0.00130861	0.038483
AGRGDG	13	-1.56543	0.48706	-3.21404	0.0013088	0.038483
GGQAGA	13	-1.56543	0.48706	-3.21404	0.0013088	0.038483
ERASGG	15.5	-1.42162	0.442429	-3.21322	0.00131254	0.0385086
GMGGGG	16.75	-1.64562	0.512195	-3.21287	0.00131416	0.0385428
ASGRWG	13.75	-1.53473	0.477747	-3.21243	0.00131618	0.0385761
GGGDGS	11.75	-1.55883	0.48529	-3.21216	0.00131742	0.0385761
WGGARG	16.75	-1.36328	0.424474	-3.21169	0.00131956	0.0386234
AGSSSG	8	-1.79199	0.558038	-3.21123	0.00132167	0.0386306
GGQGRR	18.25	-1.33056	0.414332	-3.21134	0.0013212	0.0386306
AGSRGR	29.5	-1.09791	0.341923	-3.21099	0.00132279	0.0386513
GWGPGR	12	-1.57867	0.491968	-3.20888	0.00133252	0.0388482
AERSDR	9.75	-1.70189	0.530662	-3.2071	0.0013408	0.0388557
AGGRPG	27.5	-1.07633	0.335498	-3.20816	0.00133589	0.0388557
AVRRGE	12	-1.57856	0.492029	-3.20826	0.00133542	0.0388557
DGAKGG	6.25	-1.90858	0.595047	-3.20744	0.00133923	0.0388557
GKGPGA	9.75	-1.70189	0.530662	-3.2071	0.0013408	0.0388557
GLCRGC	9.75	-1.70189	0.530662	-3.2071	0.0013408	0.0388557
LAKGQA	6.25	-1.90858	0.595047	-3.20744	0.00133923	0.0388557
REAASG	6.25	-1.90858	0.595047	-3.20744	0.00133923	0.0388557
GGEGAR	20	-1.25516	0.391444	-3.20648	0.00134371	0.0389279
AGAGVG	38	-0.933233	0.291054	-3.20638	0.00134414	0.0389345
AAGAGG	38.75	-1.00368	0.313108	-3.20555	0.00134803	0.0389746
QPGGAR	10.25	-1.73731	0.542351	-3.2033	0.00135864	0.0392027
VAGGVG	31.75	-1.00215	0.312899	-3.2028	0.001361	0.0392586
GLPGPG	11.5	-1.63371	0.510122	-3.20259	0.001362	0.039264
TGPGGA	11.5	-1.63371	0.510122	-3.20259	0.001362	0.039264
VGGGPA	17.25	-1.32653	0.414294	-3.2019	0.00136524	0.0393143
ERGGGR	21	-1.32162	0.412823	-3.20143	0.00136748	0.0393667
AGGGSR	15	-1.61616	0.504902	-3.20093	0.00136985	0.0394168
AGGREA	16.75	-1.50708	0.470883	-3.20053	0.00137175	0.0394168
GGETGA	10.25	-1.63457	0.510719	-3.20054	0.00137172	0.0394168
GLGEGS	10.25	-1.63457	0.510719	-3.20054	0.00137172	0.0394168
PAVRGG	15.25	-1.40061	0.437613	-3.20056	0.00137159	0.0394168
PGRCAK	10.25	-1.63457	0.510719	-3.20054	0.00137172	0.0394168
VGAEGV	11	-1.59351	0.497973	-3.19998	0.00137436	0.039425
CDKACR	7.25	-1.85195	0.57886	-3.1993	0.00137763	0.0394274
GAPGQR	7.25	-1.85195	0.57886	-3.1993	0.00137763	0.0394274
GRGQSG	18.75	-1.29708	0.405446	-3.19914	0.00137837	0.0394274
GSRQPS	7.25	-1.85195	0.57886	-3.1993	0.00137763	0.0394274
LGAGQG	7.75	-1.88266	0.58855	-3.19881	0.00137994	0.0394274
RREAVT	7.25	-1.85195	0.57886	-3.1993	0.00137763	0.0394274
SGGGDG	7.75	-1.88266	0.58855	-3.19881	0.00137994	0.0394274
TAGGRG	14.75	-1.44231	0.450859	-3.19903	0.00137889	0.0394274
VGGKGA	7.25	-1.85195	0.57886	-3.1993	0.00137763	0.0394274
AAAGGR	24.25	-1.12925	0.353762	-3.19212	0.00141233	0.0394455
AGCVRG	7.5	-1.86682	0.584191	-3.19557	0.00139556	0.0394455
CREGPG	6.25	-1.90282	0.596157	-3.1918	0.00141388	0.0394455
DSRGSG	7.5	-1.86682	0.584191	-3.19557	0.00139556	0.0394455
EGGAVG	14.5	-1.42156	0.445316	-3.19225	0.0014117	0.0394455
ELGRES	8.75	-1.7306	0.541468	-3.19614	0.00139281	0.0394455
ERPLGG	6.25	-1.90282	0.596157	-3.1918	0.00141388	0.0394455
GAPLGA	10.25	-1.63342	0.511281	-3.19475	0.0013995	0.0394455
GASRGR	18.75	-1.36409	0.426536	-3.19806	0.00138354	0.0394455
GGEAGR	23.25	-1.17472	0.367976	-3.19238	0.00141108	0.0394455
GGQGRG	17	-1.37994	0.432072	-3.19377	0.0014043	0.0394455
GGSGMA	9.75	-1.6988	0.531911	-3.19377	0.0014043	0.0394455
GGTGGQ	8.75	-1.7306	0.541468	-3.19614	0.00139281	0.0394455
GLKGGG	10.25	-1.63342	0.511281	-3.19475	0.0013995	0.0394455
GRGGGR	108.75	-0.59955	0.187713	-3.19397	0.00140331	0.0394455
GRLKGA	9.5	-1.67859	0.525809	-3.1924	0.00141096	0.0394455
GRRGPE	9.5	-1.67859	0.525809	-3.1924	0.00141096	0.0394455
GSEGGR	19	-1.3805	0.431895	-3.19637	0.00139169	0.0394455
GSGGPQ	5.75	-1.9892	0.622082	-3.19765	0.00138555	0.0394455
GSGGTA	20	-1.25407	0.392762	-3.19294	0.0014083	0.0394455
GSGRGP	8.75	-1.7306	0.541468	-3.19614	0.00139281	0.0394455
KGAAGG	7.5	-1.86682	0.584191	-3.19557	0.00139556	0.0394455
PGGVPG	9.5	-1.67859	0.525809	-3.1924	0.00141096	0.0394455
PSGSAG	9.5	-1.78377	0.558494	-3.1939	0.00140367	0.0394455
RGDRGE	6.25	-1.90282	0.596157	-3.1918	0.00141388	0.0394455
RGTEAA	6.75	-1.93083	0.604827	-3.19237	0.00141111	0.0394455
RLPRPG	8.75	-1.7306	0.541468	-3.19614	0.00139281	0.0394455
RPVGDR	8.75	-1.7306	0.541468	-3.19614	0.00139281	0.0394455
RPVRGS	7.5	-1.86682	0.584191	-3.19557	0.00139556	0.0394455
SETRHR	6.25	-1.90282	0.596157	-3.1918	0.00141388	0.0394455
SPGPPS	9.75	-1.6988	0.531911	-3.19377	0.0014043	0.0394455
SRTREG	6.25	-1.90282	0.596157	-3.1918	0.00141388	0.0394455
SVGPTA	5.75	-1.9892	0.622082	-3.19765	0.00138555	0.0394455
TARPGG	7.5	-1.86682	0.584191	-3.19557	0.00139556	0.0394455
TGGSEG	7.25	-1.84971	0.579403	-3.19244	0.00141075	0.0394455
VRVPGD	7.25	-1.84971	0.579403	-3.19244	0.00141075	0.0394455
WRTGGG	9.5	-1.67859	0.525809	-3.1924	0.00141096	0.0394455
YRVPES	6.25	-1.90282	0.596157	-3.1918	0.00141388	0.0394455
DSGGSR	8.75	-1.83632	0.575375	-3.19151	0.0014153	0.0394675
GGRPAS	8.75	-1.83632	0.575375	-3.19151	0.0014153	0.0394675
RRREVG	16.5	-1.4167	0.444014	-3.19066	0.00141947	0.03956
GGGRWC	5.75	-1.98559	0.622494	-3.18974	0.00142402	0.0396453
GGRRGV	26.75	-1.07903	0.338302	-3.18955	0.00142494	0.0396453
LRDGAG	10.75	-1.67159	0.524094	-3.18948	0.00142528	0.0396453
AGDSGG	8.25	-1.80359	0.565604	-3.18879	0.0014287	0.0396871
SGRRGP	17.25	-1.39727	0.438178	-3.1888	0.00142862	0.0396871
VARGEG	8.25	-1.80359	0.565604	-3.18879	0.0014287	0.0396871
VGREDV	8.25	-1.80359	0.565604	-3.18879	0.0014287	0.0396871
GRRGGG	53.75	-0.808234	0.253479	-3.18856	0.00142985	0.0397013
GRLGGD	10.5	-1.65222	0.518288	-3.18783	0.00143343	0.0397578
AGRWLG	10.5	-1.65171	0.518518	-3.18545	0.00144529	0.0399417
ASGTGR	13.75	-1.44473	0.453543	-3.18544	0.00144535	0.0399417
GEGRRD	10.5	-1.65171	0.518518	-3.18545	0.00144529	0.0399417
GGQGAG	25	-1.17604	0.369138	-3.18591	0.00144301	0.0399417
PSRGAG	12.5	-1.52151	0.47765	-3.1854	0.00144555	0.0399417
PVGSGG	13.75	-1.44473	0.453543	-3.18544	0.00144535	0.0399417
RGGPGS	21.75	-1.18971	0.373436	-3.18585	0.0014433	0.0399417
SQGGRG	12.5	-1.52151	0.47765	-3.1854	0.00144555	0.0399417
SVGRPG	14.5	-1.42073	0.445993	-3.18554	0.00144482	0.0399417
KAPSRW	22.75	-1.19807	0.376443	-3.18262	0.0014595	0.0402536
LGSGAR	32.25	-0.986482	0.310033	-3.18186	0.0014633	0.0403202
VAGEGG	23.5	-1.19011	0.374087	-3.18138	0.00146576	0.0403749
GGRQGG	21.75	-1.18938	0.373905	-3.18095	0.00146792	0.0404115
RPVGSR	13	-1.47046	0.462389	-3.18014	0.00147203	0.0404722
AGGLEG	18	-1.37849	0.433548	-3.17957	0.00147495	0.0405324
GVGGRR	47.25	-0.886501	0.278832	-3.17933	0.00147614	0.0405432
VGGGER	18	-1.30924	0.411798	-3.17932	0.00147621	0.0405432
AGEGGG	23.75	-1.15075	0.361977	-3.17906	0.00147754	0.0405618
HRLGAP	6	-2.05153	0.645361	-3.17889	0.00147838	0.0405731
GSQGGG	14	-1.46406	0.460592	-3.17866	0.00147959	0.0405884
GSGGLG	26.25	-1.14814	0.361236	-3.17837	0.00148103	0.040616
GSSSGE	9	-1.74498	0.549159	-3.17754	0.00148529	0.0406673
RRGPAG	19.5	-1.3467	0.423802	-3.17766	0.00148467	0.0406673
REALGA	11.75	-1.55288	0.488814	-3.17684	0.00148889	0.0407359
RREAVG	16.75	-1.35959	0.427959	-3.17691	0.00148851	0.0407359
VMRRPG	12.5	-1.52012	0.478535	-3.17662	0.00149	0.0407425
AGRPVG	25.25	-1.24158	0.390866	-3.17649	0.0014907	0.0407496
GAEADG	7.5	-1.95627	0.615884	-3.17636	0.00149136	0.0407617
ARRPTG	7	-1.82671	0.57528	-3.17533	0.00149664	0.0408405
GEAGGA	16.75	-1.35945	0.428094	-3.17557	0.00149541	0.0408405
RRGPPH	7	-1.82671	0.57528	-3.17533	0.00149664	0.0408405
SFDRGG	6.75	-2.00846	0.632697	-3.17444	0.00150127	0.0409292
GAGRGR	64.5	-0.730327	0.230105	-3.17389	0.00150413	0.0409337
GGREAV	10	-1.7126	0.539589	-3.17389	0.0015041	0.0409337
GKGPPG	10	-1.7126	0.539589	-3.17389	0.0015041	0.0409337
CGGRGR	12.75	-1.53957	0.485111	-3.17364	0.0015054	0.0409453
DGGSGR	12	-1.57226	0.495572	-3.17261	0.00151074	0.0409453
GDAGAG	12.25	-1.59132	0.501591	-3.17255	0.00151108	0.0409453
GGGKAG	10.25	-1.62892	0.513447	-3.17252	0.00151121	0.0409453
GLDGRR	10.25	-1.62892	0.513447	-3.17252	0.00151121	0.0409453
RPAAGG	12	-1.57226	0.495572	-3.17261	0.00151074	0.0409453
SSDRGG	10.25	-1.62892	0.513447	-3.17252	0.00151121	0.0409453
GPGEGG	17.5	-1.34222	0.423163	-3.17188	0.00151455	0.0409926
LGLGSG	24.25	-1.12808	0.355647	-3.1719	0.00151446	0.0409926
EWTGPG	8.75	-1.72419	0.54381	-3.17057	0.0015214	0.0410702
GARRPG	17.5	-1.34207	0.423312	-3.17041	0.00152224	0.0410702
GRLPAG	8.75	-1.72419	0.54381	-3.17057	0.0015214	0.0410702
REGRGS	16.25	-1.47002	0.463666	-3.17043	0.00152211	0.0410702
LARPGG	11	-1.58751	0.501191	-3.16748	0.00153765	0.0413679
DRGGRG	17.25	-1.39467	0.440419	-3.16669	0.00154185	0.0414452
GEGSRG	17.25	-1.39467	0.440419	-3.16669	0.00154185	0.0414452
AGPPPG	6.5	-1.99808	0.631123	-3.16591	0.00154596	0.0415106
RPGSRG	19.5	-1.28114	0.404694	-3.16571	0.00154706	0.0415256
ADGPSA	6.75	-1.91934	0.606712	-3.16352	0.00155876	0.0416936
AGKGGG	12.5	-1.60767	0.508195	-3.16349	0.0015589	0.0416936
GAPGGV	12	-1.5707	0.496437	-3.16395	0.00155641	0.0416936
GLGGPV	12.5	-1.60767	0.508195	-3.16349	0.0015589	0.0416936
GGGRKG	15.75	-1.65029	0.521709	-3.16324	0.00156023	0.0417232
GGGRRR	66	-0.798261	0.252367	-3.16309	0.00156104	0.0417272
ALGPGG	14.5	-1.49955	0.474127	-3.16276	0.0015628	0.0417606
AGGAPG	21.75	-1.18807	0.375719	-3.16212	0.00156623	0.041764
AGRLPS	7	-1.82235	0.576391	-3.16166	0.00156871	0.041764
DRGQGG	7	-1.82235	0.576391	-3.16166	0.00156871	0.041764
EGGEAG	14.75	-1.43745	0.454643	-3.16171	0.00156845	0.041764
GAAPAG	10	-1.70976	0.540659	-3.16236	0.00156497	0.041764
GRAGDG	22.25	-1.16326	0.367831	-3.16248	0.00156433	0.041764
LEGEPV	7	-1.82235	0.576391	-3.16166	0.00156871	0.041764
LSEGRG	22.25	-1.16326	0.367831	-3.16248	0.00156433	0.041764
RDSAAG	7	-1.82235	0.576391	-3.16166	0.00156871	0.041764
SRVGER	7	-1.82235	0.576391	-3.16166	0.00156871	0.041764
AARPGR	13.5	-1.67103	0.528568	-3.16143	0.00156997	0.0417805
LGGATG	13	-1.46771	0.464365	-3.16069	0.00157396	0.0418511
GAGRVG	23.75	-1.20433	0.381049	-3.16055	0.00157471	0.041865
GGGGAV	35.75	-0.968959	0.306656	-3.15976	0.00157899	0.041937
SGVGGR	28.75	-1.0529	0.33322	-3.15978	0.0015789	0.041937
REGGPG	13.5	-1.59123	0.503609	-3.15966	0.00157954	0.0419395
GEAGGR	34.75	-0.99554	0.31518	-3.15864	0.00158507	0.0419706
GEGGSG	16	-1.37586	0.435542	-3.15895	0.0015834	0.0419706
LGGPGR	23.5	-1.13306	0.358669	-3.15907	0.00158273	0.0419706
SRQGGG	8	-1.77699	0.562595	-3.15857	0.00158546	0.0419706
TVGLPG	8	-1.77699	0.562595	-3.15857	0.00158546	0.0419706
AAGGSW	9	-1.73988	0.550899	-3.15825	0.00158719	0.041988
GRGASG	48.5	-0.821259	0.260036	-3.15825	0.00158719	0.041988
GWREGG	8.75	-1.72101	0.544959	-3.15805	0.00158829	0.0419933
GWRRGW	8.75	-1.72101	0.544959	-3.15805	0.00158829	0.0419933
GGGGER	30	-1.07788	0.341367	-3.15754	0.00159105	0.0419989
GGPEAG	15	-1.45579	0.461033	-3.15766	0.00159042	0.0419989
GRGGEG	32.75	-1.01234	0.320576	-3.15787	0.00158927	0.0419989
GSRPGG	15	-1.45579	0.461033	-3.15766	0.00159042	0.0419989
RRGVGG	48	-0.886821	0.280827	-3.15789	0.00158917	0.0419989
VPGAGG	19	-1.31096	0.415137	-3.1579	0.00158913	0.0419989
SPGPPV	12.25	-1.58843	0.50312	-3.15716	0.00159314	0.0420146
EGGGVG	16.25	-1.39434	0.441772	-3.15625	0.00159812	0.0420985
GGAVGS	20.5	-1.2229	0.38764	-3.15473	0.00160647	0.0422431
GGPGAA	23.75	-1.14921	0.364301	-3.15457	0.00160736	0.0422524
GRGKGG	13.25	-1.48707	0.471626	-3.15306	0.00161566	0.0423993
VVGPGR	13.25	-1.48707	0.471626	-3.15306	0.00161566	0.0423993
VAGRVG	33.25	-0.997631	0.316413	-3.15294	0.00161636	0.0424093
SGGHGG	7.5	-1.85209	0.58749	-3.15255	0.00161849	0.0424317
ARDVGG	13	-1.46643	0.465284	-3.15169	0.00162328	0.0424739
ARLGPG	13	-1.55476	0.493265	-3.15198	0.00162166	0.0424739
ETGGGA	13	-1.46643	0.465284	-3.15169	0.00162328	0.0424739
GRRGER	34.25	-1.20163	0.381202	-3.1522	0.00162045	0.0424739
RPGGAA	13	-1.46643	0.465284	-3.15169	0.00162328	0.0424739
VGPLGG	13	-1.46643	0.465284	-3.15169	0.00162328	0.0424739
GQGGRG	24.5	-1.19592	0.379482	-3.15146	0.00162456	0.0425016
AGRAEG	17	-1.3023	0.413336	-3.1507	0.00162879	0.0425456
ARPVGG	9.5	-1.66898	0.529861	-3.14984	0.00163357	0.0425456
DAGRGA	9.5	-1.66898	0.529861	-3.14984	0.00163357	0.0425456
EGTRRG	11.5	-1.52728	0.484829	-3.15015	0.00163189	0.0425456
GGAGRT	12.25	-1.4951	0.47466	-3.14983	0.00163363	0.0425456
GRVGGT	15.75	-1.35542	0.430201	-3.15066	0.00162903	0.0425456
LGPAGS	12.25	-1.4951	0.47466	-3.14983	0.00163363	0.0425456
SRRPSV	9.5	-1.66898	0.529861	-3.14984	0.00163357	0.0425456
VAGGGR	42.5	-0.900676	0.285881	-3.15052	0.00162979	0.0425456
VGGRGP	26	-1.08087	0.343028	-3.15097	0.00162727	0.0425456
AAARAE	8	-1.77425	0.563412	-3.14912	0.00163762	0.0425988
RELGPG	8	-1.77425	0.563412	-3.14912	0.00163762	0.0425988
AAGPAG	9.5	-1.66829	0.530149	-3.14683	0.00165048	0.0428144
VGAGSE	9.5	-1.66829	0.530149	-3.14683	0.00165048	0.0428144
GGARES	13.75	-1.43954	0.457515	-3.14643	0.00165274	0.0428401
GGGPVG	27.25	-1.05817	0.336336	-3.14617	0.00165424	0.0428404
GGVGPP	29.5	-1.04951	0.333581	-3.1462	0.00165406	0.0428404
GKLGLG	9.25	-1.75403	0.557505	-3.14621	0.00165403	0.0428404
RLPAGR	9.25	-1.75403	0.557505	-3.14621	0.00165403	0.0428404
GGDAGG	17.75	-1.28734	0.409267	-3.14549	0.00165809	0.0429103
GLGGTR	17.75	-1.28734	0.409267	-3.14549	0.00165809	0.0429103
ERGQGG	11	-1.58325	0.503447	-3.14483	0.00166186	0.0429486
PVSRGG	11	-1.58325	0.503447	-3.14483	0.00166186	0.0429486
TGQGRG	11	-1.58325	0.503447	-3.14483	0.00166186	0.0429486
AAGLGT	6.25	-1.88486	0.599536	-3.14386	0.00166736	0.0429661
CRGVGR	6.25	-1.88486	0.599536	-3.14386	0.00166736	0.0429661
GLRPEG	6.25	-1.88486	0.599536	-3.14386	0.00166736	0.0429661
GPGGGN	6.25	-1.88486	0.599536	-3.14386	0.00166736	0.0429661
GREAGA	15.5	-1.41306	0.449455	-3.14393	0.00166693	0.0429661
GSASAD	6.25	-1.88486	0.599536	-3.14386	0.00166736	0.0429661
PGPLQG	6.25	-1.88486	0.599536	-3.14386	0.00166736	0.0429661
TGGAGG	15	-1.45374	0.462537	-3.14297	0.00167243	0.0430375
DRARLG	9	-1.73541	0.552407	-3.14154	0.0016806	0.0431408
DRGVGG	9	-1.73541	0.552407	-3.14154	0.0016806	0.0431408
GATGGG	19.75	-1.23212	0.392149	-3.14196	0.00167818	0.0431408
RGPDGG	9	-1.73541	0.552407	-3.14154	0.0016806	0.0431408
TRGGAG	14.5	-1.41524	0.450441	-3.14189	0.00167859	0.0431408
AAGGRR	30.75	-1.03053	0.32811	-3.14081	0.00168481	0.0431959
AEESAG	7.75	-1.75279	0.558164	-3.14029	0.00168783	0.0431959
GAPPGR	16.75	-1.35566	0.431615	-3.1409	0.00168427	0.0431959
GDGGAG	17.5	-1.33892	0.426358	-3.14037	0.00168736	0.0431959
LERGLG	7.75	-1.75279	0.558164	-3.14029	0.00168783	0.0431959
VGGARE	17.5	-1.33892	0.426358	-3.14037	0.00168736	0.0431959
RRDGGG	16.25	-1.46551	0.466895	-3.13884	0.00169618	0.0433668
GAGRRR	41	-0.931946	0.296943	-3.13847	0.00169834	0.0433877
GAGRES	6.25	-1.97758	0.630224	-3.1379	0.00170164	0.0434416
IGSRDR	6.25	-1.97758	0.630224	-3.1379	0.00170164	0.0434416
RRPGAG	31.5	-1.02834	0.327714	-3.13791	0.00170156	0.0434416
GSGRLG	25.5	-1.15141	0.366981	-3.13751	0.00170389	0.043482
GGRGTG	34	-0.956163	0.304797	-3.13705	0.00170658	0.0435032
AGVGGW	17	-1.30092	0.414789	-3.13633	0.00171076	0.0435526
CSGGRG	7.25	-1.83101	0.583847	-3.13612	0.00171201	0.0435526
EEPGGG	7.25	-1.83101	0.583847	-3.13612	0.00171201	0.0435526
GQREGG	7.25	-1.83101	0.583847	-3.13612	0.00171201	0.0435526
RGGEAG	17	-1.30092	0.414789	-3.13633	0.00171076	0.0435526
GGRREG	31	-1.00083	0.319138	-3.13605	0.0017124	0.0435565
SGGGRE	15.75	-1.35379	0.431705	-3.13592	0.00171316	0.0435589
GGRGQG	21	-1.19462	0.380993	-3.13553	0.00171545	0.0435865
LGAGAE	11.5	-1.70881	0.545055	-3.13512	0.00171782	0.0436114
GGRQPG	10	-1.59969	0.510688	-3.13243	0.00173368	0.043871
GKRGGR	10.5	-1.64033	0.52365	-3.13248	0.00173335	0.043871
GPDGGA	10.5	-1.64033	0.52365	-3.13248	0.00173335	0.043871
GQRGTG	10	-1.59969	0.510688	-3.13243	0.00173368	0.043871
GRWGDR	10.5	-1.64033	0.52365	-3.13248	0.00173335	0.043871
PAGGAG	19.5	-1.27814	0.408022	-3.13253	0.00173306	0.043871
SAEADR	10	-1.59969	0.510688	-3.13243	0.00173368	0.043871
RDTPHG	11.75	-1.54496	0.493421	-3.13113	0.00174136	0.0440177
RRDGAG	11.75	-1.54496	0.493421	-3.13113	0.00174136	0.0440177
GLGVGR	39.5	-0.965524	0.308383	-3.13092	0.00174259	0.044031
SQGRGR	19.5	-1.34175	0.428544	-3.13096	0.00174238	0.044031
AMEPGR	7	-1.81226	0.578929	-3.13037	0.00174585	0.0440419
PEREGR	7	-1.81226	0.578929	-3.13037	0.00174585	0.0440419
SGVGES	7	-1.81226	0.578929	-3.13037	0.00174585	0.0440419
AGSRRG	20	-1.2488	0.399041	-3.12951	0.00175096	0.0441172
SRGSGG	26.75	-1.17372	0.375072	-3.12932	0.00175213	0.0441408
GAGSAG	21	-1.19401	0.381807	-3.12725	0.00176448	0.0441783
GGAGAR	68	-0.73391	0.234627	-3.12799	0.00176009	0.0441783
GGCRRG	10.25	-1.61954	0.517892	-3.12717	0.00176496	0.0441783
GLGRPA	12.5	-1.51217	0.483556	-3.12718	0.0017649	0.0441783
GWRREG	7.75	-1.74908	0.559331	-3.12709	0.00176543	0.0441783
LGIGAG	7.75	-1.74908	0.559331	-3.12709	0.00176543	0.0441783
NVGPPG	7.75	-1.74908	0.559331	-3.12709	0.00176543	0.0441783
SAGAEG	10.25	-1.61954	0.517892	-3.12717	0.00176496	0.0441783
SRLGGE	7.75	-1.74908	0.559331	-3.12709	0.00176543	0.0441783
SRLGSG	21	-1.19413	0.381643	-3.12892	0.0017545	0.0441783
VLRDGA	7.75	-1.74908	0.559331	-3.12709	0.00176543	0.0441783
WGEGRG	10.25	-1.61954	0.517892	-3.12717	0.00176496	0.0441783
VPGLSR	9.75	-1.68271	0.538284	-3.12606	0.00177163	0.044286
GWRPGG	18.5	-1.27215	0.407084	-3.12503	0.00177787	0.0444124
REGDGA	9.5	-1.66315	0.532279	-3.12458	0.00178061	0.0444155
SGGGPE	9.5	-1.66315	0.532279	-3.12458	0.00178061	0.0444155
ARVPGR	10.75	-1.55828	0.498883	-3.12354	0.00178692	0.0444197
EAGGRP	8.5	-1.69222	0.541768	-3.12351	0.00178709	0.0444197
GGGADV	9.25	-1.64234	0.525802	-3.12349	0.00178719	0.0444197
LGSGGQ	8.5	-1.69222	0.541768	-3.12351	0.00178709	0.0444197
QSGGGS	14.5	-1.41295	0.452266	-3.12416	0.00178312	0.0444197
RLGRPG	10.75	-1.55828	0.498883	-3.12354	0.00178692	0.0444197
SRGGGG	32.5	-1.03877	0.332525	-3.12389	0.00178474	0.0444197
SRWGPV	19.5	-1.21242	0.388139	-3.12369	0.00178601	0.0444197
VGGSGE	14.5	-1.41295	0.452266	-3.12416	0.00178312	0.0444197
PAGGGR	18.25	-1.25332	0.401301	-3.12314	0.00178934	0.0444495
GEGGGR	37.5	-0.906234	0.290222	-3.12256	0.00179287	0.0444549
GRKEGR	6.5	-1.89022	0.605457	-3.12197	0.00179644	0.0444549
RERGAG	19	-1.24143	0.397638	-3.12201	0.00179618	0.0444549
RVPGGE	8.25	-1.78363	0.571204	-3.12258	0.00179272	0.0444549
RWRGGG	25.5	-1.09919	0.352069	-3.12208	0.0017958	0.0444549
GGGLVG	30.75	-1.02966	0.32983	-3.1218	0.00179751	0.0444693
GESRGS	9.25	-1.7468	0.559785	-3.12049	0.00180551	0.0445669
GGGPAE	9.25	-1.7468	0.559785	-3.12049	0.00180551	0.0445669
GGTERA	9.25	-1.7468	0.559785	-3.12049	0.00180551	0.0445669
GPVLGA	9.25	-1.7468	0.559785	-3.12049	0.00180551	0.0445669
RLGVGR	26.5	-1.06009	0.339732	-3.12037	0.00180622	0.0445669
LSRGGG	26	-1.27738	0.409423	-3.11996	0.00180874	0.0445849
GVTRPG	7	-1.80861	0.579833	-3.1192	0.00181345	0.044645
HRRGDI	7	-1.80861	0.579833	-3.1192	0.00181345	0.044645
LVTRGG	7	-1.80861	0.579833	-3.1192	0.00181345	0.044645
REWGPG	7	-1.80861	0.579833	-3.1192	0.00181345	0.044645
GAPGGT	13.75	-1.4357	0.460414	-3.11828	0.00181912	0.0446595
GREARE	14.75	-1.58526	0.508325	-3.11859	0.00181719	0.0446595
GRWPPS	8	-1.76515	0.566093	-3.11813	0.00182	0.0446595
LGPLRR	8	-1.76515	0.566093	-3.11813	0.00182	0.0446595
PGAPPV	8	-1.76515	0.566093	-3.11813	0.00182	0.0446595
PLVGGS	8.75	-1.71072	0.54862	-3.11822	0.00181944	0.0446595
REGPAG	8.75	-1.71072	0.54862	-3.11822	0.00181944	0.0446595
APGGLG	17.75	-1.28467	0.412155	-3.11696	0.00182724	0.0447607
REGRGA	11.75	-1.5424	0.494891	-3.11665	0.0018292	0.0447843
ASAREG	7	-1.80716	0.580193	-3.11475	0.00184101	0.0448441
EGARGP	7	-1.80716	0.580193	-3.11475	0.00184101	0.0448441
GRGDGR	21.5	-1.28559	0.412747	-3.11472	0.0018412	0.0448441
GRREGV	7	-1.80716	0.580193	-3.11475	0.00184101	0.0448441
GRRERL	7	-1.80716	0.580193	-3.11475	0.00184101	0.0448441
HRVGAG	7	-1.80716	0.580193	-3.11475	0.00184101	0.0448441
QGASGA	6.5	-1.88764	0.60589	-3.11549	0.00183637	0.0448441
RGEPSG	6.5	-1.88764	0.60589	-3.11549	0.00183637	0.0448441
RRGPMG	6.5	-1.88764	0.60589	-3.11549	0.00183637	0.0448441
TAGPGR	7	-1.80716	0.580193	-3.11475	0.00184101	0.0448441
TAPAAG	7	-1.80716	0.580193	-3.11475	0.00184101	0.0448441
VGGQPG	7	-1.80716	0.580193	-3.11475	0.00184101	0.0448441
VPGVGG	16	-1.37063	0.440157	-3.11396	0.00184593	0.0449243
GGGLRG	36.5	-0.929746	0.298589	-3.1138	0.00184698	0.0449439
AGPVAG	12	-1.56118	0.501662	-3.11201	0.00185816	0.045035
ASGRWR	9.25	-1.63983	0.526892	-3.11228	0.0018565	0.045035
DAAGGR	12	-1.56118	0.501662	-3.11201	0.00185816	0.045035
EGDGGG	12	-1.56118	0.501662	-3.11201	0.00185816	0.045035
GGAGGG	48.75	-0.830261	0.266778	-3.11218	0.00185713	0.045035
KADGSS	9.25	-1.63983	0.526892	-3.11228	0.0018565	0.045035
SGGYLG	9.25	-1.63983	0.526892	-3.11228	0.0018565	0.045035
GRDGAR	13.5	-1.41383	0.454649	-3.10972	0.00187268	0.0452472
GRPGVV	13.5	-1.41383	0.454649	-3.10972	0.00187268	0.0452472
AGRRGW	22.25	-1.38434	0.445312	-3.10871	0.00187908	0.0453573
LGPGGR	29.25	-1.12347	0.361405	-3.10862	0.00187963	0.0453608
GGAGSR	27.75	-1.08594	0.349351	-3.10845	0.00188073	0.0453756
GGRRTG	25.5	-1.09836	0.353445	-3.10758	0.00188623	0.0454847
SGGRGE	24	-1.21543	0.391198	-3.10693	0.00189038	0.0455673
PAGGRG	25.25	-1.08252	0.348428	-3.10686	0.00189084	0.0455724
AEEGGG	15	-1.36954	0.440885	-3.10635	0.00189412	0.0456047
ASTGGR	10	-1.59441	0.513298	-3.1062	0.0018951	0.0456047
GERSGR	10	-1.59441	0.513298	-3.1062	0.0018951	0.0456047
RRGPGR	26.25	-1.14359	0.368121	-3.10656	0.00189279	0.0456047
GLGLGG	27.5	-1.07113	0.344897	-3.10564	0.00189866	0.0456727
GGAGRR	47.75	-0.818138	0.263488	-3.10503	0.0019026	0.0456851
PAGRRG	22.5	-1.17615	0.378775	-3.10515	0.00190181	0.0456851
RRPGGV	12.25	-1.4881	0.479255	-3.10504	0.00190256	0.0456851
GAGVGG	34.75	-1.14506	0.368806	-3.10479	0.00190417	0.0456993
AGCAGC	6	-1.95391	0.629425	-3.10428	0.00190744	0.0457074
AGRPPR	6	-1.95391	0.629425	-3.10428	0.00190744	0.0457074
ASNGGG	6	-1.95391	0.629425	-3.10428	0.00190744	0.0457074
DGSAGA	6	-1.95391	0.629425	-3.10428	0.00190744	0.0457074
ERGGAD	6	-1.95391	0.629425	-3.10428	0.00190744	0.0457074
GGRQEV	6	-1.95391	0.629425	-3.10428	0.00190744	0.0457074
PSAGWG	6	-1.95391	0.629425	-3.10428	0.00190744	0.0457074
SGDVVG	6	-1.95391	0.629425	-3.10428	0.00190744	0.0457074
SSRSDR	6	-1.95391	0.629425	-3.10428	0.00190744	0.0457074
GADSRD	7.25	-1.81984	0.586421	-3.10331	0.00191372	0.0457938
GLGVGP	7.25	-1.81984	0.586421	-3.10331	0.00191372	0.0457938
LGGGLE	7.25	-1.81984	0.586421	-3.10331	0.00191372	0.0457938
PVGGGG	25.25	-1.13405	0.365441	-3.10324	0.00191417	0.0457938
VPGWGH	7.25	-1.81984	0.586421	-3.10331	0.00191372	0.0457938
VRRGPG	15	-1.36917	0.441213	-3.10319	0.00191445	0.0457938
YRLSLP	8.5	-1.6869	0.543751	-3.10235	0.00191993	0.0458665
REGERG	11.25	-1.68506	0.543231	-3.10192	0.00192273	0.0459267
GGGARG	46.5	-0.824553	0.265856	-3.1015	0.00192541	0.0459613
GSCGRG	10.5	-1.63348	0.526669	-3.10153	0.00192526	0.0459613
PGLGLG	10.5	-1.63348	0.526669	-3.10153	0.00192526	0.0459613
VVGAGR	20.75	-1.17438	0.378747	-3.1007	0.00193067	0.0460575
RPGAVR	13	-1.45893	0.470575	-3.10031	0.00193321	0.046088
GGLEGA	18.5	-1.26979	0.409695	-3.09936	0.00193942	0.0461557
GGLRDS	11	-1.57445	0.508034	-3.09911	0.00194105	0.0461557
HSGGAG	11	-1.57445	0.508034	-3.09911	0.00194105	0.0461557
VGLGGR	27.25	-1.1517	0.371651	-3.09888	0.00194255	0.0461701
PERGAG	16.25	-1.31269	0.423681	-3.0983	0.00194634	0.0462309
VGSRAG	25.5	-1.09783	0.354327	-3.09835	0.001946	0.0462309
AARGPL	10.75	-1.55257	0.502002	-3.09276	0.00198302	0.0463484
ACRGPG	6	-1.8504	0.59824	-3.09307	0.00198099	0.0463484
AESPST	6	-1.8504	0.59824	-3.09307	0.00198099	0.0463484
AGAPPG	10.25	-1.61273	0.521054	-3.09512	0.00196732	0.0463484
AGGAAR	22.25	-1.21602	0.39313	-3.09318	0.00198023	0.0463484
AGGREV	10	-1.59213	0.51441	-3.09507	0.0019677	0.0463484
AGSEGV	10	-1.59213	0.51441	-3.09507	0.0019677	0.0463484
ASDGRS	6	-1.8504	0.59824	-3.09307	0.00198099	0.0463484
DRGRGA	6	-1.8504	0.59824	-3.09307	0.00198099	0.0463484
EVGRPL	6	-1.8504	0.59824	-3.09307	0.00198099	0.0463484
GAGGQG	19.25	-1.25709	0.406284	-3.09411	0.00197402	0.0463484
GAVEGG	13.5	-1.41158	0.456406	-3.09282	0.00198264	0.0463484
GEGGAG	25	-1.11817	0.361111	-3.09649	0.00195828	0.0463484
GGGPLR	10	-1.59213	0.51441	-3.09507	0.0019677	0.0463484
GGPARG	16.75	-1.4906	0.481732	-3.09426	0.00197303	0.0463484
GPDGRR	6	-1.8504	0.59824	-3.09307	0.00198099	0.0463484
GRPGLD	6	-1.8504	0.59824	-3.09307	0.00198099	0.0463484
GRWRSG	10	-1.59213	0.51441	-3.09507	0.0019677	0.0463484
GVGVGG	37	-1.16728	0.377166	-3.09488	0.00196893	0.0463484
LGPNDG	6	-1.8504	0.59824	-3.09307	0.00198099	0.0463484
LPGGGR	13	-1.45793	0.471268	-3.09364	0.0019772	0.0463484
PPWNTK	6	-1.8504	0.59824	-3.09307	0.00198099	0.0463484
QGGGRR	13	-1.45793	0.471268	-3.09364	0.0019772	0.0463484
QGRRGL	10	-1.59213	0.51441	-3.09507	0.0019677	0.0463484
RQGAPP	6	-1.8504	0.59824	-3.09307	0.00198099	0.0463484
RRPLGE	10.75	-1.55257	0.502002	-3.09276	0.00198302	0.0463484
SGAAGR	18.75	-1.35246	0.437256	-3.09306	0.00198105	0.0463484
SGSTGQ	10	-1.59213	0.51441	-3.09507	0.0019677	0.0463484
SGTREE	6	-1.8504	0.59824	-3.09307	0.00198099	0.0463484
TGEAVR	6	-1.8504	0.59824	-3.09307	0.00198099	0.0463484
VGEAAR	6	-1.8504	0.59824	-3.09307	0.00198099	0.0463484
GRGEGV	17.25	-1.38563	0.448059	-3.09251	0.00198472	0.0463819
GGGEGG	23.25	-1.11221	0.35979	-3.09127	0.001993	0.0465294
DAGSGG	10.25	-1.61169	0.52153	-3.09032	0.00199942	0.0466006
GAGRHG	18.5	-1.52479	0.49342	-3.09025	0.00199988	0.0466006
GGAEAV	8.5	-1.68364	0.544958	-3.08949	0.00200502	0.0466006
GPARPA	8.5	-1.68364	0.544958	-3.08949	0.00200502	0.0466006
GSRREG	10	-1.5911	0.514914	-3.09003	0.00200136	0.0466006
PAEGGG	8.5	-1.68364	0.544958	-3.08949	0.00200502	0.0466006
SSRGDA	9	-1.72133	0.557067	-3.08998	0.00200172	0.0466006
VAREAG	8.5	-1.68364	0.544958	-3.08949	0.00200502	0.0466006
VGRDGG	8.5	-1.68364	0.544958	-3.08949	0.00200502	0.0466006
ACRGGR	7.75	-1.73762	0.562879	-3.08702	0.00202177	0.0467649
AGRLPQ	7.75	-1.73762	0.562879	-3.08702	0.00202177	0.0467649
ERGGGG	28.5	-1.08108	0.350097	-3.08795	0.00201542	0.0467649
GRRGPW	8.5	-1.68306	0.545174	-3.08719	0.00202056	0.0467649
RGTEGG	13.5	-1.49594	0.484593	-3.08701	0.00202184	0.0467649
GGDGSG	13.5	-1.49571	0.484736	-3.08563	0.00203124	0.0469378
GSRRGW	23	-1.20677	0.391102	-3.08558	0.00203158	0.0469378
VGAPGG	19.5	-1.20941	0.391961	-3.08554	0.00203182	0.0469378
VGIVKE	6	-1.94425	0.630333	-3.08449	0.00203903	0.0470751
GVGPGG	21.75	-1.18245	0.383371	-3.08435	0.00203996	0.0470792
WSGGGG	25.25	-1.08119	0.350705	-3.08291	0.00204985	0.0472201
GGGQGA	15.5	-1.32788	0.430764	-3.08263	0.00205181	0.0472477
PGGAEG	15.5	-1.32788	0.430764	-3.08263	0.00205181	0.0472477
RRGSGG	32.5	-0.954758	0.309734	-3.08251	0.00205263	0.0472607
GSSRSG	10.75	-1.55049	0.503132	-3.08167	0.00205846	0.0472998
GSWRGG	18.25	-1.24965	0.405523	-3.08157	0.00205913	0.0472998
LRGGEG	18.25	-1.24965	0.405523	-3.08157	0.00205913	0.0472998
RGGERA	12.75	-1.52379	0.494483	-3.08158	0.00205908	0.0472998
SSGPGG	9	-1.71899	0.557826	-3.08159	0.00205901	0.0472998
AGTRAG	15.75	-1.42298	0.461794	-3.08141	0.00206021	0.0473187
PVRRGG	17.25	-1.31423	0.426629	-3.08049	0.00206659	0.0474098
LGGGPG	23.25	-1.11152	0.36088	-3.08003	0.0020698	0.0474575
GRGQGG	34.75	-0.953779	0.309686	-3.07982	0.00207124	0.0474846
ASRTGG	9.25	-1.63198	0.530268	-3.07764	0.00208646	0.0476758
ESGGQG	9.25	-1.63198	0.530268	-3.07764	0.00208646	0.0476758
GDSGEG	9.25	-1.63198	0.530268	-3.07764	0.00208646	0.0476758
GGAPAS	9.25	-1.63198	0.530268	-3.07764	0.00208646	0.0476758
PGEGGR	9.25	-1.63198	0.530268	-3.07764	0.00208646	0.0476758
REAERG	9.25	-1.63198	0.530268	-3.07764	0.00208646	0.0476758
SPVSGG	9.25	-1.63198	0.530268	-3.07764	0.00208646	0.0476758
VGVRQG	9.25	-1.63198	0.530268	-3.07764	0.00208646	0.0476758
PSLKVG	6.75	-1.88386	0.612255	-3.07692	0.00209153	0.0477334
RMGAGG	14.75	-1.3456	0.437358	-3.07665	0.00209338	0.0477406
ESGQGG	7.5	-1.82505	0.593294	-3.07614	0.00209702	0.0477835
GLGVPG	17	-1.29494	0.420964	-3.07614	0.00209701	0.0477835
VGSEGA	7.5	-1.82505	0.593294	-3.07614	0.00209702	0.0477835
EGRGGA	33.25	-0.994424	0.323279	-3.07605	0.0020976	0.0477901
AARPLG	8	-1.75205	0.569866	-3.07449	0.00210863	0.0479096
EAGGSA	8	-1.75205	0.569866	-3.07449	0.00210863	0.0479096
GLPGRF	8	-1.75205	0.569866	-3.07449	0.00210863	0.0479096
GPGGVA	12.25	-1.48319	0.482426	-3.07443	0.00210902	0.0479096
GREAGG	27	-1.03935	0.338008	-3.07492	0.00210558	0.0479096
AAGGSG	22.5	-1.1739	0.381862	-3.07414	0.00211111	0.0479451
AGGSRE	9.5	-1.6511	0.537167	-3.07371	0.00211414	0.0479451
AVELGG	12.25	-1.48311	0.482479	-3.07393	0.00211257	0.0479451
SGGLRG	14	-1.44885	0.471486	-3.07296	0.0021195	0.048055
AVGPGG	12.5	-1.50288	0.489274	-3.07165	0.00212879	0.0481896
GAREGR	13.5	-1.40873	0.458618	-3.07168	0.0021286	0.0481896
PAGGVG	12.5	-1.50288	0.489274	-3.07165	0.00212879	0.0481896
TAGGAR	12.5	-1.50288	0.489274	-3.07165	0.00212879	0.0481896
AGGGRW	13.75	-1.42909	0.465312	-3.07125	0.00213164	0.0482367
LGPGSG	17.25	-1.31323	0.427599	-3.07118	0.00213217	0.0482429
AGAVGG	23.5	-1.28882	0.41966	-3.07112	0.00213261	0.0482468
ARERGR	9.5	-1.65026	0.537503	-3.07023	0.00213892	0.0482786
ARGEGG	26	-1.07653	0.350602	-3.07051	0.00213692	0.0482786
QGLGGG	12	-1.46136	0.475916	-3.07062	0.00213611	0.0482786
VGKGGG	9.5	-1.65026	0.537503	-3.07023	0.00213892	0.0482786
EGEAGG	11.25	-1.67677	0.546308	-3.06927	0.00214582	0.048376
EGEGRG	18.75	-1.28475	0.418639	-3.06887	0.00214871	0.0483998
GAGGGS	28.25	-1.11194	0.362333	-3.06884	0.00214895	0.0483998
GGLRGA	31	-0.997971	0.325178	-3.069	0.00214776	0.0483998
LEAGPG	10.25	-1.70207	0.55471	-3.0684	0.00215205	0.0484407
GGEAEG	14.75	-1.42451	0.464425	-3.06726	0.00216033	0.0485212
NGGGVG	7	-1.79135	0.584023	-3.06725	0.00216036	0.0485212
PGVGQG	10.25	-1.60668	0.523817	-3.06726	0.00216033	0.0485212
RGLEAA	7	-1.79135	0.584023	-3.06725	0.00216036	0.0485212
SERGAW	7	-1.79135	0.584023	-3.06725	0.00216036	0.0485212
TAGSGA	7	-1.79135	0.584023	-3.06725	0.00216036	0.0485212
VDGGLG	7	-1.79135	0.584023	-3.06725	0.00216036	0.0485212
VEGARG	14.25	-1.38545	0.451699	-3.06719	0.00216082	0.0485212
ASRTHP	6.75	-1.77314	0.578406	-3.06557	0.00217255	0.0485398
DGREGG	6.75	-1.77314	0.578406	-3.06557	0.00217255	0.0485398
DSSRSG	6.75	-1.77314	0.578406	-3.06557	0.00217255	0.0485398
EGRAGE	6.75	-1.77314	0.578406	-3.06557	0.00217255	0.0485398
ERVGSR	6.75	-1.77314	0.578406	-3.06557	0.00217255	0.0485398
GGPVGG	23.5	-1.12722	0.367676	-3.0658	0.00217087	0.0485398
GPAVPG	6.75	-1.77314	0.578406	-3.06557	0.00217255	0.0485398
GPVRGS	6.75	-1.77314	0.578406	-3.06557	0.00217255	0.0485398
GPVSSG	6.75	-1.77314	0.578406	-3.06557	0.00217255	0.0485398
GRGSPH	6.75	-1.77314	0.578406	-3.06557	0.00217255	0.0485398
LGEGGE	6.75	-1.77314	0.578406	-3.06557	0.00217255	0.0485398
LGEGRR	20.25	-1.1983	0.390793	-3.06634	0.00216696	0.0485398
LGGEDR	6.75	-1.77314	0.578406	-3.06557	0.00217255	0.0485398
LGPGVD	6.75	-1.77314	0.578406	-3.06557	0.00217255	0.0485398
MGSGAR	19.75	-1.22587	0.399736	-3.0667	0.00216434	0.0485398
SSTRDA	6.75	-1.77314	0.578406	-3.06557	0.00217255	0.0485398
SVGGPG	16.75	-1.27446	0.415663	-3.06608	0.00216886	0.0485398
VGGEVA	6.75	-1.77314	0.578406	-3.06557	0.00217255	0.0485398
AQGGWR	5.75	-1.92672	0.628762	-3.0643	0.00218178	0.0486355
GGAGPG	28	-1.18954	0.388146	-3.06468	0.00217904	0.0486355
RRPGET	5.75	-1.92672	0.628762	-3.0643	0.00218178	0.0486355
TGPPGR	17	-1.29378	0.422151	-3.06472	0.00217875	0.0486355
VGGGAE	18	-1.22906	0.401098	-3.06423	0.00218233	0.0486421
AGKGRG	14.5	-1.40445	0.458931	-3.06027	0.00221139	0.0486494
APVRRG	10.25	-1.69991	0.555437	-3.0605	0.00220967	0.0486494
ASVGER	6	-1.83793	0.600604	-3.06013	0.00221241	0.0486494
AVKPGG	6	-1.83793	0.600604	-3.06013	0.00221241	0.0486494
DGAPEG	6	-1.83793	0.600604	-3.06013	0.00221241	0.0486494
DLGGGR	6.25	-1.85193	0.605414	-3.05895	0.00222116	0.0486494
EGQRRG	10	-1.58497	0.517871	-3.06055	0.00220928	0.0486494
ERAGWG	6	-1.83793	0.600604	-3.06013	0.00221241	0.0486494
ERGERG	9.25	-1.62771	0.532077	-3.05916	0.00221958	0.0486494
ERGGAG	24.5	-1.24053	0.405251	-3.06113	0.00220502	0.0486494
EVRGPG	6.25	-1.85193	0.605414	-3.05895	0.00222116	0.0486494
GAVPVG	10.5	-1.6246	0.530509	-3.06234	0.0021961	0.0486494
GDLDRR	6	-1.83793	0.600604	-3.06013	0.00221241	0.0486494
GGLRPG	18.5	-1.33217	0.435261	-3.06062	0.00220881	0.0486494
GHGRVG	6	-1.83793	0.600604	-3.06013	0.00221241	0.0486494
GRGSGA	31.25	-1.01129	0.330428	-3.06056	0.00220926	0.0486494
GRVVDR	6	-1.83793	0.600604	-3.06013	0.00221241	0.0486494
GSGGHG	10.25	-1.69991	0.555437	-3.0605	0.00220967	0.0486494
GTEGGG	15.25	-1.38335	0.452104	-3.05982	0.00221474	0.0486494
GTSRAP	6.25	-1.85193	0.605414	-3.05895	0.00222116	0.0486494
GWEEGR	11.25	-1.49036	0.487123	-3.0595	0.00221704	0.0486494
LPGSGR	19.25	-1.25393	0.409828	-3.05966	0.00221589	0.0486494
PAGPAP	6.25	-1.85193	0.605414	-3.05895	0.00222116	0.0486494
RREGAH	8.75	-1.87387	0.612539	-3.05918	0.00221943	0.0486494
RRGPPV	27.5	-1.06885	0.348891	-3.06357	0.00218713	0.0486494
SAGRRG	24.5	-1.13688	0.371639	-3.05909	0.00222013	0.0486494
SGAADR	6.25	-1.85193	0.605414	-3.05895	0.00222116	0.0486494
SGGVPG	16.25	-1.30863	0.427681	-3.05982	0.0022147	0.0486494
SGPGAV	10.5	-1.6246	0.530509	-3.06234	0.0021961	0.0486494
SQVGKP	6	-1.83793	0.600604	-3.06013	0.00221241	0.0486494
SSGSRG	10.25	-1.69991	0.555437	-3.0605	0.00220967	0.0486494
TDNNGR	6	-1.83793	0.600604	-3.06013	0.00221241	0.0486494
TGPPAF	6	-1.83793	0.600604	-3.06013	0.00221241	0.0486494
TSGGER	6.25	-1.85193	0.605414	-3.05895	0.00222116	0.0486494
VDGGGR	10.25	-1.69991	0.555437	-3.0605	0.00220967	0.0486494
VPSRGG	11.5	-1.5123	0.493808	-3.06254	0.0021947	0.0486494
VRGDPQ	6.25	-1.85193	0.605414	-3.05895	0.00222116	0.0486494
GRRGDG	13.5	-1.40685	0.460065	-3.05793	0.00222874	0.0487411
VRWGPP	13.5	-1.40685	0.460065	-3.05793	0.00222874	0.0487411
ADRGAG	12.75	-1.43155	0.468376	-3.05642	0.00223998	0.0488727
AGLGGG	30	-1.1158	0.365029	-3.05674	0.00223758	0.0488727
APGRRG	15	-1.36352	0.44608	-3.05667	0.00223811	0.0488727
GGSSAR	12.75	-1.43155	0.468376	-3.05642	0.00223998	0.0488727
GGTGSR	15	-1.36352	0.44608	-3.05667	0.00223811	0.0488727
SSSGSS	12.75	-1.43155	0.468376	-3.05642	0.00223998	0.0488727
VGAGER	17.25	-1.31165	0.429134	-3.05651	0.0022393	0.0488727
DGSGRR	12.75	-1.51927	0.497092	-3.05631	0.00224077	0.0488727
GSERGG	12.75	-1.51927	0.497092	-3.05631	0.00224077	0.0488727
SGGLGG	34.25	-1.00491	0.328859	-3.05575	0.00224499	0.0489305
SGPVGG	21.5	-1.16321	0.380774	-3.05485	0.0022517	0.0490317
AGGAEG	25	-1.06355	0.348192	-3.05449	0.00225443	0.0490676
VGGRGE	24.75	-1.20321	0.393957	-3.05416	0.00225693	0.0491164
AEAGPG	7.75	-1.72752	0.565932	-3.05252	0.00226927	0.04931
EGVAEG	13	-1.45166	0.475585	-3.05236	0.00227048	0.04931
GVGAGP	12	-1.45849	0.477846	-3.05221	0.00227163	0.04931
VAGGRP	12	-1.45849	0.477846	-3.05221	0.00227163	0.04931
PGSRGR	22.25	-1.15566	0.378724	-3.05146	0.00227731	0.049376
ADTARG	8.5	-1.67362	0.54861	-3.05065	0.00228346	0.0493949
EAGGRR	16	-1.43586	0.470626	-3.05096	0.00228111	0.0493949
GGGSTR	8.5	-1.67362	0.54861	-3.05065	0.00228346	0.0493949
GQRGGG	19.75	-1.2245	0.40138	-3.05071	0.00228298	0.0493949
SADKGG	8.5	-1.67362	0.54861	-3.05065	0.00228346	0.0493949
SRGGSE	8.5	-1.67362	0.54861	-3.05065	0.00228346	0.0493949
VAERGG	8.5	-1.67362	0.54861	-3.05065	0.00228346	0.0493949
VAERGR	8.5	-1.67362	0.54861	-3.05065	0.00228346	0.0493949
AREGAR	16	-1.28751	0.422316	-3.04868	0.00229847	0.0496679
GGEGGE	11.5	-1.50974	0.495307	-3.04809	0.00230297	0.0497307
LGGPAG	23.25	-1.10952	0.36403	-3.04788	0.00230459	0.049754
GVVRPG	13.5	-1.48938	0.488675	-3.0478	0.00230527	0.0497573
AAGGQG	11	-1.65552	0.543225	-3.04757	0.002307	0.0497782
GGGPGE	14.5	-1.48114	0.486049	-3.0473	0.00230908	0.0497992
AGGASR	16.5	-1.32632	0.435409	-3.04615	0.00231795	0.0499297
IGVREG	5.75	-1.91778	0.629636	-3.04585	0.0023202	0.0499297
RELGAG	9.25	-1.62462	0.533372	-3.04595	0.00231948	0.0499297
AREVPG	7	-1.78389	0.585786	-3.0453	0.00232448	0.0499529
GVVSPG	7	-1.78389	0.585786	-3.0453	0.00232448	0.0499529
LGSGAD	7	-1.78389	0.585786	-3.0453	0.00232448	0.0499529
RVGPER	7	-1.78389	0.585786	-3.0453	0.00232448	0.0499529
SSLERG	7	-1.78389	0.585786	-3.0453	0.00232448	0.0499529
EGREGG	13	-1.53522	0.50417	-3.04505	0.00232645	0.0499735
GGPGDG	9.25	-1.72484	0.566505	-3.04471	0.00232907	0.0499963
GRGEAA	19.5	-1.20607	0.396129	-3.04464	0.00232958	0.0499972

## Sheet: ADAMTS13_enriched
Peptide	base Mean count	log2 fold change	log fold change standard error	Wald stat	Wald pvalue	Benjamini-Hochberg p(adjusted)
AVLGGG	24.7081	1.65923	0.365805	4.53584	5.73749e-06	0.00481838
LGSVAE	10.008	2.32241	0.542397	4.28176	1.85422e-05	0.00951857
REWGAL	5.39343	2.65329	0.623603	4.25478	2.09254e-05	0.0101006
SVRWVG	10.9505	2.23275	0.532358	4.19408	2.73983e-05	0.0116116
HGLSAV	15.4935	1.96857	0.47927	4.10743	4.00089e-05	0.0144666
ALTVAG	7.65777	2.38435	0.590393	4.03859	5.37744e-05	0.0170271
AWMRLG	8.20789	2.2762	0.566323	4.01926	5.83808e-05	0.017914
GLAAVR	23.3937	1.48247	0.374743	3.95596	7.6229e-05	0.02089
GWGAVR	23.0645	1.52703	0.38671	3.94877	7.85549e-05	0.0214608
SVAAWR	12.1934	2.02443	0.51481	3.93238	8.41104e-05	0.0223768
MGRWGV	7.13617	2.31937	0.591319	3.92236	8.7684e-05	0.0230735
TSSVSL	6.61474	2.41192	0.615005	3.92179	8.78953e-05	0.0230735
ASVMVV	5.91486	2.39277	0.610544	3.91908	8.88894e-05	0.0230985
LSTAVG	5.91486	2.39277	0.610544	3.91908	8.88894e-05	0.0230985
VVAGGV	16.3297	1.8951	0.483461	3.91986	8.86001e-05	0.0230985
TLVRVA	25.3505	1.47658	0.378611	3.9	9.61934e-05	0.0242097
VVGGWG	8.21514	2.23583	0.573354	3.89955	9.63698e-05	0.0242097
AVRLSV	13.9503	1.93089	0.4964	3.88979	0.000100331	0.0247416
GWGVAG	7.39343	2.31344	0.595544	3.88458	0.000102508	0.0250749
RLVWGA	8.71498	2.13226	0.551049	3.86946	0.000109076	0.0259841
LASGLW	5.64343	2.34614	0.611638	3.83583	0.000125142	0.0282597
FAATMR	6.65052	2.26127	0.590683	3.82822	0.000129071	0.028814
TLSVEG	7.12183	2.27769	0.596458	3.81869	0.000134161	0.029459
HMGLQL	5.66486	2.32464	0.613719	3.78778	0.000151998	0.0316208
RVGWVA	6.87183	2.24906	0.596227	3.77215	0.000161848	0.0325191
RGLTVV	7.65052	2.16536	0.574215	3.77099	0.000162601	0.0325985
VASSGV	9.2796	2.12752	0.566086	3.7583	0.000171074	0.0334508
VGVASW	7.36458	2.25966	0.602166	3.75255	0.000175043	0.0339356
SVRWAG	8.95047	2.11136	0.563438	3.74728	0.000178759	0.0342379
AMGVRA	8.66486	2.09279	0.558958	3.74409	0.000181049	0.0345127
SVRMNA	7.37909	2.25334	0.602343	3.74095	0.000183323	0.034671
ASVHGV	5.60749	2.30105	0.615309	3.73966	0.00018427	0.0347331
WEGGWL	9.95772	1.94185	0.519486	3.73802	0.000185473	0.0348812
WCGDWC	7.41486	2.1402	0.572829	3.73619	0.000186827	0.0349918
LWGLPR	6.40052	2.21284	0.592647	3.73383	0.000188592	0.0350231
ATLGGW	5.39343	2.28872	0.613799	3.72877	0.000192414	0.035056
RVLSVV	5.38617	2.29041	0.613824	3.73139	0.00019043	0.035056
RVTWAG	12.7003	1.82072	0.488028	3.73077	0.000190897	0.035056
VSNAVM	5.39343	2.28872	0.613799	3.72877	0.000192414	0.035056
MPMRVG	6.41486	2.21057	0.593075	3.7273	0.000193542	0.0351587
TVVGVG	13.5008	1.77662	0.476954	3.72493	0.000195368	0.035356
VVWAGG	20.9149	1.50078	0.40288	3.72513	0.000195214	0.035356
AVWGTG	10.258	1.95702	0.525478	3.72426	0.000195888	0.0354148
RVAWAG	13.0006	1.74141	0.467753	3.72292	0.000196933	0.0355145
VLSGWR	5.37909	2.28286	0.614205	3.71677	0.000201786	0.0360874
VMARGG	6.62183	2.21645	0.596322	3.71686	0.000201716	0.0360874
WGGHWV	7.12909	2.23233	0.601516	3.71117	0.000206301	0.0366432
LRVTVR	11.6932	1.84499	0.497262	3.7103	0.000207011	0.0366855
GVGGWE	14.4933	1.66651	0.449571	3.7069	0.000209812	0.0370143
VVVSVR	9.25817	2.10824	0.569209	3.70381	0.000212383	0.0371452
WSVGAR	7.39326	2.12928	0.574922	3.7036	0.000212564	0.0371452
RTLLSG	5.6792	2.28327	0.616991	3.70065	0.000215047	0.0374145
VGGVSV	9.93613	1.9321	0.522826	3.69549	0.000219464	0.0378737
SVGLAG	18.8508	1.49759	0.405434	3.6938	0.000220928	0.0379825
VAGQVG	20.543	1.47835	0.400872	3.68782	0.000226181	0.0383788
SAAMAG	9.95063	1.92915	0.523158	3.68751	0.000226455	0.0383895
LEWWSG	14.686	1.84741	0.50133	3.68502	0.000228687	0.0385888
GVGVAL	9.02235	2.08887	0.56829	3.67571	0.000237184	0.0395391
QIDALV	5.35749	2.26019	0.616086	3.66863	0.000243851	0.0401558
RVAMGV	6.40777	2.18603	0.59597	3.66801	0.000244443	0.0401558
VWRVGG	24.5931	1.3084	0.356741	3.66764	0.000244801	0.0401558
GRVWVV	5.84315	2.2708	0.619493	3.66558	0.000246776	0.0401895
RLSLVA	5.84315	2.2708	0.619493	3.66558	0.000246776	0.0401895
VSVGMR	14.565	1.66275	0.454043	3.6621	0.000250152	0.040434
ALVSAR	6.42211	2.18333	0.596436	3.66063	0.000251595	0.0405936
VLSRAA	9.92178	1.92225	0.525815	3.65575	0.000256428	0.040992
ALLRRG	10.7219	1.8678	0.511155	3.65408	0.00025811	0.0411166
ASAWVG	7.15761	2.09593	0.574783	3.64648	0.000265862	0.0416228
AVVRWG	10.6932	1.86554	0.511377	3.64808	0.000264212	0.0416228
SGVRWR	15.4859	1.64597	0.451947	3.64197	0.000270563	0.0420475
VMGSLG	5.42211	2.24431	0.617384	3.6352	0.000277765	0.0428615
VRLAVT	5.42211	2.24431	0.617384	3.6352	0.000277765	0.0428615
TVRVVG	6.15052	2.15967	0.595058	3.62935	0.000284138	0.0434006
RSVLVG	14.9932	1.60681	0.443724	3.62119	0.000293256	0.0441308
WLVLAR	6.44355	2.16642	0.59905	3.61642	0.000298701	0.044441
AVEAVL	10.4792	1.83988	0.509344	3.61226	0.00030354	0.0448894
EVHVVG	10.6718	1.85594	0.51399	3.61086	0.000305187	0.0448894
AWVGGG	21.2643	1.51445	0.420256	3.60364	0.00031379	0.0455089
WSVGGG	18.0861	1.50985	0.420237	3.59284	0.000327091	0.0467884
LVAVVG	7.46498	2.09045	0.582629	3.58796	0.000333272	0.0475605
LGYAVG	9.68629	1.88498	0.526723	3.5787	0.000345312	0.0481477
LAAGVA	19.6007	1.40152	0.391699	3.57805	0.000346161	0.0481705
RVWSGV	6.12183	2.13808	0.597645	3.5775	0.000346891	0.0482203
ALVATS	8.90035	1.94392	0.54431	3.57134	0.000355161	0.0486447
GVAVSG	15.8292	1.57562	0.441181	3.57136	0.000355131	0.0486447
HVAASL	8.90035	1.94392	0.54431	3.57134	0.000355161	0.0486447
TLASVG	8.90035	1.94392	0.54431	3.57134	0.000355161	0.0486447
VLLAGG	12.4361	1.77177	0.495896	3.57287	0.000353087	0.0486447
ASALAG	7.13617	2.06721	0.579392	3.56789	0.000359866	0.0488811
AWGASV	7.13617	2.06721	0.579392	3.56789	0.000359866	0.0488811
GLSALG	7.13617	2.06721	0.579392	3.56789	0.000359866	0.0488811
VRPAVY	6.14326	2.1356	0.598439	3.56862	0.000358873	0.0488811
TSLSGV	8.68629	1.92511	0.540095	3.56439	0.000364702	0.0490828
SRVMVG	9.22915	1.96007	0.550734	3.55901	0.000372255	0.0492855
VSAAVR	7.92904	1.99306	0.559752	3.56062	0.000369982	0.0492855

## Sheet: ADAMTS13 depleted
Peptide	base Mean count	log2 fold change	log fold change standard error	Wald stat	Wald pvalue	Benjamini-Hochberg p(adjusted)
RAPPGG	38.107	-2.68046	0.356891	-7.51059	5.88634e-14	1.07271e-08
GGRGAG	90.014	-1.62818	0.229508	-7.09422	1.30086e-12	1.18533e-07
GGLGAG	45.1777	-2.2032	0.339031	-6.49851	8.11186e-11	4.92763e-06
AREGPG	49.2568	-1.96898	0.310225	-6.34694	2.19635e-10	1.00065e-05
GAGGGR	54.963	-1.63511	0.262102	-6.23846	4.41892e-10	1.34216e-05
GGRGPG	32.1431	-2.4551	0.393484	-6.23939	4.39278e-10	1.34216e-05
GGRGRG	80.5183	-1.35843	0.220306	-6.16612	6.99872e-10	1.82205e-05
AAGGGR	35.5299	-2.06454	0.341922	-6.03804	1.55998e-09	3.55359e-05
GGGGGR	79.5973	-1.35271	0.22677	-5.96514	2.44422e-09	4.94922e-05
GGPGRG	39.5296	-1.85348	0.311669	-5.94694	2.73199e-09	4.97873e-05
AARGPR	11.5904	-3.50587	0.593053	-5.91156	3.38874e-09	5.1463e-05
GARGGR	78.2751	-1.28186	0.216836	-5.91162	3.3875e-09	5.1463e-05
AGGGGG	48.7355	-1.60175	0.275445	-5.81513	6.05875e-09	7.3609e-05
APGGLG	13.0975	-3.33203	0.571433	-5.83101	5.50935e-09	7.3609e-05
GRGGGR	92.1729	-1.20295	0.206555	-5.82389	5.74949e-09	7.3609e-05
AAGRGG	64.7842	-1.35726	0.236171	-5.74696	9.08635e-09	8.8493e-05
AARAGP	23.7667	-2.38795	0.415703	-5.74437	9.22621e-09	8.8493e-05
PGLGGR	35.4725	-1.89208	0.328595	-5.75807	8.50789e-09	8.8493e-05
VGGRGR	72.5042	-1.29407	0.224771	-5.7573	8.54718e-09	8.8493e-05
RRGPGG	39.2941	-1.74233	0.30659	-5.68293	1.32408e-08	0.000120649
AGGGGR	54.3213	-1.4728	0.26051	-5.65353	1.5719e-08	0.00013641
AGRGAA	25.7812	-2.14405	0.384111	-5.58185	2.37972e-08	0.000193755
GAGGGG	63.0413	-1.33123	0.238695	-5.57712	2.44535e-08	0.000193755
AGRGGR	53.5355	-1.44846	0.260282	-5.56495	2.62233e-08	0.00019912
GGRRGG	98.8809	-1.06328	0.191336	-5.55715	2.74222e-08	0.000199894
GRGPGW	19.0533	-2.53395	0.457696	-5.53631	3.08906e-08	0.000216517
GSGGGR	49.0718	-1.49632	0.271499	-5.51131	3.5617e-08	0.000240399
EPGGAG	14.0104	-3.07839	0.563494	-5.46305	4.68036e-08	0.000301917
GRGAPG	26.7738	-2.03719	0.37322	-5.4584	4.80449e-08	0.000301917
GAGGAA	32.0447	-1.83802	0.337879	-5.43989	5.3313e-08	0.000323855
GGGRAR	52.6986	-1.48294	0.27357	-5.42069	5.93688e-08	0.000327856
GGGRGR	103.156	-1.50229	0.277085	-5.42175	5.90171e-08	0.000327856
GGSRGR	43.0216	-1.6161	0.297602	-5.43042	5.62218e-08	0.000327856
GGGRPG	28.3239	-1.96579	0.365321	-5.381	7.4075e-08	0.000397037
AGGRGR	73.1968	-1.24177	0.231172	-5.37164	7.80238e-08	0.000406254
GPVGGR	15.3689	-2.81752	0.525697	-5.35958	8.34149e-08	0.00042226
APRGAG	13.0901	-2.86812	0.536011	-5.35086	8.75393e-08	0.000426559
GAPGLG	18.0315	-2.78659	0.521102	-5.3475	8.91777e-08	0.000426559
GRGAGG	60.7916	-1.28967	0.241364	-5.34327	9.12861e-08	0.000426559
GGRRGR	77.4194	-1.16704	0.221004	-5.28061	1.28756e-07	0.000586607
GARRPA	14.0611	-2.74559	0.521161	-5.26822	1.3775e-07	0.000612274
GGAGAG	55.843	-1.36097	0.259604	-5.24249	1.58422e-07	0.000656149
GGGAAG	48.3287	-1.46247	0.278958	-5.2426	1.58326e-07	0.000656149
PGRGAR	21.0747	-2.20601	0.42011	-5.25103	1.51251e-07	0.000656149
PGGRLV	8.61943	-3.168	0.605547	-5.23163	1.68025e-07	0.000680456
GGPGAA	18.8612	-2.37284	0.454358	-5.2224	1.76616e-07	0.000699697
GLGAGA	31.8091	-1.76018	0.337561	-5.21439	1.84423e-07	0.000715083
AGRGRG	92.615	-1.17078	0.224942	-5.20481	1.94195e-07	0.000722239
GGPGGP	15.8252	-2.55391	0.490646	-5.20519	1.93803e-07	0.000722239
GGPGAG	27.0813	-1.89573	0.365093	-5.19246	2.07538e-07	0.000744584
GRWGPG	27.7881	-1.86874	0.359947	-5.19171	2.08375e-07	0.000744584
GPGGGG	24.5243	-2.05364	0.39605	-5.1853	2.15672e-07	0.000749265
VGGRRP	15.1189	-2.6395	0.509224	-5.18337	2.17908e-07	0.000749265
AGGGRG	66.8424	-1.44781	0.279877	-5.17301	2.30347e-07	0.000777372
GAGRGG	51.2641	-1.36684	0.265465	-5.14885	2.62082e-07	0.000866162
GGGPGR	34.8018	-1.63351	0.318042	-5.13615	2.80422e-07	0.000866162
GGVGGR	65.7477	-1.22552	0.238507	-5.13832	2.77207e-07	0.000866162
PGRGLG	19.5747	-2.29858	0.447448	-5.13709	2.79021e-07	0.000866162
RGGRGR	78.5394	-1.11533	0.216905	-5.14204	2.71773e-07	0.000866162
AGSGGR	42.815	-1.48079	0.289013	-5.12362	2.99719e-07	0.000895412
GRGGPG	36.109	-1.82245	0.355546	-5.12576	2.96334e-07	0.000895412
GARAPG	13.3689	-2.67704	0.523059	-5.11806	3.08701e-07	0.000901192
GGPGSG	20.8102	-2.17787	0.425671	-5.11633	3.11544e-07	0.000901192
PVGGGG	20.5462	-2.16733	0.424143	-5.10989	3.2234e-07	0.000917854
PVGGAG	21.8247	-2.06004	0.404515	-5.09262	3.53153e-07	0.000986814
RAPPRG	42.0802	-1.53149	0.30086	-5.09036	3.57388e-07	0.000986814
GPGAGR	20.5675	-2.16175	0.425142	-5.08477	3.68063e-07	0.00100112
GSRGGR	35.7365	-1.67127	0.329059	-5.07895	3.79533e-07	0.00101714
GLGAGR	43.7433	-1.4807	0.291868	-5.0732	3.91183e-07	0.00102237
GSGGSG	31.7878	-1.70144	0.335575	-5.07022	3.97348e-07	0.00102237
SRAGPG	36.7225	-1.66735	0.328881	-5.06976	3.98317e-07	0.00102237
GRGGAR	56.1145	-1.27854	0.252707	-5.05937	4.20636e-07	0.00104874
PGSGGG	15.8543	-2.41152	0.47671	-5.05867	4.2219e-07	0.00104874
RRPGVG	18.5535	-2.2402	0.442988	-5.05702	4.25854e-07	0.00104874
RGSGGG	42.8364	-1.51509	0.300006	-5.05018	4.41404e-07	0.00107254
EPGGRG	12.8546	-2.63709	0.522926	-5.04294	4.58431e-07	0.00109926
APGRGG	17.3833	-2.79041	0.554167	-5.03533	4.77033e-07	0.00111453
GLGGPR	20.8465	-2.0848	0.413949	-5.03637	4.74434e-07	0.00111453
GGRGVG	60.8707	-1.20524	0.239759	-5.02689	4.98498e-07	0.00114994
GRGGSG	47.3793	-1.42195	0.283045	-5.02376	5.06706e-07	0.00115426
GRGRGR	74.8621	-1.08258	0.215648	-5.02016	5.16293e-07	0.00116158
APGGSR	9.60475	-2.94644	0.587446	-5.01567	5.28482e-07	0.00117318
GGRGRP	13.3763	-2.65284	0.529133	-5.01356	5.34321e-07	0.00117318
GRGGPV	22.6324	-2.16526	0.433068	-4.99981	5.73869e-07	0.00124469
RPGRGG	26.7304	-1.93519	0.387226	-4.99758	5.80554e-07	0.00124469
GRGGPR	30.5881	-1.69254	0.338871	-4.99466	5.89399e-07	0.00124896
RRPGAG	25.7379	-1.95499	0.391597	-4.99236	5.96475e-07	0.00124943
AAGGGG	48.6074	-1.56076	0.313241	-4.98261	6.27312e-07	0.0012845
GAGAGA	30.8163	-1.70297	0.341663	-4.98436	6.21669e-07	0.0012845
AGRGGA	40.3157	-1.45968	0.29358	-4.97201	6.6262e-07	0.00132697
GRRGPR	31.6244	-1.7371	0.349339	-4.97254	6.60821e-07	0.00132697
GPGGGE	12.5973	-2.6072	0.524751	-4.96846	6.74858e-07	0.00133679
AAGGRP	10.362	-2.79961	0.564357	-4.96071	7.0237e-07	0.00137633
AGGAGR	43.2716	-1.45625	0.293747	-4.95749	7.14094e-07	0.00138441
TTRGPV	7.64119	-3.02451	0.610823	-4.95153	7.3633e-07	0.0014125
GRGGRP	17.0825	-2.24443	0.453766	-4.94623	7.56655e-07	0.00143637
RGRPGG	32.6023	-1.62355	0.328386	-4.94405	7.65173e-07	0.00143756
GGRGSR	37.5583	-1.55446	0.314544	-4.94195	7.73448e-07	0.00143828
GPGAGG	30.9722	-2.20297	0.446672	-4.93195	8.14121e-07	0.00149862
VPGGAR	19.6038	-2.09166	0.424771	-4.92421	8.46998e-07	0.00154355
PAGGGG	18.0678	-2.19441	0.446177	-4.91825	8.73214e-07	0.00157557
GGPAAG	16.8831	-2.32908	0.47411	-4.91252	8.9914e-07	0.00160645
LGPGGR	24.6323	-1.95546	0.398281	-4.90974	9.11971e-07	0.00161355
GGRPGA	22.8317	-1.9381	0.395499	-4.9004	9.564e-07	0.00165993
RGRGAG	79.8689	-1.0263	0.209423	-4.9006	9.55452e-07	0.00165993
GGGGPG	37.8519	-1.47898	0.302386	-4.89104	1.00306e-06	0.00172449
AAGAGG	33.2656	-1.65296	0.338623	-4.88142	1.05323e-06	0.00174931
GGRSGG	63.3701	-1.19786	0.245655	-4.87617	1.08163e-06	0.00174931
GGTGAG	26.3099	-1.77538	0.363785	-4.88029	1.05928e-06	0.00174931
GPGGAV	14.3543	-2.41664	0.495659	-4.87562	1.08469e-06	0.00174931
GRGAGR	72.877	-1.07173	0.219381	-4.88522	1.03312e-06	0.00174931
GRGRGA	67.3842	-1.12071	0.229708	-4.87883	1.06716e-06	0.00174931
RPGRGR	27.6171	-1.83259	0.375197	-4.88434	1.03775e-06	0.00174931
SGGPGR	28.5883	-1.70289	0.349889	-4.86692	1.13348e-06	0.00181196
APGRGA	16.8686	-2.21757	0.456624	-4.85645	1.19506e-06	0.00189379
AGVGPG	14.1407	-2.52112	0.519532	-4.85267	1.21812e-06	0.00191369
GPGRGR	40.6922	-1.74875	0.360565	-4.85003	1.23443e-06	0.00192273
GGGPAG	27.5957	-1.7119	0.353256	-4.84607	1.2593e-06	0.00194485
GAVGPG	23.3824	-1.95942	0.40475	-4.84107	1.29142e-06	0.0019777
GGGPGG	34.081	-1.58889	0.328818	-4.83213	1.35081e-06	0.00203446
GRLRSG	19.5604	-2.0811	0.43054	-4.83371	1.34013e-06	0.00203446
LGPAGG	20.8681	-1.98094	0.410136	-4.82996	1.36563e-06	0.00203992
GVGGPG	22.6178	-1.91775	0.397772	-4.82123	1.42676e-06	0.0021139
GAVGPP	26.7876	-1.97728	0.410588	-4.81574	1.46656e-06	0.0021381
GPRRGG	32.6168	-1.56809	0.325539	-4.81691	1.45799e-06	0.0021381
GSGGGG	58.5785	-1.24137	0.258357	-4.80487	1.54848e-06	0.00223011
PGAGGR	27.3819	-1.75734	0.365797	-4.80414	1.55414e-06	0.00223011
GAGAGG	42.3653	-1.44954	0.301902	-4.80136	1.57591e-06	0.00224368
EGSAGR	21.3465	-1.92671	0.401452	-4.79934	1.59187e-06	0.00224883
GAGAGR	36.0658	-1.48757	0.310257	-4.79463	1.62974e-06	0.00228462
GPGGPG	15.8762	-2.36522	0.493695	-4.79085	1.6608e-06	0.00230169
GRRRPG	30.6315	-1.62822	0.339916	-4.79008	1.66717e-06	0.00230169
APGRVG	23.053	-1.86999	0.390614	-4.78731	1.69033e-06	0.00231611
RGPGGR	23.2234	-2.09662	0.438417	-4.78224	1.73353e-06	0.00235758
SRDGPG	27.3531	-1.69633	0.354945	-4.77914	1.76049e-06	0.0023765
GGPGGR	39.0434	-1.60245	0.335423	-4.7774	1.77573e-06	0.00237945
GARAGP	40.4017	-1.52829	0.320132	-4.77393	1.80665e-06	0.00238581
GRAGPG	18.8539	-2.034	0.426012	-4.7745	1.8015e-06	0.00238581
GLGGSG	37.3521	-1.45387	0.305413	-4.76033	1.93274e-06	0.00253394
PLGGVR	13.9052	-2.60366	0.547122	-4.75884	1.94708e-06	0.00253451
GGRGAA	46.0578	-1.30452	0.274482	-4.75265	2.00767e-06	0.00257431
PGTGSG	9.85475	-2.71237	0.570573	-4.75376	1.99669e-06	0.00257431
PRGGGG	28.0525	-1.6733	0.352169	-4.75141	2.02003e-06	0.00257431
GAGGAG	47.8437	-1.26808	0.26805	-4.73074	2.23699e-06	0.00281448
RAPGVG	6.89844	-2.90833	0.614801	-4.73053	2.23938e-06	0.00281448
PEAGSG	9.90537	-2.7035	0.571712	-4.72879	2.25865e-06	0.00281926
GPGGGS	13.8905	-2.36165	0.499692	-4.72622	2.28743e-06	0.00283576
GGRGPA	17.8396	-2.06131	0.436757	-4.71958	2.36328e-06	0.00290999
GTGGRG	48.1082	-1.27698	0.270718	-4.71702	2.39322e-06	0.00292708
RAGAGS	14.5827	-2.28289	0.48536	-4.70349	2.55751e-06	0.00310717
GGAGGR	73.797	-1.07266	0.228352	-4.69738	2.63526e-06	0.00318043
GGGPGP	6.88393	-2.88779	0.615969	-4.6882	2.75621e-06	0.00324055
GPRGAG	21.8533	-1.93933	0.413624	-4.68863	2.75037e-06	0.00324055
GWPGAG	6.88393	-2.88779	0.615969	-4.6882	2.75621e-06	0.00324055
PRGAGG	25.988	-1.87709	0.400113	-4.6914	2.71345e-06	0.00324055
GRQGPV	7.6702	-2.8961	0.618301	-4.68396	2.81385e-06	0.00326796
WRGGPG	9.8475	-2.68824	0.573939	-4.68385	2.81538e-06	0.00326796
RGGGGR	62.7125	-1.20825	0.258221	-4.67915	2.8807e-06	0.00332261
RAGRGA	32.8521	-1.52276	0.326164	-4.66869	3.0312e-06	0.00347421
AGRGPG	27.1028	-1.67482	0.358944	-4.66595	3.07192e-06	0.00349887
RAPAGG	7.11943	-2.87904	0.617389	-4.66325	3.11256e-06	0.00352315
APRAGG	23.1104	-1.85607	0.398244	-4.66064	3.15232e-06	0.00353531
RGPAGG	24.6183	-2.00121	0.429444	-4.66	3.1621e-06	0.00353531
GRGRGP	24.5454	-1.79796	0.386203	-4.65549	3.23212e-06	0.00359156
RAPRAG	9.62635	-2.66752	0.573383	-4.65224	3.28354e-06	0.00362659
APGGAG	12.3691	-2.38863	0.514056	-4.64663	3.37405e-06	0.00367166
RGPGAG	18.5822	-2.00421	0.431387	-4.64597	3.3848e-06	0.00367166
RPGGGG	18.3971	-2.16594	0.466098	-4.64698	3.36838e-06	0.00367166
AARGGR	31.3818	-1.65555	0.356721	-4.64103	3.46673e-06	0.003674
AGRRPA	16.1257	-2.14209	0.461798	-4.63859	3.50792e-06	0.003674
GGGGRR	74.8665	-1.24541	0.268294	-4.64197	3.45103e-06	0.003674
GRLGGG	54.6438	-1.27975	0.275751	-4.64095	3.46803e-06	0.003674
RGGARG	45.3796	-1.27245	0.274098	-4.64232	3.44521e-06	0.003674
RSGGAG	40.3366	-1.444	0.311235	-4.63959	3.49106e-06	0.003674
APGGRR	19.8538	-1.90581	0.41124	-4.63429	3.5817e-06	0.00372984
EGGRGR	49.5426	-1.26189	0.272733	-4.62684	3.71281e-06	0.0038444
PGWGAP	6.87668	-2.85614	0.617724	-4.62365	3.77044e-06	0.00388202
GRRAPG	10.641	-2.56002	0.554473	-4.61703	3.89266e-06	0.00392951
GRSGGR	52.3933	-1.17502	0.254526	-4.61649	3.90282e-06	0.00392951
PPAGRW	6.66295	-2.84948	0.617192	-4.61685	3.89615e-06	0.00392951
RAGARG	30.8956	-1.57724	0.341536	-4.61807	3.87335e-06	0.00392951
GLGGRG	50.3498	-1.3152	0.285165	-4.61208	3.98664e-06	0.00397062
GSGRGR	60.8198	-1.1952	0.259148	-4.61205	3.98723e-06	0.00397062
AAGGRG	41.4095	-1.44577	0.314024	-4.60399	4.14465e-06	0.00408346
ARRGPG	19.0968	-1.94348	0.422531	-4.59963	4.2325e-06	0.00408346
GAPGRG	28.3961	-1.6189	0.35168	-4.60334	4.15766e-06	0.00408346
GGGRAG	52.8717	-1.16299	0.252702	-4.60223	4.17995e-06	0.00408346
GGSGAR	51.5216	-1.30114	0.282886	-4.5995	4.23498e-06	0.00408346
VGEGRG	34.3811	-1.44856	0.31486	-4.60064	4.21199e-06	0.00408346
TGGGAG	17.8538	-2.04261	0.445035	-4.58976	4.43746e-06	0.00425618
GAPPGR	14.1262	-2.23513	0.487121	-4.58845	4.46553e-06	0.00426067
APGPPA	10.6334	-2.54686	0.555659	-4.5835	4.57255e-06	0.00430279
GPGRAG	28.6245	-1.57532	0.343703	-4.58336	4.57557e-06	0.00430279
LGGPGG	16.6115	-2.06669	0.451007	-4.5824	4.5967e-06	0.00430279
RGGVPG	38.5584	-1.37475	0.300028	-4.58206	4.60411e-06	0.00430279
RAPPVR	16.8401	-2.17826	0.475566	-4.58036	4.64186e-06	0.00431594
RGPGGV	14.8902	-2.27007	0.495805	-4.57855	4.68214e-06	0.00433129
AAPGSS	6.63393	-2.8296	0.618228	-4.57696	4.71792e-06	0.00434234
LPGGPE	6.4057	-2.8225	0.617661	-4.56966	4.88526e-06	0.0044514
RGPGGA	31.6311	-1.50934	0.330287	-4.5698	4.88193e-06	0.0044514
AAGPGG	15.0754	-2.17881	0.476964	-4.56808	4.92217e-06	0.0044543
APGGGR	13.8689	-2.2155	0.485711	-4.56136	5.08234e-06	0.0044543
GARAGG	47.3503	-1.27545	0.279665	-4.56064	5.09977e-06	0.0044543
GARGRG	47.9227	-1.23025	0.269363	-4.56724	4.94179e-06	0.0044543
GGGRGS	36.6596	-1.41317	0.309838	-4.56098	5.09151e-06	0.0044543
GGRLGP	14.6041	-2.2541	0.494197	-4.56113	5.0879e-06	0.0044543
GRGGRA	46.1298	-1.23208	0.270123	-4.56116	5.08719e-06	0.0044543
RAPPAR	14.8829	-2.26623	0.496949	-4.56029	5.10842e-06	0.0044543
VGGGGR	63.1926	-1.06541	0.233504	-4.5627	5.05e-06	0.0044543
AGGPGA	20.2957	-2.00201	0.439512	-4.55506	5.23703e-06	0.00450645
GGGGPP	13.3399	-2.29972	0.504895	-4.55485	5.24242e-06	0.00450645
GTRGPV	13.8833	-2.21354	0.485938	-4.55519	5.23393e-06	0.00450645
PAAGVG	11.1409	-2.42974	0.533982	-4.55023	5.35877e-06	0.00458484
GGSGRG	48.8361	-1.20302	0.264731	-4.54432	5.51119e-06	0.00469321
GPAGGP	8.89102	-2.60106	0.573148	-4.5382	5.67372e-06	0.00478689
GPEGGR	17.8971	-2.03565	0.448507	-4.53871	5.65988e-06	0.00478689
GAGGAR	46.1219	-1.42723	0.314772	-4.53418	5.78281e-06	0.00483417
GAARGG	42.6659	-1.30378	0.287893	-4.52868	5.93529e-06	0.00493897
AGLGPG	18.8826	-1.91861	0.423754	-4.52764	5.96455e-06	0.00494076
GSGAGG	40.9311	-1.49872	0.331246	-4.52449	6.05414e-06	0.00499229
PGGGGR	26.1244	-1.73318	0.3832	-4.52292	6.09912e-06	0.00500672
GGRQRG	22.5672	-1.81801	0.402079	-4.52151	6.13986e-06	0.00501251
PGGGAR	15.5897	-2.09661	0.463772	-4.52078	6.16119e-06	0.00501251
GGVGGP	11.3473	-2.43153	0.538702	-4.51367	6.37143e-06	0.00516052
AAGGPA	11.1552	-2.41806	0.536253	-4.50917	6.5081e-06	0.00520678
RGGRPG	22.4039	-1.8038	0.399926	-4.51034	6.47234e-06	0.00520678
RGPGRG	29.8381	-1.52483	0.338177	-4.50897	6.51426e-06	0.00520678
AGVGAG	30.4101	-1.54752	0.343825	-4.5009	6.76678e-06	0.00538499
GGAGPG	24.6611	-1.78536	0.396985	-4.49731	6.88195e-06	0.00544874
PGGAGA	21.0747	-1.80789	0.402063	-4.49654	6.90668e-06	0.00544874
GRGGGE	29.1318	-1.54139	0.343099	-4.49254	7.0378e-06	0.00545768
RAPPPG	14.1186	-2.21431	0.492872	-4.49267	7.03358e-06	0.00545768
RGPGVG	16.2964	-2.13458	0.475089	-4.49301	7.02241e-06	0.00545768
RGSGGR	52.4149	-1.14323	0.254334	-4.495	6.95703e-06	0.00545768
GGPEGR	15.6257	-2.09027	0.465598	-4.48942	7.14165e-06	0.00551474
AGGGPR	23.5461	-1.80272	0.402015	-4.4842	7.31885e-06	0.00561035
GRPGGW	10.583	-2.51772	0.561552	-4.48351	7.34236e-06	0.00561035
GVGRGR	66.1905	-1.18134	0.263512	-4.48307	7.35782e-06	0.00561035
RLGPGG	29.1532	-1.53944	0.343661	-4.47953	7.48088e-06	0.00565685
RPEAGA	6.16295	-2.77455	0.619268	-4.48037	7.45149e-06	0.00565685
GAPGGG	12.6262	-2.24114	0.501302	-4.47064	7.79861e-06	0.00577725
GLGRGR	54.1575	-1.11669	0.249744	-4.47132	7.7737e-06	0.00577725
RGGSGR	34.6598	-1.40867	0.315082	-4.47081	7.79241e-06	0.00577725
SAGRGR	36.5802	-1.3675	0.305776	-4.47222	7.7413e-06	0.00577725
TGAGRG	16.8686	-1.97183	0.440789	-4.47342	7.69779e-06	0.00577725
PVGRRP	7.64102	-2.67275	0.598072	-4.46894	7.86068e-06	0.00579965
AGLGGR	38.229	-1.47986	0.331621	-4.4625	8.10075e-06	0.00593065
GGLRGA	26.6608	-1.63728	0.367011	-4.46111	8.15345e-06	0.00593065
PRGGPG	8.64102	-2.56414	0.574825	-4.46072	8.1684e-06	0.00593065
SRAAPG	8.64102	-2.56414	0.574825	-4.46072	8.1684e-06	0.00593065
APAGGR	20.1468	-1.97577	0.443074	-4.45922	8.22582e-06	0.00594864
GRGGRL	29.8023	-1.52373	0.341966	-4.45578	8.35876e-06	0.00602088
GPGGGY	7.86217	-2.67309	0.600489	-4.45152	8.52635e-06	0.00611742
AAPASR	6.1702	-2.75873	0.620117	-4.44873	8.63799e-06	0.00617321
GPGRGG	27.4105	-1.78409	0.401182	-4.44709	8.70429e-06	0.0061963
GAGGPG	27.3816	-1.55833	0.35084	-4.44172	8.92446e-06	0.00630378
GPGRRG	28.6029	-1.51357	0.340761	-4.44173	8.9238e-06	0.00630378
GPGGSG	18.6329	-1.89624	0.427196	-4.43879	9.04656e-06	0.00636536
GPGPGR	11.9052	-2.31322	0.521347	-4.43701	9.12154e-06	0.00636893
RAPPLG	21.5888	-1.89825	0.427788	-4.43735	9.1072e-06	0.00636893
GPEGAG	10.8834	-2.38537	0.537772	-4.43565	9.17941e-06	0.00638488
GRPAGG	28.6389	-1.51231	0.341099	-4.43363	9.26613e-06	0.00642069
GGRRPG	31.6387	-1.45556	0.328406	-4.4322	9.32762e-06	0.00643881
GCRGGR	13.3689	-2.16189	0.487947	-4.43059	9.39773e-06	0.00646273
GGASGG	38.866	-1.29996	0.293489	-4.42932	9.45289e-06	0.00647622
EGPAGG	8.91987	-2.5614	0.57853	-4.42743	9.53628e-06	0.00649219
GLGRPA	10.3332	-2.4912	0.562707	-4.42718	9.54745e-06	0.00649219
ASRAPG	7.41279	-2.64709	0.598358	-4.42392	9.69255e-06	0.00656636
AGGRGP	13.3905	-2.15921	0.48856	-4.41953	9.89138e-06	0.00667624
GGGGSE	11.8905	-2.30658	0.522248	-4.41664	1.00248e-05	0.00674132
PGPGSG	13.0536	-2.47221	0.559882	-4.41559	1.00733e-05	0.00674905
PGAGAG	16.6183	-2.03828	0.462014	-4.41172	1.02551e-05	0.00684564
RGGGRG	62.4494	-1.11047	0.252127	-4.40442	1.0607e-05	0.00705471
GPGAAR	18.1181	-1.94395	0.441621	-4.40185	1.07332e-05	0.00711269
GGPGAD	8.61943	-2.54351	0.578132	-4.39952	1.08489e-05	0.00716331
VGRPGG	25.5884	-1.63969	0.372803	-4.39829	1.09108e-05	0.00717819
AAGPPA	17.5967	-1.91599	0.435812	-4.39636	1.10079e-05	0.00721607
GGLRRS	18.3826	-1.87396	0.426461	-4.39422	1.11172e-05	0.00726159
ERPGGG	12.3543	-2.43628	0.555012	-4.3896	1.13559e-05	0.00736472
GRGASG	41.4865	-1.41115	0.321474	-4.38962	1.13549e-05	0.00736472
APGRGL	9.17713	-2.55497	0.582696	-4.38475	1.16121e-05	0.0073979
EGPGGG	15.8904	-1.994	0.454465	-4.38757	1.14624e-05	0.0073979
GPERGR	12.9049	-2.23527	0.509811	-4.3845	1.16251e-05	0.0073979
GRPGRG	30.8378	-1.51343	0.345048	-4.38614	1.15378e-05	0.0073979
LGVGGR	36.0663	-1.38699	0.316375	-4.38399	1.16523e-05	0.0073979
REAGGG	24.8819	-1.6001	0.364734	-4.38704	1.14903e-05	0.0073979
RRGPPG	39.8078	-1.41353	0.322517	-4.3828	1.17162e-05	0.0073979
SRDGPL	19.8971	-1.80134	0.41103	-4.38251	1.17319e-05	0.0073979
PAGPAR	5.9202	-2.72079	0.621083	-4.38073	1.18285e-05	0.00743311
RAGPAG	14.8688	-2.03033	0.463577	-4.3797	1.18844e-05	0.00744255
GGAPGG	23.1465	-1.69534	0.387203	-4.37844	1.19532e-05	0.00746
GGGGAR	49.3427	-1.24397	0.284747	-4.3687	1.24988e-05	0.00777389
ARGAGG	57.9866	-1.12759	0.25815	-4.36794	1.25422e-05	0.00777436
GPGGGP	10.1334	-2.45806	0.562888	-4.36687	1.26037e-05	0.00778603
APGAGG	15.6259	-1.97472	0.452493	-4.36409	1.27654e-05	0.00780324
GARGGP	17.6471	-1.91093	0.437941	-4.36345	1.28029e-05	0.00780324
GSGGPG	21.1038	-1.72336	0.394791	-4.36525	1.26976e-05	0.00780324
RPAEGG	11.6189	-2.28146	0.522704	-4.36473	1.27282e-05	0.00780324
GPGSGA	14.3546	-2.1022	0.481988	-4.36151	1.29165e-05	0.00784629
RRGPGR	23.3749	-1.64254	0.376661	-4.36078	1.29598e-05	0.00784638
GEGAGR	29.3813	-1.49135	0.342061	-4.35989	1.30129e-05	0.00785245
ALGRGR	48.9011	-1.13676	0.260864	-4.35768	1.31451e-05	0.00790606
AGGGAP	9.90553	-2.44723	0.561888	-4.35537	1.32844e-05	0.00793742
GGPAGG	31.0881	-1.42739	0.327682	-4.35601	1.32452e-05	0.00793742
AARSPP	13.0469	-2.35483	0.540986	-4.35285	1.34377e-05	0.00800283
GGVGPP	25.553	-1.64034	0.377265	-4.34797	1.37403e-05	0.00811346
RPGRGW	9.39102	-2.42108	0.556864	-4.3477	1.37571e-05	0.00811346
SGGAGS	16.8971	-2.04153	0.469431	-4.34895	1.36792e-05	0.00811346
GSGGAG	37.9024	-1.29486	0.298171	-4.34268	1.40756e-05	0.00827455
AAGGGA	31.6026	-1.40273	0.323697	-4.33348	1.46771e-05	0.00838738
AGGVRG	36.6097	-1.40632	0.324901	-4.32847	1.50151e-05	0.00838738
APVGGR	11.8401	-2.28908	0.527698	-4.33786	1.43877e-05	0.00838738
EAGAGG	23.6535	-1.71676	0.39654	-4.32934	1.49557e-05	0.00838738
EPGGGS	5.92746	-2.69545	0.62235	-4.33108	1.48378e-05	0.00838738
GGSGPG	21.1107	-1.71892	0.396401	-4.33631	1.44895e-05	0.00838738
GLGAPG	10.3765	-2.33367	0.538911	-4.33034	1.48879e-05	0.00838738
GLVGPG	18.3322	-1.86775	0.431033	-4.33319	1.46963e-05	0.00838738
GLVRGP	8.41279	-2.50829	0.579286	-4.32996	1.49133e-05	0.00838738
GVREGP	5.92746	-2.69545	0.62235	-4.33108	1.48378e-05	0.00838738
KRPGRG	5.92746	-2.69545	0.62235	-4.33108	1.48378e-05	0.00838738
NREAAE	10.3763	-2.33178	0.538719	-4.32837	1.50216e-05	0.00838738
PPGELP	13.8833	-2.06534	0.476364	-4.33564	1.45339e-05	0.00838738
REGGPG	11.5756	-2.39032	0.552298	-4.32796	1.50499e-05	0.00838738
REGPGG	17.419	-1.9814	0.456893	-4.33669	1.44645e-05	0.00838738
RGGAGG	48.0071	-1.23485	0.284979	-4.33313	1.47003e-05	0.00838738
RGPGGS	13.876	-2.06455	0.476563	-4.33215	1.47657e-05	0.00838738
PGAGGG	24.4256	-1.82001	0.420592	-4.32726	1.50978e-05	0.0083884
GRVGAG	42.8074	-1.34044	0.309924	-4.32505	1.52497e-05	0.00844702
GGGPRA	15.626	-1.97021	0.455717	-4.32331	1.53705e-05	0.0084625
GLGGGP	10.8402	-2.3568	0.545068	-4.32388	1.53312e-05	0.0084625
GGGRAA	33.1237	-1.37796	0.318974	-4.31999	1.5604e-05	0.00856516
GRGRLG	41.0871	-1.23952	0.286994	-4.31898	1.56754e-05	0.00857852
AGAGGG	48.3354	-1.33095	0.3083	-4.31707	1.58113e-05	0.00860685
RGLGPG	17.3754	-1.9757	0.457664	-4.31693	1.58216e-05	0.00860685
GPGAAG	17.1402	-1.87672	0.434921	-4.31507	1.59553e-05	0.00865377
KAGGRG	11.0972	-2.47709	0.574212	-4.3139	1.60403e-05	0.00867403
AGPGGR	23.1466	-1.62519	0.376976	-4.31114	1.62417e-05	0.00868512
EGPVGR	12.1554	-2.29743	0.532762	-4.3123	1.61564e-05	0.00868512
GPGGAA	14.626	-2.00433	0.464884	-4.31145	1.62185e-05	0.00868512
LGGGPG	20.1038	-1.73285	0.40196	-4.311	1.62514e-05	0.00868512
GAAGRG	39.6446	-1.25	0.290316	-4.30565	1.66495e-05	0.00887184
RSGAGG	46.1652	-1.22195	0.284352	-4.29733	1.72871e-05	0.00918473
RVGPGG	22.9184	-1.67613	0.390371	-4.29369	1.75729e-05	0.00930947
GGGRRE	28.8526	-1.46357	0.340929	-4.29289	1.76365e-05	0.00931606
AGGPGG	30.9319	-1.46046	0.340346	-4.2911	1.7779e-05	0.00931926
AGRRAP	12.4049	-2.29875	0.535807	-4.29025	1.78471e-05	0.00931926
GGPGSS	8.37651	-2.49336	0.581111	-4.29068	1.78125e-05	0.00931926
GGRGGR	72.1984	-0.95843	0.223313	-4.29186	1.77182e-05	0.00931926
GGPRGG	35.4577	-1.52915	0.356698	-4.28697	1.8113e-05	0.00943105
APGGAR	15.5972	-1.96515	0.458605	-4.28506	1.82694e-05	0.0094854
APGGGV	10.3691	-2.31911	0.541598	-4.28197	1.85247e-05	0.00951857
ARRGPS	7.17729	-2.58063	0.60245	-4.28356	1.8393e-05	0.00951857
GGRRRG	91.9904	-0.859141	0.20063	-4.28221	1.85048e-05	0.00951857
GGGAAS	12.8978	-2.10263	0.49133	-4.27946	1.87343e-05	0.00956333
GLGRPR	12.8978	-2.10263	0.49133	-4.27946	1.87343e-05	0.00956333
AGGAGA	33.146	-1.42442	0.333184	-4.27517	1.90992e-05	0.00972234
GRGAAR	38.3664	-1.27523	0.298569	-4.27112	1.94491e-05	0.00981821
GSGRRG	45.6291	-1.26774	0.296759	-4.27195	1.93774e-05	0.00981821
RGGSGG	43.88	-1.17154	0.274277	-4.27139	1.94256e-05	0.00981821
EPRGRG	11.3978	-2.2443	0.525573	-4.27019	1.95305e-05	0.00983205
RGSGGA	42.8651	-1.26819	0.297037	-4.26947	1.95936e-05	0.00983661
AAGGPG	14.6044	-1.99818	0.468221	-4.2676	1.9759e-05	0.00989241
RAGPGG	21.6112	-1.74437	0.408913	-4.26587	1.99122e-05	0.00991464
RGPRSR	13.6333	-2.03777	0.477652	-4.26623	1.98808e-05	0.00991464
GGAGRR	42.9014	-1.1993	0.281323	-4.26308	2.01626e-05	0.00996747
GGVEGR	29.0309	-1.52927	0.358794	-4.26226	2.02371e-05	0.00996747
GQAPPA	6.89844	-2.56528	0.601762	-4.26296	2.01739e-05	0.00996747
PLRGPP	13.1263	-2.11682	0.496629	-4.26238	2.02261e-05	0.00996747
GGRGER	30.3318	-1.74011	0.408343	-4.26138	2.03166e-05	0.00997969
GRPPPG	14.6549	-1.99601	0.468491	-4.26051	2.03958e-05	0.00999165
TARGPG	12.1046	-2.16846	0.509066	-4.25969	2.04711e-05	0.0100016
KGPGRA	6.9057	-2.56373	0.601948	-4.25905	2.05298e-05	0.0100035
RPARGG	17.6328	-1.81355	0.425939	-4.25776	2.06485e-05	0.0100345
GGGRGL	28.1895	-1.63704	0.384756	-4.25477	2.09269e-05	0.0101006
WGWRRG	10.1554	-2.29919	0.540413	-4.25451	2.09508e-05	0.0101006
SAGGPG	20.1758	-1.80026	0.423356	-4.25236	2.11531e-05	0.0101712
GRGPGE	11.1481	-2.22771	0.524404	-4.24808	2.15614e-05	0.0103403
ARGRPG	23.1537	-1.94109	0.457322	-4.24446	2.19121e-05	0.0104154
GAGSRA	15.3829	-1.94088	0.457267	-4.24452	2.19058e-05	0.0104154
GGAAGR	37.4459	-1.47066	0.346558	-4.24363	2.19933e-05	0.0104154
GPGGPA	9.41245	-2.38645	0.562374	-4.24352	2.20038e-05	0.0104154
RSGGER	16.89	-1.85126	0.436103	-4.24501	2.18584e-05	0.0104154
GGRPRA	22.8821	-1.60526	0.378358	-4.2427	2.20845e-05	0.0104265
GRPRGG	20.6466	-1.82384	0.430041	-4.24109	2.22437e-05	0.0104745
SEGGPR	9.12651	-2.37492	0.560328	-4.23844	2.25076e-05	0.0105715
AGGGRP	10.5977	-2.32147	0.548143	-4.23514	2.28405e-05	0.0106455
GGAPRA	6.90553	-2.55236	0.602649	-4.23523	2.28317e-05	0.0106455
SRWGPG	40.188	-1.23146	0.29072	-4.23589	2.27644e-05	0.0106455
GSGPPG	38.5655	-1.28279	0.30301	-4.23349	2.30092e-05	0.0106917
RPGRGP	9.14086	-2.3722	0.560403	-4.23302	2.30569e-05	0.0106917
VGRRAP	14.3976	-1.97531	0.466838	-4.23126	2.32385e-05	0.0107486
ARGGRG	52.1938	-1.07153	0.253333	-4.22973	2.33975e-05	0.0107675
KRPRTG	10.1263	-2.29183	0.541787	-4.23014	2.3355e-05	0.0107675
SASGPG	15.1331	-1.92389	0.454941	-4.22887	2.34867e-05	0.0107813
RPGGAG	11.112	-2.22326	0.525868	-4.22779	2.36002e-05	0.0108062
RAPPRV	17.6186	-1.81169	0.42882	-4.22483	2.39122e-05	0.0109216
GPPGAS	6.92729	-2.54784	0.603177	-4.22403	2.3997e-05	0.0109329
APGGRG	19.9258	-1.78274	0.422307	-4.22144	2.42743e-05	0.0109497
GAARGR	30.6176	-1.54701	0.366389	-4.22231	2.41815e-05	0.0109497
GPDGGA	9.15553	-2.37051	0.561467	-4.222	2.42143e-05	0.0109497
LPGAGG	11.3838	-2.23675	0.529715	-4.22255	2.41549e-05	0.0109497
GGGGRP	10.5828	-2.42851	0.575538	-4.21955	2.44791e-05	0.0109608
PVRGGG	17.8247	-1.98711	0.470892	-4.21989	2.44424e-05	0.0109608
RGPRPG	7.90553	-2.44799	0.58009	-4.22002	2.44275e-05	0.0109608
GRLRAG	31.388	-1.57125	0.372525	-4.21783	2.46662e-05	0.0110175
APGLGR	11.8978	-2.14267	0.508185	-4.21633	2.48314e-05	0.0110501
ARGSPG	47.6722	-1.3329	0.316354	-4.21333	2.51637e-05	0.0110501
ERGGAG	22.6395	-1.58987	0.377104	-4.21599	2.48684e-05	0.0110501
GAPARG	12.6262	-2.07527	0.492424	-4.21439	2.5045e-05	0.0110501
GGAGAA	25.8599	-1.6361	0.388227	-4.21428	2.50571e-05	0.0110501
GGGSRG	47.2022	-1.29044	0.306251	-4.21365	2.51274e-05	0.0110501
PAGGGR	15.669	-1.95169	0.462999	-4.21534	2.49406e-05	0.0110501
CREGPG	5.41295	-2.62359	0.623846	-4.20551	2.60489e-05	0.0112849
GAGGRP	21.3533	-1.71923	0.408958	-4.20393	2.62321e-05	0.0112849
GLRAPH	5.41295	-2.62359	0.623846	-4.20551	2.60489e-05	0.0112849
GPPAGR	5.41295	-2.62359	0.623846	-4.20551	2.60489e-05	0.0112849
GPVGPG	13.9194	-2.04228	0.485755	-4.20434	2.61843e-05	0.0112849
GRSGPR	13.912	-2.04045	0.485431	-4.20338	2.62961e-05	0.0112849
RAPPAA	12.6405	-2.07317	0.492678	-4.20797	2.57673e-05	0.0112849
RAPPGV	21.3533	-1.71923	0.408958	-4.20393	2.62321e-05	0.0112849
RGRGPG	21.3533	-1.71923	0.408958	-4.20393	2.62321e-05	0.0112849
SVGRPR	12.0973	-2.15608	0.512961	-4.20319	2.63177e-05	0.0112849
GGRRGA	54.9142	-1.07959	0.257002	-4.2007	2.66095e-05	0.0113832
GGGRAS	21.6686	-1.66581	0.396733	-4.19882	2.68306e-05	0.011451
GRGGLE	20.3897	-1.66244	0.396126	-4.19675	2.70778e-05	0.0115294
GARRRP	12.8544	-2.0867	0.497301	-4.19604	2.71619e-05	0.0115383
GRPGGR	30.3597	-1.38199	0.329625	-4.19262	2.75751e-05	0.0116595
AGLSGP	13.3833	-2.0089	0.479295	-4.19136	2.77283e-05	0.0116971
GGVAPG	15.1186	-1.91795	0.457677	-4.19062	2.78195e-05	0.0117085
GGKGPP	8.89828	-2.34774	0.56039	-4.18948	2.79595e-05	0.0117403
GQSAGA	8.90537	-2.34628	0.560168	-4.18853	2.80769e-05	0.0117625
GAGRAP	10.9125	-2.19741	0.52487	-4.18657	2.83197e-05	0.0117964
GLAPAA	6.88393	-2.53199	0.604826	-4.18631	2.83522e-05	0.0117964
GRGRVL	25.3747	-1.4943	0.356915	-4.1867	2.83038e-05	0.0117964
GAGAPG	11.1697	-2.21172	0.528437	-4.1854	2.84666e-05	0.0118171
GRAGAG	36.3516	-1.3027	0.311419	-4.18309	2.87569e-05	0.0119105
RPVGGG	11.6407	-2.12112	0.50717	-4.18226	2.88632e-05	0.0119274
AAAGGG	32.5729	-1.52821	0.365674	-4.17916	2.92583e-05	0.012036
GGPGPG	14.905	-1.99951	0.4784	-4.17957	2.92061e-05	0.012036
AGGEGR	35.174	-1.28856	0.308469	-4.17727	2.95033e-05	0.0120823
GPAGGA	9.11184	-2.47423	0.592254	-4.17765	2.9454e-05	0.0120823
GAGSGR	24.6679	-1.57019	0.376032	-4.17567	2.97104e-05	0.0121089
GGRAPV	8.88377	-2.34296	0.561157	-4.17524	2.97675e-05	0.0121089
GRWGGG	30.66	-1.39224	0.333446	-4.1753	2.97594e-05	0.0121089
GPGGRR	26.1252	-1.59444	0.38198	-4.17414	2.99117e-05	0.0121404
APVGGA	10.1191	-2.27516	0.54556	-4.17032	3.04174e-05	0.0121497
GGGGSR	40.1664	-1.19271	0.285795	-4.1733	3.00221e-05	0.0121497
GGRGAT	21.0746	-1.70338	0.408483	-4.17001	3.0458e-05	0.0121497
GPGGGR	25.3455	-1.95468	0.468755	-4.16994	3.0468e-05	0.0121497
RAGGAG	31.6026	-1.34795	0.323163	-4.17111	3.03123e-05	0.0121497
RAPGEG	8.89811	-2.3403	0.561228	-4.16996	3.04657e-05	0.0121497
SPVGGR	13.0828	-2.09727	0.502929	-4.17012	3.04443e-05	0.0121497
VGRAPG	8.89811	-2.3403	0.561228	-4.16996	3.04657e-05	0.0121497
AGALCG	7.92004	-2.42806	0.583045	-4.16445	3.12101e-05	0.012311
EGPGGR	12.6623	-2.0657	0.495897	-4.16557	3.1057e-05	0.012311
GRLGGR	29.9462	-1.5032	0.360861	-4.1656	3.10531e-05	0.012311
GRLRPR	7.92004	-2.42806	0.583045	-4.16445	3.12101e-05	0.012311
SGGWPG	7.92004	-2.42806	0.583045	-4.16445	3.12101e-05	0.012311
EPGGGA	6.66279	-2.51361	0.603885	-4.16239	3.14927e-05	0.0123158
GLGGPG	13.4049	-2.00344	0.481189	-4.16353	3.13371e-05	0.0123158
GSRGAP	6.66279	-2.51361	0.603885	-4.16239	3.14927e-05	0.0123158
PGGGPR	6.66279	-2.51361	0.603885	-4.16239	3.14927e-05	0.0123158
GPGGPP	5.4057	-2.59933	0.624919	-4.15947	3.18992e-05	0.0124215
SGAPGE	5.4057	-2.59933	0.624919	-4.15947	3.18992e-05	0.0124215
GPRAPG	9.9052	-2.25774	0.543024	-4.15771	3.21452e-05	0.0124906
PGAGRQ	8.91987	-2.3368	0.562116	-4.15715	3.22242e-05	0.0124946
GAGEAG	18.3109	-1.84919	0.445071	-4.15482	3.25549e-05	0.0125961
GERGAG	26.404	-1.66128	0.399972	-4.1535	3.27433e-05	0.0126329
RGGAGR	42.4454	-1.28359	0.309061	-4.15318	3.27887e-05	0.0126329
SGAGPG	13.0899	-2.09227	0.503916	-4.15203	3.29543e-05	0.0126699
GRRPGR	23.6031	-1.57573	0.379869	-4.14809	3.35267e-05	0.0128628
RAGGGR	36.3376	-1.26247	0.304491	-4.14616	3.38099e-05	0.0129171
SGRGPR	19.6044	-1.99016	0.479963	-4.14648	3.37619e-05	0.0129171
EAPGRS	5.43471	-2.59127	0.625319	-4.14392	3.41417e-05	0.0129318
GRGSAG	31.3815	-1.33414	0.321984	-4.14351	3.42032e-05	0.0129318
LPGGAR	11.8833	-2.12654	0.513132	-4.14424	3.4094e-05	0.0129318
RAPGGA	14.5827	-1.9776	0.477214	-4.14405	3.41222e-05	0.0129318
SGRRRP	5.43471	-2.59127	0.625319	-4.14392	3.41417e-05	0.0129318
GGSGPP	33.8374	-1.35888	0.328128	-4.1413	3.45338e-05	0.0130158
PGEGAG	10.9197	-2.18658	0.528021	-4.14107	3.45683e-05	0.0130158
GPGGSR	16.8683	-1.83701	0.443857	-4.13874	3.49216e-05	0.0131217
RGGRGA	45.3074	-1.19093	0.288076	-4.1341	3.56354e-05	0.0133624
GAGGRR	64.4347	-0.999169	0.24193	-4.12998	3.6279e-05	0.0135758
GAGGAS	14.1117	-1.9444	0.470972	-4.12849	3.65161e-05	0.0135809
LARAPG	7.13377	-2.51175	0.608333	-4.1289	3.64496e-05	0.0135809
SGGRGS	25.3388	-1.49156	0.361223	-4.12919	3.64039e-05	0.0135809
RPRAGP	13.6692	-2.01153	0.487448	-4.12665	3.68083e-05	0.0136617
GPLGGR	20.904	-1.61429	0.391569	-4.12261	3.74604e-05	0.0138192
GRPGAG	18.3752	-1.83859	0.445882	-4.1235	3.73156e-05	0.0138192
PGRAPG	6.65553	-2.49625	0.605445	-4.123	3.73963e-05	0.0138192
SGGGPG	14.1621	-1.94219	0.471252	-4.12134	3.76674e-05	0.0138675
RAPPLR	11.8617	-2.12214	0.51499	-4.12074	3.77663e-05	0.0138759
GGRRGP	13.8902	-2.02413	0.49139	-4.11919	3.8021e-05	0.0139414
AGGRRG	79.2409	-0.865246	0.210079	-4.11866	3.8108e-05	0.0139452
GPGRGV	18.6544	-1.69809	0.412698	-4.11461	3.87838e-05	0.0141641
RGPAGA	9.14119	-2.33702	0.568153	-4.11337	3.89927e-05	0.0142119
RAPGAG	9.1552	-2.33255	0.567135	-4.11287	3.90773e-05	0.0142143
GPAVGG	9.64086	-2.23164	0.542981	-4.10998	3.95691e-05	0.0143645
SGGRRG	56.1075	-1.06917	0.260273	-4.10788	3.99306e-05	0.0144666
AAGRGA	36.645	-1.23018	0.299595	-4.10614	4.02322e-05	0.0144967
GVGPAP	6.68455	-2.48917	0.606224	-4.10603	4.02515e-05	0.0144967
AGPGGP	8.64102	-2.30843	0.562329	-4.10512	4.041e-05	0.0145251
GGVGSR	21.6539	-1.58801	0.386932	-4.10409	4.0591e-05	0.0145615
SPRGPR	7.67004	-2.39468	0.58377	-4.10209	4.09427e-05	0.0146588
GLGVGR	36.6738	-1.22988	0.299904	-4.1009	4.11538e-05	0.0147055
SGRGGR	43.8152	-1.16744	0.284713	-4.1004	4.12432e-05	0.0147086
APRGRG	18.3251	-1.76078	0.429504	-4.09957	4.13924e-05	0.014733
GGGRLG	35.3597	-1.29993	0.317368	-4.09597	4.204e-05	0.0147901
GGPGGA	13.8905	-1.92253	0.469224	-4.09725	4.18095e-05	0.0147901
GLGARG	35.924	-1.23683	0.301827	-4.09783	4.1705e-05	0.0147901
GPGGRG	35.8234	-1.28023	0.3125	-4.09672	4.19043e-05	0.0147901
PGGAGP	7.93438	-2.40154	0.586273	-4.09628	4.19843e-05	0.0147901
RRPVVG	9.12635	-2.32805	0.568274	-4.0967	4.19079e-05	0.0147901
AAPGAT	18.3325	-1.7618	0.430219	-4.09513	4.21936e-05	0.0148143
GAGGSR	33.1018	-1.40989	0.344321	-4.0947	4.22712e-05	0.0148143
GAGRSR	32.6745	-1.3	0.317519	-4.09424	4.2356e-05	0.0148155
GGAAGG	53.9504	-1.0707	0.261648	-4.09212	4.27447e-05	0.0148724
GLPGRF	6.89102	-2.48895	0.608244	-4.09202	4.27634e-05	0.0148724
GRPVPG	9.64102	-2.22814	0.544503	-4.09206	4.27554e-05	0.0148724
GGSGPR	15.1478	-1.90527	0.465814	-4.09019	4.31013e-05	0.0149412
RGAPGG	31.566	-1.43446	0.350719	-4.09006	4.31254e-05	0.0149412
RGGRLG	32.537	-1.47805	0.361601	-4.08752	4.3601e-05	0.0150773
RAPPLT	9.86201	-2.23966	0.548051	-4.0866	4.37745e-05	0.0151087
PPGARG	15.3254	-1.9191	0.469723	-4.0856	4.39625e-05	0.0151449
GAGRGR	59.6712	-0.974129	0.238493	-4.08452	4.41686e-05	0.0151872
GGPPAA	8.14086	-2.40524	0.58895	-4.08395	4.42774e-05	0.0151959
AREPPG	15.3831	-1.82487	0.447385	-4.07897	4.52355e-05	0.0153437
ARGGGA	24.4035	-1.49003	0.36523	-4.0797	4.50948e-05	0.0153437
GASRGR	16.6621	-1.90338	0.466615	-4.07911	4.5208e-05	0.0153437
GGRGGG	85.0847	-0.897857	0.220136	-4.07865	4.52974e-05	0.0153437
GLGVPA	6.41295	-2.4717	0.605668	-4.08095	4.48528e-05	0.0153437
GSRGGA	21.9255	-1.60009	0.392297	-4.07877	4.52737e-05	0.0153437
SGRLRP	6.42004	-2.47055	0.605428	-4.08067	4.49058e-05	0.0153437
GGGGAA	25.639	-1.44288	0.354092	-4.07488	4.60381e-05	0.0155368
GPGGGW	14.6763	-1.9629	0.481678	-4.07513	4.59883e-05	0.0155368
GVVRGR	39.1303	-1.18356	0.290815	-4.06981	4.70517e-05	0.0158496
GGPGEG	19.3467	-1.66467	0.409153	-4.06858	4.73001e-05	0.0158745
GPVGAR	12.4195	-2.03127	0.499205	-4.069	4.72145e-05	0.0158745
APGGGG	20.3101	-1.79078	0.440224	-4.06789	4.74403e-05	0.0158923
APGSGR	17.3826	-1.77372	0.436358	-4.06481	4.80706e-05	0.016056
GPVRGG	17.6473	-1.70933	0.420536	-4.06465	4.81051e-05	0.016056
GAGRPG	21.6827	-1.78379	0.439039	-4.06295	4.84569e-05	0.0161189
LGPGRG	16.1259	-1.78201	0.438608	-4.06288	4.84703e-05	0.0161189
KAPSRW	20.6542	-1.59467	0.392702	-4.06078	4.89097e-05	0.0162058
WRPGGG	10.4052	-2.13675	0.526167	-4.06097	4.88687e-05	0.0162058
SGGRGR	55.2294	-1.00544	0.247644	-4.06001	4.90699e-05	0.0162294
GSRQPS	6.39844	-2.46171	0.606517	-4.05876	4.93334e-05	0.016287
GGGRPR	17.1687	-1.83961	0.453442	-4.05698	4.97115e-05	0.0163821
QSRGPV	6.41279	-2.45881	0.606462	-4.05435	5.02742e-05	0.0165377
AAPGGG	9.66987	-2.21578	0.547128	-4.04984	5.12534e-05	0.0165902
AGPGGG	35.7435	-1.43907	0.355216	-4.05125	5.09455e-05	0.0165902
GGPRGR	25.6318	-1.44123	0.355738	-4.05139	5.09147e-05	0.0165902
GGRGGA	51.9009	-1.03202	0.254663	-4.05249	5.06753e-05	0.0165902
GRPGGG	32.1094	-1.31835	0.325458	-4.05074	5.10563e-05	0.0165902
GSGAPG	10.3836	-2.13506	0.52706	-4.05089	5.1023e-05	0.0165902
GSGGRA	35.1745	-1.28568	0.317437	-4.0502	5.11742e-05	0.0165902
RAPPSG	23.9251	-1.70064	0.419854	-4.05055	5.10968e-05	0.0165902
SAGPPR	11.6193	-2.09513	0.51708	-4.05186	5.0812e-05	0.0165902
DRVPGG	5.44197	-2.54011	0.627375	-4.04879	5.1484e-05	0.0166059
GPGRGP	5.44197	-2.54011	0.627375	-4.04879	5.1484e-05	0.0166059
GGPRAG	21.5597	-1.91131	0.472316	-4.04668	5.19494e-05	0.0167071
GRGRPA	22.8747	-1.58782	0.392389	-4.04654	5.19812e-05	0.0167071
APVGGG	10.612	-2.14959	0.531385	-4.04526	5.22641e-05	0.0167097
GLAPGR	14.8612	-1.97145	0.487298	-4.04567	5.2173e-05	0.0167097
RGLGGG	29.8597	-1.34933	0.333516	-4.04577	5.21506e-05	0.0167097
GGPLGG	20.9039	-1.60621	0.397219	-4.04364	5.26266e-05	0.0167961
GGGRGP	18.6476	-1.84795	0.457092	-4.04285	5.28058e-05	0.0168238
GGVRGP	15.3686	-1.8193	0.450215	-4.04095	5.32347e-05	0.0169309
GGRGPR	19.9039	-1.75918	0.43552	-4.03926	5.36203e-05	0.0170238
LARGGR	20.0894	-1.63453	0.404748	-4.0384	5.38175e-05	0.0170271
AGAATG	18.5968	-1.69194	0.419008	-4.03798	5.39137e-05	0.017028
SGGGGA	31.6173	-1.34297	0.332653	-4.03717	5.41002e-05	0.0170573
GRGGAP	16.9118	-1.74059	0.431189	-4.03673	5.42023e-05	0.01706
GVGGRR	43.3078	-1.17849	0.292235	-4.03268	5.51444e-05	0.0173266
AAPGGV	11.1333	-2.16967	0.538171	-4.03157	5.54058e-05	0.0173787
GRSGAG	28.8745	-1.34831	0.334595	-4.02967	5.58544e-05	0.0174893
GGRPGG	47.9225	-1.06036	0.263321	-4.02688	5.65214e-05	0.0176678
LGGRGR	49.0794	-1.1093	0.275528	-4.0261	5.67099e-05	0.0176964
AGRAGS	17.1183	-1.754	0.435726	-4.02547	5.68624e-05	0.0177137
AGGGPG	18.5677	-1.76505	0.438618	-4.02412	5.71878e-05	0.0177846
GGSPGA	9.34733	-2.41682	0.600897	-4.02201	5.77031e-05	0.0178535
PAGGAS	8.41262	-2.26851	0.563937	-4.02263	5.75526e-05	0.0178535
RPREGP	9.64795	-2.2058	0.548425	-4.02207	5.76895e-05	0.0178535
AGRGRP	10.8689	-2.15458	0.535901	-4.02048	5.80787e-05	0.017914
GARPGR	11.6694	-2.08302	0.518341	-4.01864	5.85352e-05	0.017914
GGVPAG	12.8907	-1.94747	0.484601	-4.01871	5.85164e-05	0.017914
GPARGR	17.6689	-1.70366	0.424044	-4.01764	5.87835e-05	0.017914
GRGGGG	62.9926	-0.975824	0.242852	-4.01818	5.86482e-05	0.017914
GRPGVG	18.3829	-1.67398	0.416495	-4.01921	5.83924e-05	0.017914
RRGERG	21.1468	-1.55148	0.385997	-4.01942	5.83406e-05	0.017914
RRPGGG	18.9331	-1.70165	0.423543	-4.01765	5.87804e-05	0.017914
GRGPGR	40.6807	-1.13608	0.282834	-4.01676	5.90036e-05	0.0179212
SGRGAG	59.4571	-0.964457	0.240088	-4.01709	5.89202e-05	0.0179212
GPPAGV	6.11943	-2.5279	0.629456	-4.016	5.91935e-05	0.0179489
RAPPVW	14.3904	-1.84338	0.459091	-4.01528	5.93754e-05	0.0179742
GRSGRP	16.9116	-1.73676	0.4326	-4.0147	5.95208e-05	0.0179883
RRGVPG	10.0977	-2.23276	0.556246	-4.01398	5.97022e-05	0.0180133
AARGPL	9.39086	-2.19009	0.545957	-4.01147	6.03414e-05	0.0181161
GAGPLG	9.39086	-2.19009	0.545957	-4.01147	6.03414e-05	0.0181161
RAGVGG	24.0747	-1.53531	0.382677	-4.01202	6.02014e-05	0.0181161
SGLGPG	18.5894	-1.68755	0.420814	-4.01022	6.0663e-05	0.0181827
GRPGGA	18.8971	-1.62627	0.405743	-4.00813	6.12016e-05	0.0182243
PGGVPG	8.39102	-2.26474	0.565022	-4.00824	6.11735e-05	0.0182243
SPGGGP	7.62668	-2.35999	0.588742	-4.00852	6.10995e-05	0.0182243
SRPGGV	8.39102	-2.26474	0.565022	-4.00824	6.11735e-05	0.0182243
ARGAPG	14.4049	-1.84245	0.459936	-4.00589	6.17843e-05	0.0183126
GGARGA	40.4738	-1.19589	0.298536	-4.00583	6.17997e-05	0.0183126
GGPREG	14.4049	-1.84245	0.459936	-4.00589	6.17843e-05	0.0183126
RGGGGP	12.9123	-1.94438	0.48548	-4.00507	6.19985e-05	0.0183417
GSRGAG	31.6024	-1.29306	0.322934	-4.0041	6.22529e-05	0.0183871
GRAVPG	17.3973	-1.68606	0.421294	-4.00211	6.27807e-05	0.018513
GRGGAG	65.2783	-0.995041	0.248691	-4.00112	6.30439e-05	0.0185606
AAGGSG	19.875	-1.68328	0.421148	-3.99688	6.41828e-05	0.0188654
AGEGGW	9.68422	-2.19947	0.550355	-3.99645	6.42986e-05	0.018869
PGRGAV	8.41279	-2.26138	0.565908	-3.99601	6.44184e-05	0.0188738
GRLGAR	33.4172	-1.24343	0.311342	-3.99377	6.50308e-05	0.018961
RGAGPG	30.653	-1.2891	0.322716	-3.99453	6.48218e-05	0.018961
RGRGLG	43.358	-1.14247	0.28609	-3.9934	6.51323e-05	0.018961
RRAPPG	6.16295	-2.42554	0.607356	-3.99361	6.50754e-05	0.018961
GGEGPG	17.3829	-1.68577	0.422194	-3.99288	6.52756e-05	0.0189724
GGGAGR	39.7099	-1.20319	0.301421	-3.99171	6.55986e-05	0.0190232
LGGPAG	20.6611	-1.58659	0.397492	-3.99149	6.5659e-05	0.0190232
RAPPGH	8.67004	-2.27248	0.569388	-3.99109	6.57697e-05	0.019025
AGGAAP	13.3543	-1.97132	0.494211	-3.98883	6.63989e-05	0.0190258
EAGGGR	17.4045	-1.68495	0.422306	-3.98987	6.61082e-05	0.0190258
GGRGAR	53.0213	-1.13098	0.283431	-3.99033	6.59822e-05	0.0190258
RAPGSR	6.17729	-2.42275	0.6073	-3.98938	6.62472e-05	0.0190258
RAPPSA	7.63377	-2.35155	0.589373	-3.98992	6.60969e-05	0.0190258
RVPGGG	19.0677	-1.71483	0.429875	-3.98913	6.63157e-05	0.0190258
VGRGAG	53.5086	-1.02562	0.257274	-3.9865	6.70545e-05	0.0191835
GAAGAG	47.9729	-1.05903	0.265772	-3.98472	6.75597e-05	0.0191982
GAGAGP	10.9199	-2.14832	0.539206	-3.98422	6.77019e-05	0.0191982
GRGAPA	8.68438	-2.269	0.569515	-3.98409	6.77381e-05	0.0191982
GRVPGG	24.1463	-1.46897	0.368589	-3.9854	6.73668e-05	0.0191982
RGGGSG	36.1959	-1.24506	0.312439	-3.98497	6.74889e-05	0.0191982
VGRGPG	34.0662	-1.27891	0.320999	-3.98416	6.77187e-05	0.0191982
EAGGRP	7.41987	-2.33722	0.587197	-3.98031	6.88261e-05	0.0194461
PAGGPP	7.41987	-2.33722	0.587197	-3.98031	6.88261e-05	0.0194461
VGRRGG	56.5153	-0.992947	0.249522	-3.9794	6.90886e-05	0.0194901
AGRLPS	6.17004	-2.4174	0.607743	-3.97767	6.95953e-05	0.0196026
EEPGGG	6.4418	-2.42314	0.609725	-3.97415	7.06323e-05	0.0198334
GADLGR	6.4418	-2.42314	0.609725	-3.97415	7.06323e-05	0.0198334
RGGPAR	22.4326	-1.55363	0.39117	-3.97175	7.13457e-05	0.0200029
GGRGEA	20.5315	-1.72587	0.434881	-3.96862	7.22907e-05	0.0202367
GRGLPR	10.1697	-2.0987	0.529024	-3.96712	7.27468e-05	0.0203332
GVGPGR	18.1329	-1.65227	0.416605	-3.96603	7.30789e-05	0.0203947
GPGRRR	28.8455	-1.3443	0.339027	-3.96518	7.33396e-05	0.0204297
RPGGGR	22.5456	-1.63215	0.411651	-3.96489	7.34284e-05	0.0204297
AARGGP	11.1768	-2.04165	0.515179	-3.96299	7.40166e-05	0.020562
GGSGGR	47.4227	-1.0403	0.262536	-3.9625	7.41693e-05	0.0205712
VAPGGR	11.3765	-2.05999	0.519916	-3.96216	7.42758e-05	0.0205712
ERGPGR	11.9195	-1.97748	0.499244	-3.96094	7.46538e-05	0.0206153
GARAGA	29.1817	-1.35472	0.342022	-3.96092	7.46613e-05	0.0206153
APGGRP	10.4123	-2.11046	0.532892	-3.96038	7.48298e-05	0.0206306
PRGGAG	18.1112	-1.65095	0.41694	-3.95968	7.5051e-05	0.0206604
GSEGGR	17.669	-1.69813	0.429028	-3.95809	7.55516e-05	0.0207668
AAAGGR	21.9182	-1.52376	0.385096	-3.95683	7.59514e-05	0.0208452
GAGGGA	38.4377	-1.29518	0.327804	-3.95107	7.78024e-05	0.0212891
AGGAGS	24.3966	-1.42346	0.360513	-3.94843	7.86653e-05	0.0214608
GARGSP	21.6684	-1.50891	0.38221	-3.94787	7.88509e-05	0.0214793
RSGGGR	36.3951	-1.17373	0.297352	-3.94728	7.90456e-05	0.0215002
GGGQAG	21.0172	-1.75041	0.443622	-3.94572	7.95615e-05	0.0215829
GRGGRE	23.8679	-1.45492	0.368742	-3.94564	7.95868e-05	0.0215829
AGGGPV	9.94147	-2.1971	0.557045	-3.9442	8.00676e-05	0.0216783
AGRGGP	8.15553	-2.23101	0.565802	-3.94309	8.0438e-05	0.0216783
AGRGVE	17.3613	-1.68075	0.426322	-3.94245	8.0652e-05	0.0216783
GRPGSS	5.39119	-2.48139	0.629313	-3.94302	8.04634e-05	0.0216783
PLEGPG	6.62668	-2.41527	0.612604	-3.94263	8.05932e-05	0.0216783
RGAAGS	20.9042	-1.53095	0.388205	-3.94367	8.02441e-05	0.0216783
LGPPSG	11.1478	-2.0356	0.516628	-3.94017	8.14224e-05	0.0218531
AELRGR	10.1626	-2.09269	0.531422	-3.93791	8.2196e-05	0.0220098
EGGRPR	8.16987	-2.22828	0.565876	-3.93775	8.22478e-05	0.0220098
AGSGPG	15.6474	-1.73164	0.440039	-3.93519	8.31295e-05	0.0221806
GGPLGR	15.6474	-1.73164	0.440039	-3.93519	8.31295e-05	0.0221806
GPSRGR	20.5533	-1.65406	0.420417	-3.93433	8.34303e-05	0.0222283
ALRGRL	20.0823	-1.62531	0.413381	-3.93176	8.43257e-05	0.0224014
PLGRVR	18.64	-1.60337	0.40792	-3.93061	8.47321e-05	0.0224766
RGAGPP	36.0739	-1.40786	0.358233	-3.93001	8.49434e-05	0.0224999
AGRPGG	26.8887	-1.39021	0.353911	-3.92815	8.56024e-05	0.0226415
AAGGLG	26.0886	-1.40592	0.358058	-3.92652	8.6183e-05	0.022762
GAAEGA	8.17713	-2.22319	0.566923	-3.92151	8.79954e-05	0.0230735
GGGQRG	24.3241	-1.53687	0.391877	-3.92181	8.7888e-05	0.0230735
GRGPGG	34.8813	-1.22779	0.31303	-3.92228	8.77132e-05	0.0230735
GGWAPG	9.36926	-2.16514	0.552237	-3.92067	8.83026e-05	0.0230985
GSRGPV	14.597	-1.84513	0.470836	-3.91884	8.89778e-05	0.0230985
RDFSRE	52.9724	-0.979342	0.249838	-3.91991	8.85807e-05	0.0230985
RVGRGC	11.4339	-2.04578	0.521868	-3.92012	8.85057e-05	0.0230985
SRGGPG	14.162	-1.81124	0.462279	-3.91806	8.92634e-05	0.0231397
GGRAAP	9.6191	-2.17581	0.555493	-3.91691	8.96926e-05	0.0232179
GVRRPG	15.3978	-1.80392	0.460723	-3.91543	9.02449e-05	0.0233277
RPGGRG	28.0592	-1.45361	0.371285	-3.91508	9.03733e-05	0.0233278
GGGGQR	12.9339	-1.92702	0.492308	-3.91426	9.06816e-05	0.0233413
PGSGGR	22.0312	-1.66454	0.425222	-3.91452	9.05843e-05	0.0233413
RAGGSS	9.13377	-2.14911	0.54923	-3.91295	9.11745e-05	0.0234351
DRAPGG	5.44922	-2.4642	0.629915	-3.91195	9.15549e-05	0.0234997
TGPPVG	17.1618	-1.65973	0.424432	-3.91046	9.21198e-05	0.0236114
PGPGRG	17.4479	-1.83409	0.469073	-3.91004	9.22815e-05	0.0236197
GAGGTG	22.6102	-1.62316	0.415176	-3.90958	9.24575e-05	0.0236315
GRPAAR	11.655	-1.94961	0.498955	-3.90739	9.32995e-05	0.0238133
GGPGLG	16.8322	-1.8046	0.461936	-3.9066	9.36037e-05	0.0238576
EAGGRG	26.889	-1.33727	0.342474	-3.90473	9.43307e-05	0.0240093
GGVAGR	34.1817	-1.23319	0.315869	-3.90412	9.45702e-05	0.0240366
GRGGAA	35.6814	-1.17815	0.301819	-3.90351	9.48082e-05	0.0240636
AGGRPG	24.925	-1.44551	0.37052	-3.90131	9.56747e-05	0.024149
GGSAGG	35.6817	-1.26089	0.323163	-3.90171	9.5515e-05	0.024149
GPGWGR	16.0751	-1.84362	0.472554	-3.90138	9.5644e-05	0.024149
GSGGAP	8.43422	-2.22805	0.570986	-3.90211	9.53594e-05	0.024149
RGGRSG	30.4317	-1.27092	0.325832	-3.90052	9.59846e-05	0.0241937
PGSRGR	19.8823	-1.6023	0.410912	-3.89936	9.64465e-05	0.0242097
KAGRGG	13.6259	-1.87117	0.480144	-3.8971	9.73508e-05	0.024403
ARGGSG	52.3354	-1.04429	0.268048	-3.89589	9.78374e-05	0.0244773
PEGPAG	5.91295	-2.37406	0.609404	-3.8957	9.79156e-05	0.0244773
GGPRRG	40.3294	-1.22719	0.315075	-3.89491	9.82357e-05	0.0245237
GGVGAR	39.4091	-1.11461	0.286226	-3.89418	9.85321e-05	0.024564
AGAGSG	26.3889	-1.36148	0.349921	-3.89082	9.99077e-05	0.0247416
AGRGPE	8.37651	-2.22561	0.57211	-3.89018	0.000100171	0.0247416
GVGGSG	40.6379	-1.13411	0.291394	-3.89202	9.94136e-05	0.0247416
PARRGS	9.6768	-2.16642	0.556753	-3.89117	9.97631e-05	0.0247416
PGGGQG	11.177	-2.02657	0.520981	-3.88991	0.00010028	0.0247416
PGGPRG	12.6259	-2.00533	0.515525	-3.88988	0.000100295	0.0247416
RGRGGR	72.7764	-0.975695	0.25071	-3.89173	9.95299e-05	0.0247416
PGGAGR	20.8971	-1.52731	0.392697	-3.88929	0.00010054	0.0247597
AGSGAG	35.6811	-1.17617	0.302463	-3.88863	0.000100811	0.0247813
LGRGPG	24.9253	-1.38939	0.357345	-3.88809	0.000101036	0.0247813
RGRGGA	49.6723	-1.00305	0.25798	-3.88809	0.000101035	0.0247813
GGGAGE	17.9187	-1.62509	0.418162	-3.88626	0.000101799	0.024935
GGSGPA	9.17713	-2.1406	0.551132	-3.884	0.00010275	0.0250981
GRGRSG	54.722	-0.984011	0.253369	-3.8837	0.000102878	0.0250981
GPRAGP	17.1036	-1.89025	0.486915	-3.88208	0.000103566	0.0252321
EGGGGR	35.1092	-1.19453	0.307766	-3.88129	0.000103903	0.0252805
AGQGPP	8.41971	-2.22012	0.572224	-3.87981	0.000104536	0.0253669
GPGQGG	8.41971	-2.22012	0.572224	-3.87981	0.000104536	0.0253669
AGKGRG	12.8831	-1.9186	0.494612	-3.87901	0.000104884	0.0254131
GGRAPG	14.1545	-1.98737	0.512419	-3.8784	0.000105145	0.0254131
PARGRG	26.1392	-1.34846	0.347674	-3.87852	0.000105096	0.0254131
GSRGPG	15.6616	-1.97509	0.509505	-3.87648	0.000105977	0.0255563
PGGSGA	9.91262	-2.06163	0.531842	-3.87639	0.000106018	0.0255563
GGRAGR	41.9668	-1.11402	0.28753	-3.87445	0.000106864	0.0256921
VQGRAG	23.6176	-1.43331	0.36991	-3.87475	0.000106734	0.0256921
RAPPAL	11.3617	-2.03535	0.525594	-3.87247	0.000107736	0.0258678
GGPGRV	10.3905	-2.19403	0.566633	-3.87205	0.000107923	0.0258785
EGRPGR	7.16987	-2.28494	0.590236	-3.87123	0.000108289	0.0259321
GRGREA	17.9261	-1.62475	0.419838	-3.86994	0.000108863	0.0259815
PGAPPV	7.16295	-2.28705	0.590991	-3.86986	0.0001089	0.0259815
TGGPPG	9.92696	-2.05896	0.532057	-3.8698	0.000108923	0.0259815
APGTGG	6.92004	-2.27448	0.587965	-3.86839	0.000109558	0.0260648
EGWGPG	7.18455	-2.28466	0.590942	-3.86614	0.000110573	0.0262378
GGVRRP	7.18455	-2.28466	0.590942	-3.86614	0.000110573	0.0262378
PGGGGP	8.91987	-2.12027	0.548571	-3.86509	0.000111049	0.0263164
RPGLGR	10.9341	-2.00345	0.518574	-3.86339	0.000111826	0.0264662
GLGLGR	27.8597	-1.38585	0.358765	-3.86283	0.000112081	0.0264921
EAGRGG	25.4181	-1.35977	0.352095	-3.86192	0.000112498	0.0265562
GRGGRW	36.7243	-1.18076	0.305787	-3.86139	0.000112745	0.0265801
EAARGR	15.3974	-1.70487	0.441575	-3.86089	0.000112975	0.0265999
RPAGGG	17.9332	-1.62258	0.420476	-3.8589	0.000113897	0.0267823
GAPGWR	7.40537	-2.28937	0.593348	-3.85839	0.000114137	0.0268041
LGAGGR	46.1801	-1.02061	0.264667	-3.85623	0.000115151	0.0270077
PAGGSA	7.90553	-2.1887	0.56789	-3.8541	0.000116158	0.0271738
RGRRGE	25.5383	-1.48625	0.385614	-3.85425	0.000116083	0.0271738
GRRGRP	12.4266	-1.88233	0.488467	-3.85355	0.000116417	0.0271996
ARGPGR	17.5535	-1.76353	0.457709	-3.85296	0.000116698	0.0272302
GPGAGS	6.15553	-2.35965	0.612574	-3.85202	0.000117147	0.0272559
GPRGGA	22.3313	-1.66593	0.432508	-3.85179	0.000117257	0.0272559
VGGRPG	17.6906	-1.6849	0.437397	-3.85211	0.000117107	0.0272559
GRPEAG	6.92729	-2.26817	0.588911	-3.85147	0.000117411	0.027257
NGPGAG	8.89828	-2.11646	0.549908	-3.84875	0.000118725	0.0275269
GGPGAR	24.6392	-1.37215	0.356712	-3.84665	0.000119743	0.0276755
VGGRAG	28.6532	-1.2745	0.33134	-3.84649	0.000119821	0.0276755
WGSGPP	14.691	-1.83361	0.476657	-3.84682	0.000119663	0.0276755
PRRPGG	11.6262	-1.93768	0.503867	-3.84561	0.000120254	0.0277402
RGPGGL	13.9192	-1.78304	0.463772	-3.84465	0.000120724	0.0278135
RRPGWA	9.89795	-2.05147	0.533713	-3.84377	0.000121159	0.0278433
WGGRGG	24.6971	-1.43013	0.372064	-3.84378	0.000121153	0.0278433
GSGGGA	29.3889	-1.26587	0.329425	-3.84267	0.000121704	0.0279335
AAGRGL	13.912	-1.78219	0.464035	-3.84065	0.000122711	0.0279533
EGAGGR	24.6461	-1.42746	0.371567	-3.84171	0.000122178	0.0279533
GEARGR	30.6746	-1.23475	0.321486	-3.84075	0.000122657	0.0279533
GGALRG	31.41	-1.22623	0.319254	-3.84091	0.00012258	0.0279533
GGVGPG	28.4174	-1.30938	0.340921	-3.84073	0.000122671	0.0279533
SAGGSG	25.6245	-1.37162	0.357106	-3.84095	0.000122561	0.0279533
EPRGGG	9.88377	-2.05304	0.534663	-3.83988	0.000123096	0.0280059
GGRSAG	38.859	-1.12939	0.294166	-3.8393	0.000123387	0.0280371
AGAPAG	12.4049	-1.87885	0.489473	-3.83851	0.000123781	0.0280917
GGAVGG	35.4387	-1.16411	0.303322	-3.83786	0.000124111	0.0281315
GGRRGS	34.146	-1.27421	0.3321	-3.83683	0.000124632	0.0282146
RAPPRE	16.8757	-1.6346	0.426067	-3.83649	0.000124805	0.0282186
GAAGPP	18.9263	-1.68399	0.439128	-3.83485	0.000125642	0.0283026
PGRPGS	8.14811	-2.19369	0.572039	-3.83486	0.000125638	0.0283026
VPGAGG	17.361	-1.66564	0.434404	-3.83432	0.000125911	0.028328
GSGVGP	20.1039	-1.54531	0.403057	-3.83398	0.000126085	0.0283324
AGRGLG	41.8795	-1.21163	0.316083	-3.83328	0.000126447	0.0283787
GPAGGG	29.6671	-1.37017	0.357871	-3.82868	0.000128832	0.0288129
RGAGAG	53.0376	-1.05944	0.276711	-3.82869	0.000128828	0.0288129
VGGGSG	38.9306	-1.12628	0.294173	-3.82863	0.000128856	0.0288129
AGRGER	21.1684	-1.46816	0.38362	-3.82712	0.000129652	0.028814
GRLPAG	7.91262	-2.17866	0.569253	-3.82724	0.00012959	0.028814
PLRGGR	8.92713	-2.10972	0.551214	-3.8274	0.000129503	0.028814
SPGPPS	8.92713	-2.10972	0.551214	-3.8274	0.000129503	0.028814
AGLGGG	27.6962	-1.42059	0.371351	-3.82547	0.000130522	0.0289398
RRAPSG	11.3907	-1.91704	0.501127	-3.82545	0.000130536	0.0289398
VARGGQ	14.1836	-1.79601	0.469608	-3.82449	0.000131041	0.0289961
VGGERA	10.8765	-1.99724	0.522242	-3.82437	0.000131108	0.0289961
GSGGAE	12.155	-1.85999	0.486538	-3.82292	0.000131882	0.029132
LGPGSG	15.64	-1.71533	0.44875	-3.82245	0.000132132	0.0291518
RAPRGR	16.1404	-1.66624	0.436066	-3.82107	0.000132872	0.0292797
GAPGGT	12.0975	-1.96639	0.514759	-3.82002	0.000133441	0.0293696
LGGGAC	10.6623	-1.97623	0.517577	-3.81823	0.000134412	0.029459
RARGGP	12.1623	-1.85946	0.48694	-3.81867	0.000134176	0.029459
RGPVGG	15.6981	-1.80179	0.471911	-3.81808	0.000134494	0.029459
EGRGRG	35.9528	-1.14556	0.300087	-3.81743	0.000134848	0.0295012
GGGGQG	28.6387	-1.27264	0.333473	-3.81634	0.000135447	0.0295965
RRPGRG	19.1613	-1.54793	0.405708	-3.81538	0.000135974	0.0296762
GGSGAA	33.6522	-1.24461	0.326282	-3.81451	0.000136455	0.0297455
LPGGGS	13.6186	-1.85625	0.486679	-3.81411	0.000136673	0.0297574
AGWGGR	28.6239	-1.41794	0.371995	-3.81173	0.000137999	0.0299808
GRGGGS	20.3754	-1.48842	0.390545	-3.81113	0.000138331	0.0299808
LGSGGR	33.0086	-1.35441	0.355346	-3.81154	0.000138104	0.0299808
PGAGPR	9.66245	-2.0277	0.532054	-3.81109	0.000138357	0.0299808
PRGGGR	22.3899	-1.48125	0.388797	-3.80983	0.000139064	0.0300625
SRAGAG	20.3824	-1.48747	0.390418	-3.80993	0.000139004	0.0300625
APPARG	6.93455	-2.25107	0.591326	-3.80683	0.00014076	0.0303933
GAGGGL	16.8686	-1.6322	0.428806	-3.80639	0.00014101	0.0304017
GGSGRY	6.89844	-2.25141	0.591516	-3.80617	0.000141133	0.0304017
GGTGGR	23.6831	-1.54985	0.407294	-3.80523	0.000141673	0.0304568
GPGAGA	14.1623	-1.79651	0.472128	-3.80514	0.000141723	0.0304568
LVSPGR	7.14102	-2.25889	0.59396	-3.80311	0.000142891	0.0306025
PGSGPG	7.14102	-2.25889	0.59396	-3.80311	0.000142891	0.0306025
QGRGPR	5.89844	-2.33126	0.612991	-3.80309	0.000142905	0.0306025
GAREGP	13.1837	-1.82184	0.47928	-3.8012	0.000143996	0.0307998
AGVGGR	25.3674	-1.35559	0.356705	-3.80032	0.000144509	0.030865
ARGGRP	14.3399	-1.8109	0.476686	-3.79894	0.000145316	0.030865
GGSGAS	16.14	-1.66105	0.43721	-3.79921	0.000145157	0.030865
GRGAPP	5.6702	-2.32252	0.611354	-3.79898	0.00014529	0.030865
GVGRPR	12.9121	-1.80483	0.474973	-3.79986	0.000144778	0.030865
RPGGSD	5.6702	-2.32252	0.611354	-3.79898	0.00014529	0.030865
GPRGGR	25.4685	-1.4657	0.385917	-3.79797	0.000145885	0.0309497
APERGR	5.91279	-2.32762	0.612951	-3.79741	0.000146216	0.0309839
AAARGG	18.8828	-1.53222	0.40361	-3.79628	0.000146883	0.0310868
ARGPVG	12.1695	-1.8556	0.488828	-3.79601	0.000147043	0.0310868
RAPPGL	17.1181	-1.72208	0.453773	-3.79504	0.000147623	0.0311732
AGPGGS	9.4268	-2.12392	0.559801	-3.79407	0.000148201	0.0311869
PARGSP	5.62668	-2.39773	0.631936	-3.79426	0.000148083	0.0311869
SSNEQN	5.62668	-2.39773	0.631936	-3.79426	0.000148083	0.0311869
SSGAGR	28.1029	-1.29621	0.341711	-3.79328	0.00014867	0.0312496
PTGRPG	8.66262	-2.08428	0.549516	-3.79295	0.00014887	0.0312556
GAGGRG	62.6484	-1.09897	0.289779	-3.79244	0.000149173	0.031283
GSGGAR	28.1817	-1.34274	0.3541	-3.79197	0.000149454	0.031306
AGVGVG	19.6254	-1.50775	0.397727	-3.79091	0.000150095	0.0314042
AAGGRA	11.3836	-1.91116	0.504228	-3.79028	0.000150477	0.031448
GGAGAW	27.1605	-1.29095	0.340719	-3.78889	0.000151319	0.0315516
RAPGGG	20.3391	-1.55353	0.410018	-3.78892	0.000151301	0.0315516
GGEAPG	8.89086	-2.0972	0.553633	-3.78807	0.00015182	0.0316199
GQRGRG	13.6405	-1.75811	0.464388	-3.78588	0.000153168	0.0316995
GRVAPA	6.94164	-2.24163	0.592105	-3.78586	0.000153178	0.0316995
LGGGRA	25.6898	-1.3699	0.361824	-3.78609	0.000153037	0.0316995
PGTRAG	7.89102	-2.16571	0.572069	-3.78575	0.000153246	0.0316995
RAPPWV	12.1766	-1.85266	0.489306	-3.7863	0.000152905	0.0316995
GGAGAR	63.264	-0.954692	0.252257	-3.78459	0.00015396	0.031811
EAVGGR	15.8902	-1.64295	0.434362	-3.78244	0.000155296	0.0319783
GEGAGG	32.4027	-1.18487	0.313211	-3.78298	0.000154965	0.0319783
PARGAG	13.3759	-1.83477	0.485045	-3.78268	0.000155151	0.0319783
EGARGA	15.1404	-1.67806	0.44377	-3.78137	0.000155969	0.0320445
GSGGPR	15.1474	-1.67706	0.443497	-3.78145	0.000155915	0.0320445
RGPGRE	7.90537	-2.16241	0.572182	-3.77923	0.000157315	0.0322847
RSRGPG	10.655	-1.96694	0.520507	-3.77889	0.000157526	0.0322916
EAGGPG	5.67746	-2.3132	0.612193	-3.77855	0.000157746	0.0323003
AEPGAR	15.1476	-1.67769	0.444226	-3.77666	0.000158948	0.0324429
EARGGE	10.4197	-1.95176	0.516751	-3.77698	0.000158742	0.0324429
KGGRPG	5.94906	-2.31835	0.613871	-3.77661	0.000158976	0.0324429
AGQGPG	6.67004	-2.22652	0.590169	-3.77268	0.000161502	0.0324855
ARWGPV	20.3752	-1.48422	0.393238	-3.77436	0.000160422	0.0324855
EPGRAG	13.6333	-1.75594	0.465386	-3.77309	0.000161239	0.0324855
ERPLGG	5.6918	-2.31002	0.612143	-3.77366	0.00016087	0.0324855
GAGGGT	17.6113	-1.59944	0.423828	-3.77378	0.000160792	0.0324855
GQGGAE	13.6333	-1.75594	0.465386	-3.77309	0.000161239	0.0324855
GRGRPR	29.2804	-1.40601	0.372417	-3.77536	0.000159778	0.0324855
GTRRGA	11.3763	-1.90748	0.505515	-3.77334	0.000161077	0.0324855
PGGGLS	5.6918	-2.31002	0.612143	-3.77366	0.00016087	0.0324855
PGPPAG	5.6918	-2.31002	0.612143	-3.77366	0.00016087	0.0324855
RGLGGR	56.4433	-0.912481	0.241658	-3.77592	0.00015942	0.0324855
RGPARG	20.1542	-1.46876	0.389308	-3.77274	0.000161464	0.0324855
RGSGPG	19.6183	-1.50727	0.399222	-3.77552	0.000159671	0.0324855
AGAGAG	27.0953	-1.39276	0.369304	-3.77131	0.000162393	0.0325926
PVGGLG	16.4332	-1.67273	0.4437	-3.76996	0.000163272	0.0326613
RPGSGG	15.1331	-1.67636	0.444659	-3.76999	0.000163255	0.0326613
RGGRGG	60.3009	-0.911208	0.241725	-3.76961	0.000163502	0.0326713
AGGRPV	12.3618	-1.86874	0.49584	-3.76884	0.000164005	0.032736
SGGRGL	22.9039	-1.38148	0.36677	-3.76661	0.000165478	0.0329939
PGEGRR	10.9342	-1.98225	0.526352	-3.76602	0.00016587	0.0329998
RGAAGG	40.9167	-1.10524	0.293462	-3.76622	0.000165741	0.0329998
ADGGSR	7.66279	-2.14599	0.569952	-3.76522	0.000166405	0.0330309
GGRGEG	43.8511	-1.05758	0.2809	-3.76497	0.00016657	0.0330309
SLGPEP	7.66279	-2.14599	0.569952	-3.76522	0.000166405	0.0330309
GSRGRP	12.4337	-1.86419	0.49528	-3.76391	0.000167277	0.0331349
GAPGGR	17.6326	-1.59506	0.424012	-3.76183	0.000168675	0.0332389
GGGAGS	17.6326	-1.59506	0.424012	-3.76183	0.000168675	0.0332389
GPGRPG	8.16971	-2.16733	0.57624	-3.76116	0.000169129	0.0332389
GWRPGA	6.89119	-2.23413	0.593781	-3.76255	0.000168191	0.0332389
LGRAPP	11.4486	-2.00906	0.534119	-3.76144	0.000168936	0.0332389
PAGGLG	10.6334	-1.96346	0.522137	-3.76042	0.000169625	0.0332389
PGSGLG	10.6334	-1.96346	0.522137	-3.76042	0.000169625	0.0332389
RPGGAL	11.4341	-1.90387	0.50623	-3.76089	0.000169311	0.0332389
RPGGGP	8.64828	-2.0762	0.552007	-3.76119	0.000169106	0.0332389
RPGVGR	8.67713	-2.07584	0.551779	-3.76208	0.000168505	0.0332389
GGRSGS	26.8526	-1.3791	0.366811	-3.75971	0.000170108	0.0332977
GGRPGL	7.94164	-2.15615	0.573747	-3.75801	0.000171267	0.0334527
AGPRGR	20.8892	-1.7041	0.453534	-3.75738	0.000171701	0.033467
RLGAGR	38.1949	-1.16431	0.309874	-3.75737	0.000171708	0.033467
GARGSR	23.1324	-1.39749	0.372066	-3.75602	0.000172637	0.0335764
PAGGAG	17.705	-1.67171	0.445069	-3.75606	0.000172608	0.0335764
LARGSP	23.0457	-1.51746	0.404378	-3.75258	0.000175022	0.0339356
VGPGGG	15.6979	-1.70617	0.454644	-3.75276	0.000174901	0.0339356
GRLRPG	13.1984	-1.91025	0.509202	-3.75146	0.000175808	0.0340477
GGGRRC	8.12651	-2.16553	0.577459	-3.7501	0.000176765	0.0341242
GVGGAS	22.6254	-1.42885	0.38099	-3.75036	0.000176578	0.0341242
SVGPPS	17.426	-1.5773	0.420546	-3.75061	0.000176407	0.0341242
AAAAPG	6.66279	-2.21694	0.591433	-3.74842	0.000177952	0.0342284
GRKGNL	7.67004	-2.14072	0.571051	-3.74873	0.00017773	0.0342284
RGAGGA	46.259	-1.04708	0.279357	-3.74817	0.000178129	0.0342284
SGVGRP	8.67696	-2.07027	0.552366	-3.74801	0.000178244	0.0342284
SSESRG	6.66279	-2.21694	0.591433	-3.74842	0.000177952	0.0342284
AAPGVG	6.70631	-2.32073	0.619317	-3.74724	0.000178791	0.0342379
GGVRGR	57.7439	-0.904148	0.24129	-3.74715	0.000178857	0.0342379
GPRAGR	27.8602	-1.28023	0.341719	-3.74644	0.000179363	0.0342987
SGRGAR	37.494	-1.29945	0.346956	-3.74528	0.00018019	0.0344209
AAGPPT	8.68422	-2.06918	0.55273	-3.74357	0.000181427	0.0345127
GAGGVP	20.9115	-1.44743	0.386657	-3.74344	0.000181519	0.0345127
GGSGGG	53.2368	-0.92998	0.248438	-3.7433	0.000181618	0.0345127
PERAGG	6.9202	-2.22718	0.594952	-3.74346	0.000181504	0.0345127
APGGWR	7.68438	-2.13771	0.571143	-3.74287	0.00018193	0.0345361
GRGRGH	10.427	-1.94404	0.519548	-3.74178	0.00018272	0.0346498
ARGSPR	35.91	-1.1448	0.306002	-3.74115	0.000183182	0.034671
GGPGGV	17.6039	-1.5943	0.426188	-3.74085	0.000183402	0.034671
GGRSGR	43.5094	-1.09971	0.294013	-3.74035	0.000183765	0.0347035
VPVVGG	12.9195	-1.79635	0.480358	-3.73961	0.000184303	0.0347331
GPPGVG	11.3976	-2.09575	0.560545	-3.73878	0.000184913	0.0348122
RAPGGR	12.8902	-1.98129	0.530073	-3.73777	0.000185663	0.0348812
GSGRAS	18.1326	-1.5496	0.414617	-3.73742	0.000185919	0.0348934
PGGPGA	12.8979	-1.79653	0.480793	-3.7366	0.000186525	0.0349711
AAGPPQ	5.67004	-2.29075	0.613625	-3.73314	0.000189108	0.0350231
AGPGRG	26.4105	-1.29821	0.347668	-3.73404	0.000188434	0.0350231
ARSGGC	5.67004	-2.29075	0.613625	-3.73314	0.000189108	0.0350231
AVRGPG	9.41262	-1.99336	0.533741	-3.7347	0.000187939	0.0350231
FAGGEA	5.67004	-2.29075	0.613625	-3.73314	0.000189108	0.0350231
GGAPAS	8.19872	-2.15903	0.577986	-3.73544	0.000187386	0.0350231
GGMRRS	5.67004	-2.29075	0.613625	-3.73314	0.000189108	0.0350231
GRARRP	13.8615	-1.76652	0.473074	-3.73413	0.000188366	0.0350231
GYRGSG	5.67004	-2.29075	0.613625	-3.73314	0.000189108	0.0350231
VPGGPV	8.19872	-2.15903	0.577986	-3.73544	0.000187386	0.0350231
AAGSGG	33.4171	-1.14609	0.307238	-3.7303	0.000191254	0.035056
AGAGER	16.6186	-1.60628	0.43072	-3.72928	0.000192026	0.035056
APAPGG	6.14828	-2.30108	0.616994	-3.72949	0.000191866	0.035056
DRGSGE	9.42696	-1.99077	0.533946	-3.72842	0.000192685	0.035056
GPWRGP	6.14828	-2.30108	0.616994	-3.72949	0.000191866	0.035056
GSLGPG	8.64811	-2.066	0.5537	-3.73125	0.000190529	0.035056
GSVGGG	36.967	-1.10957	0.297358	-3.73143	0.000190395	0.035056
GTGGPG	11.1407	-1.88031	0.504086	-3.73014	0.000191373	0.035056
GTRGPG	13.3254	-1.91873	0.51459	-3.72865	0.000192505	0.035056
GVGLGP	11.1407	-1.88031	0.504086	-3.73014	0.000191373	0.035056
PAAGGG	6.9418	-2.22049	0.59543	-3.72923	0.000192069	0.035056
PRGVPE	8.9052	-2.07896	0.557235	-3.73085	0.000190837	0.035056
RGAERG	20.7045	-1.49472	0.400909	-3.72834	0.000192749	0.035056
RLGAGG	45.5721	-1.06143	0.284618	-3.72931	0.000192007	0.035056
GVRAPP	17.6108	-1.66604	0.447009	-3.7271	0.000193699	0.0351587
PAGGWG	9.6768	-2.00466	0.538031	-3.72593	0.0001946	0.035287
GASRPG	20.4039	-1.47824	0.39713	-3.7223	0.000197413	0.0355145
GGSGRR	38.6019	-1.115	0.299538	-3.72241	0.000197328	0.0355145
GRWGPP	11.155	-1.87788	0.504406	-3.72295	0.00019691	0.0355145
LPVRGA	11.8907	-1.82474	0.490212	-3.72235	0.000197377	0.0355145
VGAPGG	17.8971	-1.53158	0.411519	-3.72176	0.000197838	0.0355558
AAGAGA	21.6108	-1.42719	0.383937	-3.71724	0.000201408	0.0360874
AGPGAP	5.69906	-2.28356	0.614345	-3.71707	0.00020155	0.0360874
PAGPER	5.69906	-2.28356	0.614345	-3.71707	0.00020155	0.0360874
RGVGPG	22.9614	-1.43683	0.386641	-3.7162	0.000202245	0.0361017
SGGGPA	12.1911	-1.83995	0.49512	-3.71617	0.000202262	0.0361017
RGGGLP	6.66295	-2.20552	0.593537	-3.7159	0.000202486	0.0361062
GLGGAP	7.66262	-2.12764	0.572765	-3.71468	0.00020346	0.0362092
PGAGGP	7.66262	-2.12764	0.572765	-3.71468	0.00020346	0.0362092
GSRGLR	15.8396	-1.71702	0.462431	-3.71303	0.000204791	0.0364105
GSAGPP	11.1409	-1.87778	0.506057	-3.71061	0.000206758	0.0366855
PATGVR	9.67713	-2.00365	0.540047	-3.71014	0.000207143	0.0366855
GPRTGR	14.8976	-1.65091	0.445199	-3.70826	0.000208691	0.0368947
RGRGAP	21.6394	-1.42408	0.384035	-3.70821	0.000208729	0.0368947
GGLGGR	32.1671	-1.16857	0.315194	-3.70746	0.000209351	0.0369688
AESGGR	9.44856	-2.09677	0.565716	-3.7064	0.000210224	0.0370496
LRRPER	7.67729	-2.12651	0.573822	-3.70588	0.00021066	0.0370496
RGRGRG	63.7139	-0.856924	0.231234	-3.70587	0.000210669	0.0370496
SGSRAS	8.41987	-2.04382	0.551536	-3.70568	0.000210825	0.0370496
GGLRGR	42.0579	-1.11811	0.301902	-3.70356	0.000212593	0.0371452
RGPAAR	11.1336	-1.87627	0.506494	-3.70442	0.000211873	0.0371452
SPGGPR	10.1697	-1.91789	0.517837	-3.70365	0.000212521	0.0371452
VVPGPG	10.1697	-1.91789	0.517837	-3.70365	0.000212521	0.0371452
ARGEAG	15.5897	-1.70106	0.459386	-3.7029	0.000213148	0.0372067
AGDGGG	22.161	-1.39118	0.37595	-3.70043	0.000215231	0.0374145
AREGPL	13.9481	-1.93555	0.52301	-3.70078	0.000214936	0.0374145
RGRGGE	27.1104	-1.28838	0.348185	-3.70028	0.000215365	0.0374145
VGAGPP	16.4261	-1.58378	0.427962	-3.70076	0.000214955	0.0374145
GSGGRG	63.5288	-0.849057	0.229486	-3.69982	0.000215752	0.0374459
AGGAGP	8.95598	-2.17679	0.58841	-3.69944	0.000216078	0.0374668
GGSRER	11.9339	-1.81889	0.491839	-3.69813	0.00021719	0.0376238
GPRGPV	5.89119	-2.28109	0.616867	-3.69786	0.000217423	0.0376283
RGEGPG	11.8834	-1.81987	0.492219	-3.69728	0.00021792	0.0376787
RGGRLR	33.0446	-1.2614	0.341197	-3.69699	0.000218167	0.0376857
PAGGQG	6.65553	-2.19545	0.594266	-3.69439	0.000220417	0.0379304
RAPPIG	5.4202	-2.26653	0.613501	-3.69442	0.000220387	0.0379304
RQGAPP	5.4202	-2.26653	0.613501	-3.69442	0.000220387	0.0379304
APEGSR	6.64844	-2.19587	0.594708	-3.69236	0.000222184	0.0381265
RPVGGA	6.64844	-2.19587	0.594708	-3.69236	0.000222184	0.0381265
KGGLPG	5.42746	-2.26497	0.613669	-3.69086	0.000223495	0.0382076
PVGGPA	12.1409	-1.838	0.497933	-3.69126	0.000223144	0.0382076
RGRGPH	5.42746	-2.26497	0.613669	-3.69086	0.000223495	0.0382076
VPGRRE	5.42746	-2.26497	0.613669	-3.69086	0.000223495	0.0382076
ELRGPL	5.43455	-2.26339	0.613451	-3.68961	0.000224599	0.0382171
GGASGR	26.1323	-1.33893	0.362882	-3.68972	0.000224498	0.0382171
GGRAAG	49.7086	-0.941339	0.255071	-3.6905	0.000223818	0.0382171
GSGQRG	20.6684	-1.42508	0.386193	-3.69007	0.000224196	0.0382171
STRGPA	5.43455	-2.26339	0.613451	-3.68961	0.000224599	0.0382171
AGGRGA	39.3803	-1.07181	0.290519	-3.68928	0.000224889	0.0382306
PGVVGR	19.1471	-1.46605	0.397484	-3.68833	0.000225729	0.0383378
RAGGRS	20.6324	-1.42589	0.386723	-3.68711	0.000226815	0.0384148
AEGRGG	40.4093	-1.04507	0.283509	-3.6862	0.000227631	0.0385143
PGGPAG	5.4418	-2.26179	0.61362	-3.68598	0.000227826	0.0385143
GGGGGS	24.9467	-1.31856	0.357816	-3.68501	0.00022869	0.0385888
EAAGGS	11.1334	-1.8706	0.50772	-3.68432	0.000229318	0.0386234
RVGGPG	11.1334	-1.8706	0.50772	-3.68432	0.000229318	0.0386234
AGAGRG	59.7648	-0.869486	0.236097	-3.68275	0.000230735	0.0388262
GAGLGR	32.4176	-1.18255	0.321179	-3.6819	0.000231498	0.0389185
GAPGSG	12.4484	-1.84983	0.502548	-3.6809	0.000232416	0.0390215
GSDGGG	21.6616	-1.48941	0.404648	-3.68076	0.000232539	0.0390215
VKGGRG	15.6692	-1.6138	0.438483	-3.68043	0.000232842	0.0390364
PGPRGR	6.6702	-2.19098	0.595551	-3.6789	0.000234238	0.0392344
RGRGRP	10.6766	-1.94186	0.527999	-3.67778	0.000235272	0.0393652
SGSGAG	38.6519	-1.07409	0.292064	-3.67759	0.00023545	0.0393652
GPGGLA	12.9268	-1.78573	0.485677	-3.67678	0.000236193	0.039429
GVPGRG	27.3818	-1.24832	0.339521	-3.67671	0.000236265	0.039429
EAAGGG	10.6262	-1.94277	0.52865	-3.67496	0.000237886	0.0395391
GSAGGR	24.067	-1.4457	0.393405	-3.67483	0.00023801	0.0395391
PRVGGP	6.6918	-2.18854	0.595491	-3.67519	0.000237674	0.0395391
RGGRAA	33.8735	-1.16737	0.317608	-3.67549	0.000237392	0.0395391
GRGGPP	8.40553	-2.03553	0.554095	-3.6736	0.000239153	0.0396928
VGGPGG	39.5099	-1.17668	0.320386	-3.6727	0.000240004	0.0397979
GARAAP	8.16245	-2.13542	0.581494	-3.6723	0.000240376	0.0398233
GGEAGR	21.4253	-1.4679	0.399812	-3.67147	0.000241157	0.0399163
GAGARG	45.2736	-1.09951	0.29977	-3.66784	0.000244608	0.0401558
GGERGG	24.6392	-1.30393	0.355532	-3.66754	0.000244895	0.0401558
GGPLGP	7.94889	-2.12534	0.579276	-3.66896	0.000243537	0.0401558
GGSRRP	12.1118	-1.83218	0.499711	-3.66648	0.000245908	0.0401558
GGSSPI	6.42004	-2.17386	0.592845	-3.66682	0.000245584	0.0401558
GLLRPG	7.42004	-2.09976	0.57249	-3.66777	0.000244679	0.0401558
GPASGG	11.3618	-1.88497	0.513777	-3.66884	0.000243651	0.0401558
GQGERL	6.42004	-2.17386	0.592845	-3.66682	0.000245584	0.0401558
RAPPAS	7.42004	-2.09976	0.57249	-3.66777	0.000244679	0.0401558
RAPPLA	6.42004	-2.17386	0.592845	-3.66682	0.000245584	0.0401558
SGRRGG	63.2356	-0.841026	0.229208	-3.66927	0.000243245	0.0401558
TGAGGR	25.4614	-1.34744	0.367491	-3.66658	0.000245812	0.0401558
GAPRGR	10.1841	-1.90835	0.52052	-3.66624	0.000246142	0.0401579
PGSGRR	12.6837	-1.76342	0.481208	-3.66456	0.000247764	0.0403143
GLGAGG	44.9949	-0.996472	0.271978	-3.6638	0.000248503	0.0403984
GARGGG	58.7995	-0.994296	0.271409	-3.66346	0.000248826	0.040415
GADGAS	7.64844	-2.11235	0.57678	-3.66232	0.000249942	0.040434
GPRRGP	5.41295	-2.25144	0.61471	-3.66261	0.000249662	0.040434
GSPEAR	5.41295	-2.25144	0.61471	-3.66261	0.000249662	0.040434
RASPLR	7.43438	-2.09677	0.57258	-3.66198	0.000250275	0.040434
RGPGPG	7.64844	-2.11235	0.57678	-3.66232	0.000249942	0.040434
GGLRPG	17.412	-1.5706	0.429064	-3.66052	0.000251708	0.0405936
GGPGDG	8.64086	-2.04442	0.558603	-3.65988	0.000252335	0.0406228
TAPAAG	6.43455	-2.17146	0.593302	-3.65995	0.000252262	0.0406228
ESRGRG	15.1979	-1.65929	0.453673	-3.65746	0.000254723	0.0408438
GAARGA	18.6254	-1.50084	0.410387	-3.65713	0.000255053	0.0408438
GPAQGG	5.42729	-2.24804	0.614666	-3.65733	0.000254852	0.0408438
PAEAGA	5.42729	-2.24804	0.614666	-3.65733	0.000254852	0.0408438
PGPRPR	5.42729	-2.24804	0.614666	-3.65733	0.000254852	0.0408438
TGPGLG	5.42729	-2.24804	0.614666	-3.65733	0.000254852	0.0408438
GGGARG	43.9593	-0.989007	0.270512	-3.65605	0.000256128	0.0409801
GGPGRA	21.1468	-1.38943	0.38012	-3.65526	0.000256924	0.0410353
GLGPAG	16.1618	-1.56153	0.427237	-3.65494	0.000257238	0.0410495
SPGRGG	28.831	-1.27751	0.349602	-3.65419	0.000257992	0.0411166
GGSAGA	21.147	-1.3903	0.380571	-3.65321	0.000258987	0.0412203
GGARRP	9.16262	-1.95566	0.535365	-3.65294	0.000259255	0.041227
GVRGRP	10.1695	-1.90467	0.521473	-3.65249	0.000259714	0.0412494
RARPGG	17.1184	-1.55126	0.424729	-3.65235	0.000259849	0.0412494
GAAPGR	13.8543	-1.75255	0.479974	-3.65134	0.000260871	0.0413676
PGGPPG	8.43438	-2.02829	0.555517	-3.65117	0.000261047	0.0413676
PAANGR	7.64119	-2.10792	0.577498	-3.65009	0.000262147	0.0415057
VGAGSN	5.64844	-2.25168	0.61697	-3.64959	0.000262663	0.0415513
GAGGPP	6.89102	-2.18673	0.599215	-3.64932	0.00026294	0.041559
GAPGAW	7.40553	-2.09296	0.573608	-3.64877	0.0002635	0.0415755
PGVGSR	7.40553	-2.09296	0.573608	-3.64877	0.0002635	0.0415755
ASGGLR	14.6761	-1.70928	0.468708	-3.64678	0.000265542	0.0416228
GAGLGG	26.1385	-1.43414	0.393295	-3.64647	0.00026587	0.0416228
GPSGGG	27.4464	-1.24479	0.341403	-3.64611	0.000266238	0.0416228
GSPEAG	5.44906	-2.24342	0.615142	-3.64699	0.000265328	0.0416228
PARGAW	5.44906	-2.24342	0.615142	-3.64699	0.000265328	0.0416228
PEGGSG	11.6479	-1.79301	0.49156	-3.64759	0.000264714	0.0416228
PGPGHG	5.44906	-2.24342	0.615142	-3.64699	0.000265328	0.0416228
PGRGAA	12.1984	-1.82647	0.500946	-3.64604	0.000266312	0.0416228
VSEAPV	5.44906	-2.24342	0.615142	-3.64699	0.000265328	0.0416228
RAGGRG	57.7069	-0.948633	0.260261	-3.64493	0.000267468	0.0417509
RGGGPG	23.4688	-1.68585	0.462535	-3.64481	0.00026759	0.0417509
GGGAAP	5.66279	-2.24744	0.616943	-3.64287	0.000269611	0.0420246
GRRGGC	7.41987	-2.08984	0.573707	-3.64269	0.000269805	0.0420246
GLGRGA	28.9538	-1.22896	0.337444	-3.64196	0.000270567	0.0420475
PAGRGA	15.6689	-1.60638	0.441083	-3.64189	0.000270644	0.0420475
VGSGGR	25.1605	-1.32902	0.364998	-3.64117	0.000271398	0.0421287
GGPGRR	22.4469	-1.40066	0.384696	-3.64095	0.00027163	0.0421288
EAAGRG	13.0968	-1.96842	0.540838	-3.63958	0.000273079	0.0423175
FGRGRV	9.16987	-1.95198	0.536594	-3.63773	0.000275054	0.0425511
RPGGGA	15.3974	-1.58989	0.437048	-3.63779	0.000274985	0.0425511
GAGGPR	25.9034	-1.26445	0.347782	-3.63575	0.000277178	0.0428434
WRGPGG	36.659	-1.1694	0.321798	-3.63397	0.000279095	0.0430302
RGGAGP	13.1478	-1.69862	0.46746	-3.63373	0.000279352	0.0430334
ERSGAG	16.2053	-1.72069	0.473699	-3.63246	0.000280731	0.0430885
GRRPGG	39.9599	-1.05723	0.291018	-3.63287	0.000280283	0.0430885
PGGSLG	10.1842	-1.90201	0.523602	-3.63255	0.000280639	0.0430885
RGAGGR	53.814	-0.982123	0.270364	-3.63259	0.00028059	0.0430885
VGGAPG	19.875	-1.50584	0.414566	-3.63231	0.000280892	0.0430885
AGGRSR	27.1893	-1.23059	0.338868	-3.63148	0.0002818	0.0431914
REAAGR	8.20598	-2.12143	0.584239	-3.6311	0.000282213	0.0432185
RDSLGG	8.39102	-2.02242	0.557029	-3.63073	0.00028262	0.0432444
GGQGGR	19.1611	-1.52739	0.4208	-3.62973	0.000283721	0.0433765
SSGGPG	13.4484	-1.80871	0.498383	-3.62915	0.000284355	0.0434006
GSAGPR	10.8909	-1.84319	0.507934	-3.6288	0.000284745	0.0434237
APGGEG	6.41279	-2.15747	0.594998	-3.62602	0.000287825	0.0436931
APPGGA	5.69197	-2.2405	0.618005	-3.62538	0.000288539	0.0436931
GERGPA	6.41279	-2.15747	0.594998	-3.62602	0.000287825	0.0436931
GGGRGA	46.4156	-0.962747	0.265566	-3.62526	0.000288669	0.0436931
GGRPGR	25.6964	-1.45986	0.402643	-3.62569	0.000288186	0.0436931
PAGPGR	6.41279	-2.15747	0.594998	-3.62602	0.000287825	0.0436931
PARGPG	5.69197	-2.2405	0.618005	-3.62538	0.000288539	0.0436931
PKGGPG	6.64119	-2.16892	0.598152	-3.62604	0.000287796	0.0436931
RPGAPR	7.91971	-2.10774	0.581184	-3.62664	0.000287139	0.0436931
GTGAGR	22.6321	-1.35537	0.373908	-3.62489	0.000289086	0.0437199
PLGGAR	13.912	-1.65612	0.457007	-3.62385	0.000290251	0.0437871
RGARGG	52.4009	-0.930011	0.256636	-3.62385	0.000290245	0.0437871
RRPGVD	9.20598	-2.05992	0.568377	-3.62421	0.00028985	0.0437871
APGSAG	9.91971	-1.88193	0.519364	-3.62354	0.000290603	0.0438038
PRGGVG	22.6972	-1.35606	0.374332	-3.62261	0.000291644	0.0439245
SRGSPR	15.3904	-1.58876	0.43884	-3.62036	0.00029419	0.0442349
AGEGAG	22.2187	-1.50561	0.415967	-3.61955	0.000295116	0.0442645
GPGGAL	10.905	-1.83878	0.508004	-3.61961	0.00029505	0.0442645
PGGRVR	20.4401	-1.40364	0.387757	-3.61989	0.000294732	0.0442645
ARPGSR	5.70631	-2.23598	0.617984	-3.61819	0.000296673	0.0442793
EGSGPG	14.6763	-1.6194	0.447468	-3.61902	0.000295717	0.0442793
PAAVGA	5.70631	-2.23598	0.617984	-3.61819	0.000296673	0.0442793
PRERPG	5.70631	-2.23598	0.617984	-3.61819	0.000296673	0.0442793
RAPPGS	13.1765	-1.69452	0.468313	-3.61834	0.0002965	0.0442793
TGGGRA	13.1765	-1.69452	0.468313	-3.61834	0.0002965	0.0442793
PGRGQG	9.91245	-1.88023	0.519816	-3.6171	0.000297919	0.0443927
TGGAAR	9.91245	-1.88023	0.519816	-3.6171	0.000297919	0.0443927
RGRPGR	26.4108	-1.24042	0.343	-3.6164	0.000298731	0.044441
RGPGLV	9.14811	-1.94551	0.538112	-3.61545	0.000299831	0.0445682
APGGPR	8.16987	-2.00126	0.553721	-3.61421	0.000301264	0.0447447
AAGTGG	8.17713	-2.00043	0.554039	-3.61062	0.000305463	0.0448894
AARGAG	19.89	-1.4403	0.398922	-3.61049	0.000305617	0.0448894
ALSPLE	6.4418	-2.15267	0.595894	-3.6125	0.000303257	0.0448894
APGAGA	6.4418	-2.15267	0.595894	-3.6125	0.000303257	0.0448894
APGPGA	8.17713	-2.00043	0.554039	-3.61062	0.000305463	0.0448894
APPGGR	6.4418	-2.15267	0.595894	-3.6125	0.000303257	0.0448894
GGPVEG	6.44164	-2.1507	0.595594	-3.61101	0.000305008	0.0448894
GGVPVP	6.66987	-2.16012	0.598335	-3.61023	0.000305931	0.0448894
GKPRGG	6.66987	-2.16012	0.598335	-3.61023	0.000305931	0.0448894
GPPGGS	6.44164	-2.1507	0.595594	-3.61101	0.000305008	0.0448894
GSGRPR	10.8836	-1.83916	0.509366	-3.61069	0.000305378	0.0448894
RGRAPP	26.9535	-1.31591	0.364515	-3.61001	0.00030618	0.0448894
SSGARV	8.17713	-2.00043	0.554039	-3.61062	0.000305463	0.0448894
VREGGR	16.3684	-1.57367	0.435911	-3.61008	0.000306103	0.0448894
AAGRGR	37.0102	-1.21736	0.337259	-3.60958	0.000306693	0.0449286
GWGSRG	29.8961	-1.18621	0.328723	-3.60854	0.000307922	0.0450016
SGGAER	9.16245	-1.94266	0.538351	-3.60853	0.000307932	0.0450016
VREGPR	9.44856	-1.95834	0.542689	-3.60858	0.000307881	0.0450016
GARAGR	35.2025	-1.14022	0.316008	-3.60819	0.000308344	0.0450154
PRARGG	15.3467	-1.74941	0.484865	-3.60804	0.000308521	0.0450154
RPVGSR	11.941	-1.80017	0.498968	-3.60779	0.000308821	0.0450232
APEGGS	6.4202	-2.14997	0.596625	-3.60355	0.000313901	0.0455089
DLGGRR	10.9339	-1.83493	0.509149	-3.60392	0.000313457	0.0455089
GAGRGA	38.8158	-1.12171	0.311218	-3.60425	0.00031306	0.0455089
GPGGRS	10.3691	-1.91093	0.530285	-3.60359	0.000313847	0.0455089
GRGPEG	27.8595	-1.3662	0.37912	-3.6036	0.000313838	0.0455089
PVAGPR	6.4202	-2.14997	0.596625	-3.60355	0.000313901	0.0455089
ERLGRG	11.6911	-1.78327	0.494916	-3.60317	0.000314356	0.0455386
ARPGGR	15.4045	-1.58447	0.439831	-3.60245	0.000315231	0.0456291
GGARGG	45.9368	-1.00217	0.278247	-3.60174	0.0003161	0.0456824
GTGGPR	18.1689	-1.46281	0.406125	-3.60188	0.000315926	0.0456824
GGRSGA	29.4459	-1.29547	0.359874	-3.59979	0.000318475	0.0459891
EPGRGV	6.43438	-2.14563	0.59619	-3.5989	0.00031956	0.046
GANEPV	6.43438	-2.14563	0.59619	-3.5989	0.00031956	0.046
GGRGVS	24.6822	-1.29785	0.360593	-3.59921	0.000319188	0.046
GVSRPG	10.1046	-1.99873	0.555353	-3.59902	0.00031942	0.046
RLDRGR	10.9413	-1.83549	0.510105	-3.59827	0.000320344	0.0460764
VGGRGA	43.6872	-1.00765	0.280235	-3.59573	0.000323484	0.0464913
AGLGPP	8.16262	-1.99503	0.555133	-3.59378	0.000325916	0.0467671
ERGRGW	13.9047	-1.65151	0.459536	-3.59386	0.000325816	0.0467671
GAVGGR	42.7383	-1.00098	0.278553	-3.59349	0.000326278	0.0467822
AGGGRR	41.231	-1.00382	0.279373	-3.5931	0.000326766	0.0467884
GGSGAP	9.19147	-1.93948	0.539799	-3.59297	0.000326935	0.0467884
GSGRAP	9.9052	-1.8736	0.521975	-3.58945	0.000331371	0.0473635
GAVGAG	27.9467	-1.22111	0.3403	-3.58832	0.000332818	0.047533
PGAAGS	10.7056	-1.92012	0.535205	-3.58763	0.000333701	0.0475845
GLGGRR	41.1669	-1.11034	0.309554	-3.58691	0.000334618	0.0476132
REGLGR	7.89086	-2.09414	0.583818	-3.58698	0.000334532	0.0476132
RGGTGR	15.4265	-1.58452	0.441758	-3.58686	0.000334686	0.0476132
GPGVGG	17.1976	-1.54116	0.429803	-3.58574	0.000336128	0.047708
PGPGSR	5.42004	-2.21347	0.617301	-3.58573	0.000336137	0.047708
PRYGGP	5.42004	-2.21347	0.617301	-3.58573	0.000336137	0.047708
SGAGRP	9.91262	-1.8744	0.522786	-3.58541	0.000336545	0.0477287
GGWQGP	6.70614	-2.15045	0.599829	-3.5851	0.000336951	0.0477491
GAGAAR	20.0962	-1.51611	0.422964	-3.58448	0.000337746	0.0477695
GRGEGG	34.5086	-1.28236	0.357764	-3.58438	0.000337882	0.0477695
VRGGRG	69.4635	-0.79091	0.22065	-3.58445	0.000337789	0.0477695
GERLGG	14.6837	-1.61601	0.451083	-3.58251	0.000340302	0.0478519
GGGRAL	11.6765	-1.87656	0.523694	-3.58331	0.000339261	0.0478519
GGRAGP	8.18438	-1.99237	0.556118	-3.58264	0.000340142	0.0478519
GHRADN	36.9237	-1.06582	0.297423	-3.58351	0.000339009	0.0478519
PGRGRS	14.6837	-1.61601	0.451083	-3.58251	0.000340302	0.0478519
QGSGSR	8.44164	-2.00807	0.560378	-3.58342	0.000339131	0.0478519
RAGGSR	28.61	-1.2126	0.338447	-3.58283	0.000339892	0.0478519
ESRAAG	8.15553	-1.9927	0.556361	-3.58167	0.000341399	0.0479691
GGGRRS	25.9612	-1.26185	0.352327	-3.58146	0.000341674	0.0479707
LGGRRG	49.502	-0.929601	0.259613	-3.58071	0.000342658	0.0480719
AAGEGG	16.6689	-1.50746	0.42105	-3.58025	0.000343266	0.0480831
LGPRGA	20.1613	-1.38402	0.38656	-3.58034	0.000343146	0.0480831
RAGPRA	13.9266	-1.65156	0.461349	-3.57985	0.000343795	0.0481202
PGGAGS	15.3759	-1.58319	0.442286	-3.57956	0.000344177	0.0481367
ARGRGE	18.897	-1.43807	0.401834	-3.57878	0.000345203	0.0481477
PAGRGR	20.1615	-1.38496	0.386968	-3.57899	0.00034492	0.0481477
RGAGLG	33.6601	-1.11192	0.310686	-3.57893	0.00034501	0.0481477
GGLPGG	17.8754	-1.51566	0.423608	-3.57797	0.000346269	0.0481705
GSRGPA	7.43455	-2.06941	0.578345	-3.57817	0.000346014	0.0481705
GAGRGW	28.1028	-1.23367	0.344864	-3.57726	0.00034722	0.0482292
DSSRSG	6.17729	-2.12649	0.594668	-3.57594	0.000348977	0.0483994
RGGRGS	40.5733	-1.15957	0.324258	-3.57606	0.00034881	0.0483994
AAGGRE	15.162	-1.56428	0.437593	-3.57473	0.000350586	0.0485856
AARAPG	7.18438	-2.05217	0.574493	-3.57215	0.000354062	0.0486447
AGGPPR	7.18438	-2.05217	0.574493	-3.57215	0.000354062	0.0486447
AREGPA	13.941	-1.64941	0.461856	-3.57127	0.000355257	0.0486447
GGRREA	15.5612	-1.84092	0.515524	-3.57097	0.000355655	0.0486447
GPGVGP	7.67696	-2.07616	0.581338	-3.57135	0.000355147	0.0486447
GPLRAG	12.1623	-1.71292	0.479509	-3.57223	0.00035395	0.0486447
GRAPGV	14.6694	-1.61529	0.452343	-3.57094	0.000355702	0.0486447
KSNSSF	5.44197	-2.20835	0.618191	-3.57227	0.000353901	0.0486447
LRGPRE	7.18438	-2.05217	0.574493	-3.57215	0.000354062	0.0486447
PGRGGP	7.44889	-2.06569	0.578487	-3.57086	0.000355817	0.0486447
RAAPVR	7.67696	-2.07616	0.581338	-3.57135	0.000355147	0.0486447
RAPPPE	9.93422	-1.87079	0.523554	-3.57326	0.000352567	0.0486447
RGGGPV	9.93422	-1.87079	0.523554	-3.57326	0.000352567	0.0486447
PEGGGR	9.94131	-1.86889	0.523415	-3.57057	0.00035621	0.0486457
RGGAAG	34.8948	-1.16683	0.326802	-3.57046	0.000356358	0.0486457
GGARGE	20.3681	-1.40055	0.392347	-3.56967	0.000357431	0.0487557
AAPAGG	8.18422	-1.98649	0.556749	-3.56802	0.000359694	0.0488811
GGAGPR	31.6671	-1.13682	0.318649	-3.56763	0.000360228	0.0488811
GGCRGR	11.6336	-1.77892	0.498619	-3.5677	0.000360125	0.0488811
ERGGPG	12.155	-1.71184	0.479864	-3.56735	0.000360605	0.0488919
VRAGPR	35.4603	-1.07373	0.301002	-3.56718	0.000360844	0.0488919
AGGAAG	26.1676	-1.27293	0.357006	-3.56557	0.000363067	0.0490495
GGAGVP	12.9336	-1.76083	0.493795	-3.56592	0.000362583	0.0490495
PASGGR	8.38377	-2.00245	0.561585	-3.56572	0.000362857	0.0490495
RGGPGY	5.45631	-2.2041	0.618165	-3.56556	0.000363084	0.0490495
GKRGGR	9.89086	-1.86872	0.524301	-3.56421	0.000364947	0.0490828
GRAPRG	16.8831	-1.52598	0.42807	-3.56479	0.000364142	0.0490828
GREAGG	24.8462	-1.31388	0.368628	-3.56424	0.000364909	0.0490828
PAGGGA	9.89086	-1.86872	0.524301	-3.56421	0.000364947	0.0490828
VVRPGA	12.9121	-1.66835	0.467995	-3.56488	0.000364019	0.0490828
APVRGA	8.19147	-1.98542	0.557115	-3.56375	0.0003656	0.0490865
GGWGPG	15.169	-1.5619	0.438292	-3.56361	0.000365783	0.0490865
WGPGSG	8.91262	-1.91539	0.537482	-3.56365	0.000365737	0.0490865
RAPAVG	7.17713	-2.04856	0.575085	-3.56218	0.000367789	0.049247
RGPGEV	7.17713	-2.04856	0.575085	-3.56218	0.000367789	0.049247
SGRGPE	7.17713	-2.04856	0.575085	-3.56218	0.000367789	0.049247
AAGGAG	26.1964	-1.2724	0.357366	-3.5605	0.000370144	0.0492855
AARGGG	37.2457	-1.07582	0.302268	-3.55916	0.000372041	0.0492855
AGGGEA	14.4049	-1.59484	0.448051	-3.5595	0.000371561	0.0492855
APGGTG	8.91987	-1.91466	0.537839	-3.55991	0.000370979	0.0492855
EGRGPG	12.1694	-1.70973	0.480244	-3.56013	0.000370668	0.0492855
GESRGS	8.6336	-2.01268	0.565533	-3.55891	0.000372404	0.0492855
GGLQRG	7.4057	-2.06382	0.579715	-3.56006	0.000370774	0.0492855
GGPVGE	7.63377	-2.07389	0.582662	-3.55933	0.000371806	0.0492855
GSGVGR	35.4668	-1.14895	0.322811	-3.55921	0.000371975	0.0492855
RERGPG	9.19131	-1.92943	0.541781	-3.56127	0.000369066	0.0492855
RGPRGL	9.14086	-1.93083	0.542232	-3.56089	0.000369606	0.0492855
RVGARP	8.91987	-1.91466	0.537839	-3.55991	0.000370979	0.0492855
SGGRPV	7.63377	-2.07389	0.582662	-3.55933	0.000371806	0.0492855
TGRGPG	14.6184	-1.69635	0.476314	-3.5614	0.00036888	0.0492855
VGSGPG	20.6976	-1.41583	0.397935	-3.55795	0.000373766	0.0494299
ARAGAG	45.7998	-1.12342	0.315858	-3.55674	0.000375492	0.0494786
GRGRPV	11.6984	-1.77451	0.49891	-3.55677	0.000375442	0.0494786
GRTGGR	31.174	-1.28497	0.361235	-3.55716	0.000374881	0.0494786
RGRGGP	28.7106	-1.20837	0.33972	-3.55696	0.000375166	0.0494786
GGLPAG	12.1554	-1.81148	0.509457	-3.55571	0.000376962	0.0496364
APGGQG	7.19164	-2.0464	0.575671	-3.55481	0.00037825	0.0496978
GAGEGG	26.968	-1.26193	0.35501	-3.55462	0.000378519	0.0496978
GAGGRS	17.6763	-1.49932	0.421779	-3.55475	0.000378338	0.0496978
PGGSPG	7.19164	-2.0464	0.575671	-3.55481	0.00037825	0.0496978

## Sheet: Thrombin_FixR_all_enriched
..AGGRSA...
...LGRSGG..
.....RSGGVG
.....RAPPVG
.....RSGLGG
.....RSGGEG
.....RSGAGG
....VRAGVG.
....GRAAGG.
....GRSGGG.
..VGARAG...
.....RASAGG
...GVRAGG..
....VRSGVG.
.....RAAAGG
.....RSGAGL
....VRAGGG.
..VGVRAG...
.....RSGGGL
.....RAGGGG
...GARSGG..
..LGGRAA...
...GPRAVG..
....LRAGGA.
...GARAAG..
....ARSGGG.
.GVGARS....
....VRAAVG.
.....RAAGGG
....GRSLGG.
GGVGPR.....
....ARGAAG.
.....RAPPAG
....PRGGSG.
..VGARAA...
.....RSGPGG
.GWGPRG....
.....RAAGAG
....PRAGAG.
....PRSGEG.
...GLRGSW..
SVVGPR.....
.....RAPPGG
.....RSSASG
.....RSGGSV
....PRGAGG.
.SVGVRA....
....ARSGWG.
...GARGWG..
...VPRGVG..
..GGPRAG...
.....RSGGPG
.VAVGRG....
...VLRAGG..
....ARSGGW.
....VRGLSG.
....GRSAVG.
.....RTSGGG
.....RAPGLV
.GLVLRS....
..LVGRAA...
...GVRSGG..
....LRTGGG.
....VRSPGW.
.GGLGRA....
.GLGLRV....
.....RSGAAG
....VRGWGP.
.APVVRA....
...GLRSSG..
....ARGVGG.
....PRSSGG.
....PRGSGG.
....LRAGGG.
.....RSGGLG
.....RAGAGG
..AMGRSG...
.GPGPRG....
.....RSAGGG
....VRSGAG.
...VPRGLG..
..VGGRAW...
.....RAGAGA
....VRSGSG.
...SPRLGG..
....GRAWPG.
.....RAGGVG
..AGGRAW...
.....RSGGGG
.....RATALG
.....RSPGGS
.....RSGVGG
GGLGVR.....
...GLRAGG..
..LVVRAG...
....ARAAGG.
....ARAGGG.
....ARASPG.
.....RGAVWG
....VRAGLG.
...VGRAAG..
..LGARGA...
....PRSGGG.
.....RSGGAA
.....RAPPLV
..LSGRAW...
.....RSGGVV
..SLGRST...
....VRSGGS.
.....RSAGLG
...GPRGAG..
.VLGVRL....
.....RAPPGA
..AVGRSG...
GSLSVR.....
.....RSSDTA
....VRAVGG.
....PRGVVV.
...GPRGGG..
.AALARG....
....LRATGG.
....ARGWGV.
....PRGSPG.
.....RSSPVV
..VAGRAG...
GGAGPR.....
.SLGPRG....
..MGPRVM...
..ALARAS...
..GLGRAA...
.SAVGRA....
...VPRVGG..
.VVGGRA....
..ALVRAG...
.....RAPPVV
....VRSWGG.
...LARSGG..
....GRSTGG.
.....RSSVGG
.....RAAGGV
.....RAPPSV
.GLTGRA....
....VRSSGG.
....ARGSPG.
.....RSGWGG
..VGVRSG...
...GLRATG..
.VVLGRA....
...AGRAAS..
.....RAAEGG
SGLGVR.....
.....RTGGGW
.....RSSGVG
.....RSASSA
.....RSGGAG
..VGVRGL...
...VARGWT..
.....RSGAGA
....ARGWGG.
.GGWGRS....
....LRSAGG.
..GGGRAW...
....VRSAGL.
..AVGRGA...
....QRSAGG.
.....RAGLGG
..LTIRAG...
....ARAGGA.
..VVARGL...
.....RSGGLS
....VRSGVL.
.GAVARS....
....GRSSLG.
..GAGRSW...
.GGLVRA....
.....RAAGGA
..AGGRAA...
....GRAASG.
....VRGLAG.
....ARGAGW.
..PVGRAG...
....GRSVGA.
.GLGVRS....
.....RAGVGA
....LRSGVG.
.....RAAESG
.....RASPGG
...GPRAAG..
...LGRAVG..
.....RALDVV
....ARGLGG.
.....RAASGV
..VAGRSG...
..VGARSG...
.....RAGSGG
...VPRSGG..
....LRASGG.
....PRGAPG.
....ARGAGG.
....LRSGLG.
.....RSGAVG
.....RSSGAS
AGPGLR.....
..AGPRGG...
.....RAVGGG
..GLVRSG...
...LVRGAS..
...GVRSPP..
..LVLRSL...
..LVPRGL...
.....RSSAGA
....VRAGTW.
....GRSAGG.
.GVGGRS....
.....RAAGGE
..SKPRVA...
.....RSAVGA
.....RSGSVV
...TARASG..
..VVGRGA...
.....RSGSVG
.DGLGRA....
...GGRSAV..
.....RTWPGG
..ASPRLG...
...SPRVGA..
....GRAAAG.
...VARGAG..
.....RTGVGG
.....RGAAWG
...GARGLS..
.....RAGAVG
...VARAGG..
....LRGLGG.
.....RSAASG
.....RAGTGA
..LAVRGA...
....LRSLGG.
VGGLLR.....
PAGLVR.....
..AYLRSW...
...LPRVLV..
..PGPRLG...
..PSVRGA...
..LAGRSA...
...LGRSAG..
.....RAWGAG
....GRSSGG.
....GRAVSG.
...APRGLV..
.....RAGGSA
..AGPRGA...
.....RSGGVE
GLAAPR.....
...KPRTTG..
.....RTMGGG
....ARSGLG.
..AAPRGA...
....GRSTPS.
.....RALGLG
....MRSGVG.
.....RSLGGA
.LSVARS....
....VRGLGS.
.GASPRS....
....GRSVVG.
.LGLGRA....
....QRSWGP.
.....RSSGGA
.AQVVRS....
.GAALRS....
...LGRTGG..
...LARAGG..
..GWPRTA...
.....RALVGG
.....RGLGGP
....ARAAVG.
.....RASLGS
.....RAAVGV
...AVRASG..
.TGLGRS....
...GLRSPG..
.PLGPRV....
.....RALAAG
...GARAGP..
LIPLLR.....
....PRGLEG.
...AVRSGA..
...ALRSLG..
.....RAGPVG
.....RTLGSG
..AGLRGW...
....LRGFVP.
...VLRSGT..
...GVRLAG..
.....RSGVGV
..SLGRSG...
.ELAGRS....
.....RASGGG
....ARGAVG.
.VVGPRG....
....ARAGGV.
.GDLGRS....
..VGPRVV...
..GGPRAV...
.....RTSLGA
..SMPRGH...
...VGRSSG..
GSVVPR.....
...VVRSGS..
..AVVRGV...
ASVGPR.....
GLLLPR.....
..LGARSG...
...VLRSSV..
...LGRSGV..
..PAARSG...
...GPRTGG..
...IARSGG..
..GLGRAK...
.....RSSGGS
.....RSWVVG
.DISPRS....
...VGRSAW..
...WLRGAG..
..LVVRAA...
...SPRVGG..
..AVGRGT...
..GLGRSG...
...VPRGSG..
...GLRGLG..
...LPRLGG..
....VRGALS.
.....RAPPLA
..LSVRGA...
.AGLGRA....
VAGWPR.....
.LVGPRA....
.....RTGGAG
.....RALAGG
..ALGRAG...
..ELARAA...
....GRAWTG.
.....RSVGLG
....VRGAGG.
.....RAQAGW
.....RSSLLA
.VMVVRT....
....VRSPPG.
..LTLRAG...
GGGVPR.....
.....RAGGAV
.ALAGRS....
..VGVRAA...
....VRSVSG.
....VRAGKP.
....LRAGAS.
.....RAPPLS
..LKGRSG...
.....RAGGLG
..GGPRSG...
....MRSAGV.
VGGWAR.....
...GLRAVG..
.....RGWPGV
AAVGPR.....
.....RAPGPF
....IRGSLT.
.....RASGGS
..TVARGW...
.APGARS....
....ARGLAG.
..AVGRGL...
.....RSSGGG
..VGPRGS...
.SGSLRS....
..GVPRAA...
...GARALG..
.LLGLRA....
.....RSSAGG
..VGGRSA...
....LRTVSD.
.....RASVGA
....GRSAGA.
.....RSGGAL
...VVRSAV..
..GGVRSW...
....LRAGPG.
....PRGGAG.
...DVRAGG..
...LPRGAS..
..LVGRAS...
.....RSVPAL
....ARAGQG.
...GLRAGS..
..VVLRAG...
...SARSGG..
.GGMGRA....
.....RTALGG
.GTLGRA....
.....RGWATG
...GVRAMV..
....GRAGGW.
..VLGRSG...
....LRAAPG.
....PRGATG.
.....RSVAAG
..LSGRAA...
...VLRAMG..
..LGVRAV...
.LVSGRS....
....ARAGGW.
.....RTAGVG
...VARSGG..
...WGRSGG..
.....RAALGG
....LRSAAG.
.....RAATGG
..AAPRLG...
.VAVGRT....
...GARGAS..
.....RGWVSP
...GARALA..
LSPYPR.....
..VGARAS...
....ARTGSG.
.AIVGRS....
.....RGWLVG
.SLVVRS....
....VRAGMG.
..VAPRAG...
....ARSVPG.
....GRSWGA.
....VRSSHG.
.VSVLRS....
.AVVGRA....
....GRASQL.
.....RSWSLV
...GLRTAG..
...SVRAAG..
....LRASPV.
...VPRLGL..
....VRMGMG.
....VRTSLV.
.....RALVGA
.....RGSMSW
....MRSLDG.
....VRASAA.
....LRASGL.
...SGRSMA..
...SVRGWG..
..VSGRSA...
....VRAGAS.
...GPRVQG..
..LTPRGP...
.PVGPRS....
.....RASGVG
PHIEPR.....
...GPRAGT..
..LVVRSS...
.....RSGLLL
..VSPRAG...
..ATGRAA...
.VVVVRS....
...GPRLAG..
....LRTGMG.
.....RSLLQS
.....RTVSVP
..LSVRSV...
.....RSGVSA
...GGRTWA..
.....RSAGVG
.....RSNSSS
....LRSLAP.
....VRALAG.
...VGRALG..
.....RGWMPG
..WGGRAA...
.....RAGVAT
.GVGVRA....
..VQGRSG...
..AAGRAV...
.GLQARG....
....PRAWSP.
....LRSSLV.
....LRGLLG.
....LRSGVA.
.....RSAGSS
....LRAAGG.
...TGRASG..
.....RSVGGL
....PRLGLG.
...HVRAGG..
.....RSGVSS
GPGLPR.....
.LASARA....
.....RSGPGS
....ARAIGG.
.....RTGSGG
...SVRSGY..
...GPRVGG..
.....RSVEVG
.GAGPRS....
.....RAGGGV
...GLRAAS..
.....RAVAGG
...VVRGWG..
...GLRSGG..
.....RAVAAG
..AVGRAA...
....ARTSGG.
...VGRSAG..
...KGRSGP..
....PRGIGG.
.....RSSNGG
..VGLRGA...
...NPRSAD..
..AVGRAG...
....LRSSNG.
.LVGVRA....
WVAGPR.....
.SLALRS....
VGGAPR.....
..LLGRSG...
....PRGSVG.
..GLGRAG...
....GRSAAA.
..WGGRAT...
..MLIRAN...
...GPRSGA..
..VGPRSG...
.....RALVVG
...VPRLAS..
LPVGPR.....
.....RSGLAL
..ALGRSG...
.....RTVGGG
.GAGPRL....
..AVGRGV...
.....RSGGQG
..VLGRSA...
....ARAGSG.
....ARTTSV.
...AVRSAG..
..GLGRSN...
LWGLPR.....
...QGRAVA..
.....RSPVTL
.....RSTLGQ
VGVVPR.....
GGGWLR.....
...AVRSGV..
.....RSASGV
..PSGRAA...
.SVSGRS....
FTPGPR.....
.....RASTGK
SGVWAR.....
..WLARAG...
.....RSNSGT
....VRAGAG.
..SGLRSG...
.TLGPRV....
....VRAGVS.
....ARSGGA.
.....RAGVLG
...LGRAGW..
..IGVRGA...
.....RASGSG
....ARASVG.
.....RATGGG
..ALGRGA...
....PRAPGG.
...GGRSGL..
GSLTAR.....
..NLLRSS...
..PGLRSG...
.SVGVRS....
....PRGQGA.
.....RAPPGK
.AGAPRS....
...GVRGAV..
...SGRAVG..
....VRGHPG.
..PAARAS...
...AVRAGG..
....VRSGVV.
....GRSGPG.
....PRQWVG.
AAGGPR.....
...LPRSGG..
...SLRAVV..
.KGGPRS....
VGGQPR.....
....MRSADW.
.....RSGVGA
....VRAGPV.
....VRAGPS.
.SSGPRS....
....GRAFEG.
.....RAAGVW
..AVPRGL...
..LLVRGH...
....LRSAFP.
.....RSAVNA
.....RSVTGE
.ATLGRS....
...GGRSAG..
....LRSSGS.
.....RSGSGV
.SPVLRS....
.GGLGRS....
...SGRAVS..
....ARASGA.
.VVGARA....
...SARSGA..
..VVVRGA...
..VEPRGG...
.....RACSTC
.....RAVGAG
.....RSPLLA
...VGRAVV..
LGLGLR.....
.SGLGRS....
....GRSAWS.
.....RSWGEA
....PRSSHH.
..GSPRMS...
....ARGALG.
....PRGGWG.
....GRALSG.
..VGGRSL...
.GGLLRV....
...GPRGVA..
...LGRSWW..
.....RAWVGG
.....RSASLG
...VARTAA..
..VLVRSG...
....GRAAVG.
...VARASG..
..VPPRSL...
..PGARGA...
..LGARAW...
LAGGPR.....
.EPVPRG....
.GLTVRT....
....LRASVA.
....QRASSG.
.....RATAGT
.....RSHGEG
.....RSSDGW
.....RSSNAG
.VHGGRS....
.....RASGLS
....VRGVGL.
....ARSGGV.
VLGGPR.....
....ARGLGA.
....VRSSVG.
...WPRVGQ..
...LVRSGW..
...VLRAWG..
..LVPRGG...
..GYARSG...
.....RSSVAT
ATVGPR.....
.LPSPRG....
..VVLRLA...
..AVVRAW...
..AWLRSG...
GSSLPR.....
....LRGPWG.
.....RTAGSG
..WGPRAG...
.GLGVRT....
.....RSGLSG
....ARSAGL.
PVGVVR.....
.....RSLPLG
..VGLRAG...
...VPRGGS..
.....RAALTG
.....RSVGEG
....ARGLVG.
....VRASAV.
....GRGWAV.
...GGRSVA..
.SPGLRT....
..AAARGW...
..PGLRAG...
.....RALGGV
...STRSAG..
.....RSGASA
..VVGRTV...
.....RSGLAV
....GRSVHG.
....VRMGQG.
...AARSSG..
....HRSWVG.
..PSGRSL...
.....RSNGVG
...GARTAG..
....LRTSGG.
...TLRAAS..
...DPRAAA..
....VRAPWA.
....ARSGQG.
....LRSVAG.
.SLVGRA....
.....RGYGGV
.....RSGALV
.GVSARA....
....VRGLVG.
....GRASGG.
.....RSSAGW
...AVRASA..
....GRSLVV.
.VPAARA....
.....RAWGGA
.GVAGRS....
...VGRSGL..
.APGARA....
GVPGVR.....
...TPRGAL..
....ARAGMG.
....ARSGSV.
.GLSPRG....
LGLMAR.....
.PLGARS....
.....RSAHVG
..SQPRAG...
....TRSLGL.
....VRASGG.
....VRSAGG.
..VSLRTS...
....VRGAAT.
....PRGVVG.
.....RAGHGG
..GLLRTP...
..GLPRST...
LGDWLR.....
..PLGRLA...
VEVGLR.....
.AWVPRG....
.VVGMRA....
....TRAFTP.
..VLPRTG...
.VVSLRS....
.....RSGAPG
ASVWLR.....
....GRSWSG.
...LGRASV..
....LRASGS.
.....RSWGTG
TGGLLR.....
GLSVVR.....
.AWQLRT....
.....RSVPGG
.....RALSVV
..AEGRAW...
...AVRAAL..
.....RSTGQG
.AVTGRA....
..GTPRGA...
.....RAGGSK
..GGVRSA...
....ARSSVG.
.LLPVRA....
.SLGLRS....
.TCLLRS....
...VGRTSS..
....VRSSGQ.
....VRAAGG.
.LVEPRG....
AVVLAR.....
..MGLRVA...
.....RASCGK
.....RGAASW
...LGRSGL..
...GPRAGG..
...AGRSAA..
...GLRALW..
...GLRGAA..
....IRASTW.
..LSPRGV...
.LVGVRS....
...PGRAWG..
.....RAVGAA
....VRAGPT.
VSPGLR.....
....GRATWG.
..VEPRGW...
GAVGPR.....
....ARAAAA.
EVGEPR.....
.GPPVRS....
...GPRSVT..
..LVGRSG...
..PPGRAW...
.....RASMGM
SLGSPR.....
.VASARA....
....VRTSGA.
....PRSAGG.
....GRAGGS.
....LRSGGC.
.....RSALVG
....ARAGWS.
.....RGWTAA
...VGRSAA..
....PRIGAP.
.....RGAWGG
....VRAGSG.
....GRSGGS.
..LSARGS...
.....RGAVPA
SGGLVR.....
.GVVVRA....
.....RAAGAV
.....RSGSGS
..LVIRGA...
...LGRGAS..
....ARSSGA.
...SVRSSG..
...GPRLGG..
..KLMRSG...
..LLGRAS...
.....RSIVVG
.....RSVGAS
.VLVLRS....
VTWLPR.....
...WGRSGT..
....MRGWGG.
.MPGVRT....
.....RAPPTP
...GLRAAA..
....VRATGG.
...LGRAGV..
....VRSPIL.
.TNGPRS....
LVPGVR.....
....VRLAGG.
.GVVPRG....
...CPRAGP..
...GLRSGQ..
...GPRGPG..
....LRAMEG.
.....RSLLAV
.....RSVGVG
...SPRAGL..
VGPLLR.....
....ARSLGG.
.....RSSTSA
..GGARGW...
.VAGGRS....
...GLRNAP..
..GFARVS...
LGGAPR.....
..GWPRAG...
....ARASSA.
WGGWAR.....
..VSLRGL...
...VPRVVG..
...APRLGG..
...SARGVP..
...LLRSVP..
.....RSAGAA
.....RSAAGL
..LGVRAA...
.....RTGWLG
...LVRSSG..
.ALVGRA....
...GARASG..
.....RAGGGT
.VSGPRT....
.....RAAGPG
....GRAAGA.
...GVRAVG..
....LRASVV.
....VRSAGV.
....PRLGMS.
.....RSWKGS
SAEWLR.....
....ARAGSV.
SVGAPR.....
..GLVRAA...
.....RAGGSG
...VGRSLV..
.....RCCLGA
VEGWVR.....
...WGRAPW..
...LVRGAG..
...LGRTGP..
..LGVRAG...
.....RGWWAG
...GLRSAV..
...AARAAG..
..AGPRLA...
....ARSGVG.
...LVRGAL..
..IVGRAG...
..PSGRSG...
.....RGAGWG
SGVAPR.....
....VRGVPG.
..AVPRAC...
GGGSPR.....
....LRNFPM.
....PRGGAS.
.....RSGWVG
.GPEGRA....
.....RAGAPS
.....RSLGAP
....PRSGGQ.
..AVGRTL...
.....RAAGCC
....MRTVGG.
.....RASSGG
.....RAGGAG
.....RAWAGK
...TARSAG..
.....RALAQG
...VARAAT..
...WARAGP..
.AMGVRA....
....VRAAVK.
GGMLLR.....
.....RSTAGL
.....RAGGGA
...GARGWL..
.VLVPRL....
...GIRSSA..
...IVRGFG..
...NGRSWG..
...VLRSAG..
SGGLLR.....
.GGSPRA....
...MVRGGG..
SVGGPR.....
...VARSSA..
...VPRAGH..
..GVPRSL...
.....RSGAGS
...VPRSVG..
...LGRAGG..
.....RSSGGV
....VRSSLQ.
..VPGRSV...
...GLRTGG..
....PRGGKG.
.PVAVRS....
.SLPVRA....
VPPAPR.....
..VLGRAG...
..PGPRMA...
..SVARST...
..GLPRAG...
..LHVRAS...
..PKTRPE...
....PRCCVG.
.....RTGPGG
.SGYARG....
....LRMSGG.
....ARASPL.
.....RSVGGS
.AAALRA....
...GARGVW..
....PRGAWG.
....PRGLGE.
.....RAPVAA
.WVLPRG....
..VLVRSA...
DVSIVR.....
...GPRGSG..
...GVRGLG..
...LGRAGQ..
.MPSPRV....
....MRSGGS.
...SARAGP..
.APGVRA....
.....RSGGVL
.....RGAVVA
...GPRVLS..
..GWLRAG...
....ARGAPV.
GGVEPR.....
..LPVRSS...
..VVLRSG...
.....RSGVAA
..AVGRTG...
...LGRGAL..
.....RGWPGG
....ARSSSP.
.....RSIGGP
...SGRAMG..
GGALPR.....
..SVPRGV...
...WPRAGG..
..VTGRTV...
.....RSSGAG
..SGGRSA...
...GLRSGT..
...VGRSTS..
...GVRAGV..
..GGPRST...
GLPGVR.....
.SSIVRS....
....LRSASS.
.....RASVVW
.SLSPRG....
...AARSLP..
..AWARSG...
..LGARGV...
....PRAKVG.
....PRGVGA.
..VVARAP...
....GRSWAA.
.....RSVAVE
....VRAVAA.
....ARALSA.
GLPGPR.....
...GPRTGS..
.....RTSGAW
.....RASGGA
...GLRAGA..
....PRVGHG.
.....RAGSAT
.....RSPPWH
....PRVGLW.
..VSGRAG...
.....RGWPGW
....VRSGGG.
..VGLRAA...
.GGLPRA....
.ALAMRS....
...NIRSGG..
.....RAGGGW
.....RGAGGW
...AGRAWG..
.....RAGASG
..SVVRAG...
....GRALSA.
VVGAPR.....
....LRSGGS.
....VRGASQ.
....ARGMHE.
PGSGPR.....
....PRVSSG.
.....RAPHVG
....VRAGGS.
...LGRGWG..
....LRSGSS.
...SLRSGA..
....LRSSSL.
....VRSGLL.
...WLRGSG..
..VSPRLG...
..LGVRSS...
.....RAGGAS
...LGRAAG..
.VGLARS....
.....RAAADG
.....RSLGSV
....VRSLGG.
.....RGWGLG
....GRAALV.
..SLARGW...
..VLVRAG...
..PGGRAL...
.....RSAGEL
.VTGLRT....
....ARALAL.
.....RSWTAG
.LWGPRG....
.....RSAALV
..ELARSS...
.GPVARS....
.GVLPRG....
..VVPRSG...
...LVRAPP..
....VRSPPP.
....GRSLAA.
.....RASLGG
.....RTSGVG
....ARALGG.
....VRTSAG.
.....RSVGGG
...APRSSV..
.....RSGAIG
.GVGARA....
.....RSSGLG
...SGRAWV..
..TGPRSG...
...VGRAVS..
.....RAPPVA
.....RSSGPA
..LGPRAG...
..AVVRAS...
...LPRAGG..
.....RGVVLG
.....RSSAGV
VGGSPR.....
SGAAPR.....
.AVSGRS....
.GASPRM....
....PRVSGA.
..GGPRGA...
....GRSLLV.
.....RSGGGV
.....RSISSE
....LRAAKG.
....LRSVAV.
.ASYGRS....
GVGKPR.....
....PRVVAG.
.....RAGKQG
.....RGWMAG
...VPRSQS..
...GPRVGH..
.....RSSGSL
.....RSVVAG
.GALLRG....
.GLGPRA....
..GSVRSV...
.....RAGWGA
.VAAGRA....
.GSLSRS....
....VRGAMN.
..VVVRMG...
..GLLRSG...
....LRGMGG.
.SVVLRA....
....VRGWAE.
..AVARGV...
...LGRAGA..
....PRGAGA.
.....RTGVWG
....LRSGHL.
VGVWLR.....
...AARGWG..
GTGWLR.....
.....RSLLGG
..VAGRGA...
....VRALGG.
..LAARAS...
.....RVAGGG
.TVGVRS....
..VGLRGW...
...ALRSGG..
GDGGPR.....
..LGLRAG...
.....RSWGEG
...KVRSGG..
VVVAPR.....
..VWMRSG...
...GLRSGS..
....PRGPAG.
AKSWGR.....
...QVRGSL..
.....RAVHGE
SPLMLR.....
.SWSGRA....
.GWQGRS....
....ARAGLG.
....ARTVGA.
..AVGRVW...
...GGRAWA..
....GRAVWG.
.IADVRM....
....LRAHLH.
.....RSPVAA
.....RTSPVF
.....RTTGHA
SGGQPR.....
.SLGVRS....
...SPRAVP..
SVAGPR.....
...VGRAWQ..
....VRSSAT.
.GAHGRS....
..GMGRAA...
..QLGRAG...
...VGRSKT..
...QARAGG..
....PRGGVA.
..AGVRSG...
.....RGWGPG
...SPRVAG..
..TAPRGW...
.TSLVRS....
....VRALPL.
...YGRSAV..
.....RSWAVG
.....RTSLAG
...GVRTVG..
..ASVRSA...
.....RALGHV
..AGGRAM...
AGLSPR.....
.SGLLRA....
....PRVWQE.
.....RSPMGG
...GGRSLG..
.....RASVGG
..TGVRSA...
.....RSSGGE
....LRSFAC.
.....RAAVIV
.....RAGWVG
.....RSPGLG
..MDARAA...
.....RSTGGG
.VCCLRS....
VVVGVR.....
..AGPRGQ...
GLWEPR.....
...GVRGLA..
.LLLLRV....
.....RTLAGG
....ARSSVA.
....PRAGLG.
...VGRGWP..
.LVGPRG....
...GARASP..
.LLGGRA....
.....RAGYGV
.....RALGVG
.VLGLRS....
.....RGAWGA
....VRGAGL.
...KPRLVL..
..SLLRSS...
.SQALRT....
...TPRITS..
TTFVPR.....
VQLVPR.....
....VRTAIV.
.....RAGASA
.....RSGVVG
....GRAATG.
GGGGPR.....
GSVGLR.....
..LLGRAA...
LVVGPR.....
.....RSGGGP
.....RGWSGS
....VRSSVP.
....SRSASL.
....GRAAAW.
..LGLRSG...
...LPRASG..
.....RAGPGG
.....RAPPWG
..VAPRVV...
....PRALGQ.
....GRASSP.
.TLVPRQ....
...GLRASW..
....MRNAFG.
SSGVPR.....
...VGRAMQ..
.GTLVRS....
...GVRGVG..
.LLGPRG....
.....RSGSGA
VGALMR.....
.GEWGRS....
.....RSGAGV
...AGRAWA..
...GLRAGW..
.GPSGRS....
..LGGRAW...
...SVRATG..
.SSSPRA....
.....RSSVAL
.MLVPRV....
.TALPRV....
...VPRAGL..
VGPGVR.....
...VVRAGG..
..AGPRGT...
....ARASVV.
....ARSAGE.
....ARSAVP.
GVGWVR.....
...LARGLG..
...LGRSQA..
....LRMGAG.
..PGGRAM...
....PRSPWG.
.....RGWGHG
.....RSAEGA
.....RSGGSE
.....RSGVTG
.....RSLGVW
.....RSTAAV
.....RTATSG
...SPRLGW..
VALGLR.....
AGPAPR.....
....LRSGDG.
.GLGARS....
..AGARGF...
LLVEPR.....
.....RAVPWW
VPGWLR.....
....VRSGSW.
.....RAAGTV
...SPRGGL..
.....RAPPGM
....VRGVHG.
.....RSGGVT
....ARAMIG.
.GVSGRA....
...GPRGLG..
....GRGWSG.
....TRSAAS.
...WLRASG..
..WGPRLG...
.....RGPWVG
CHGCLR.....
...DVRSAV..
.GLSPRT....
..GLVRSS...
.GPVGRS....
....LRALPS.
....LRSPVG.
....PRLAHG.
.....RGLVVS
.....RSSGES
.VAMGRA....
.VGGGRS....
...VPRAGS..
....ARSGSG.
....GRAAWG.
....LRAGAG.
..PGVRAG...
..IGVRAG...
...GPRAGA..
.....RASAVG
.....RSGSVW
.SVVGRS....
.VYSARA....
.LWSGRS....
..GVPRLL...
..PLVRAA...
...PGRSLG..
..VLPRGG...
.....RSSSGG
...GVRSGV..
...VGRSGG..
.LGLARV....
.PAVGRA....
.....RSTSGS
..WLGRAA...
.....RAPCPT
..LAGRAL...
.GLGARG....
.LLGVRA....
.....RAPPSG
...AGRALG..
....PRGGTG.
SSSYLR.....
.....RSGGAS
FGTGPR.....
..LGARAV...
.VLAGRS....
.VVGVRS....
.WLGARS....
....ARSMHG.
....PRVVWG.
.....RSGDHG
...GVRAWG..
..AVLRAG...
..FSGRAV...
GGPEPR.....
.....RAGGAL
SGVWPR.....
MVPGLR.....
.AGTPRG....
..ALGRTL...
..AVLRSG...
...FVRSGG..
..GLGRAS...
...HLRSGA..
...MLRSGG..
PGVGLR.....
.....RASGAG
.....RSAPSG
.....RTGGGT
....VRAGGT.
....VRAGLN.
....ARAAGA.
...VVRAAG..
.LASIRS....
LGAVLR.....
....LRSGLP.
..LVARGW...
.....RGAWAG
..STGRSA...
...SVRSGW..
....ARSLPV.
.....RSGAAL
..MSARSG...
....VRSGCG.
....GRSAAW.
...GPRSLG..
GLVVPR.....
..VAVRAG...
.AVAGRS....
...LGRTGL..
..LIARGT...
..LLTRAA...
....LRSVEG.
LVAAPR.....
....QRSSSS.
.....RSGATG
.....RSGVPW
.....RSLSVV
SSLEAR.....
..VAGRAT...
....VRSGAS.
.LLSGRS....
.GAAPRG....
.....RAGAWG
....GRSWEA.
AGVLVR.....
.GLGGRS....
....LRASTA.
.....RAAAGL
.....RTSASV
...SPRTPT..
.SSWPRA....
..VAGRAV...
.VASVRS....
....VRASGS.
..VSGRSS...
..VSVRAV...
..IGARGS...
....VRSSAV.
.AKSGRG....
.....RSGVSG
....GRSGGK.
QGDWAR.....
.....RAPPWS
...SIRSST..
...SVRAQQ..
....ARSGAS.
....PRVSPG.
....VRATGA.
....GRSAGV.
VYGLVR.....
...SPRGLG..
.SSLLRS....
.GPQARG....
.....RAPQSG
.AFGPRV....
....ARLLAS.
....IRGAVP.
.KPVVRA....
...QFRSAL..
.....RAWLGT
.....RSPGGV
.ALGLRT....
.GASPRV....
.....RGFLGG
...VLRSSP..
.....RSSWLG
.....RSGGHI
.SPGPRS....
.....RAGSSA
.SPGLRS....
....VRSSAG.
.EWVPRG....
....VRSVLG.
..AHARGY...
....ARAGLS.
EGGAPR.....
.QVGPRG....
.....RAVGGK
...SGRAAG..
...VPRGAV..
.ALAPRS....
.....RATVVG
...VARGWG..
PGPLPR.....
.....RTGGGG
...APRGKG..
.APTGRS....
.GGLSRA....
.GWGGRS....
...MVRGAG..
.....RSALGL
.....RSSLGL
...VGRAAP..
....VRAAGA.
....VRAAGS.
....LRGWPQ.
.GALARA....
...LPRVAG..
...SPRVGS..
...LGRSGQ..
DEPGPR.....
...LPRAEG..
....MRASGT.
.....RTLAAG
....ARAATG.
.GPGGRA....
....IRSSSA.
.LAVGRA....
.LLAGRA....
....LRAVPG.
.....RALGLA
.....RGWAGG
.....RSGGQL
VGGLPR.....
....ARAGAS.
AWQSPR.....
.EALARA....
....GRSMAS.
...LPRMSV..
....LRALEP.
....LRAPHM.
..LVGRTL...
.....RSLYGG
..SYARAP...
....VRAGTA.
VSLGLR.....
.WVGGRS....
.GPVVRA....
....VRSNLG.
....LRGALG.
..AGPRSM...
..AVVRSL...
..IAGRSL...
....LRGHLY.
...LVRGMP..
...NLRVAT..
..PGVRSA...
PQNIVR.....
....PRGAVG.
.....RAGGWQ
.....RAPPGP
.....RGALLG
.....RSGAFG
TKYVPR.....
.TLAPRT....
..VFPRGT...
.VGTARA....
.VSLGRS....
.GAGPRG....
..AHPRGA...
.ASVLRS....
.AVLPRA....
..LGGRGF...
.....RTGGLW
..VLARGS...
...WPRVSG..
....GRGLWG.
...LARSGT..
..LELRAI...
....LRMMMP.
.....RAASGA
...VGRSVQ..
..LGPRGS...
...SPRGGW..
...VARAGW..
.LAAPRG....
....PRAAGG.
...SPRALG..
...APRAVG..
...GPRSPG..
..VGGRAS...
....PRGWAA.
....PRGPVS.
.....RAGWPG
GALSPR.....
.....RSGGGK
.....RSGGGE
.SSLPRS....
.ELGVRG....
..LEARSS...
...LVRSSQ..
.....RASAPS
...SLRSSS..
...VGRSMS..
.VHLGRS....
....PRGLAG.
....VRSMPA.
..VTPRTG...
WGATVR.....
..LGPRGF...
AVGVPR.....
GVPGLR.....
....LRSSYC.
...VLRTGA..
..VVARAG...
..SLGRTL...
VVAEVR.....
SGMVPR.....
....PRLGGG.
.....RAGSAG
..SGGRAW...
....LRASVG.
.....RSGVAG
.....RGWGAG
LGSLLR.....
..PGSRAF...
...VPRALS..
.VSSPRG....
.....RGAGGP
..AAGRSG...
.APVGRA....
GGLHVR.....
LEGAPR.....
...LGRAAV..
.....RAATVG
.....RAGGPG
.....RSAGGT
.....RSGSVS
VGQVPR.....
LDAVPR.....
....QRSGGS.
.GLAARA....
...VLRSGH..
..ALGRAS...
...GVRAAG..
..VVGRAG...
..GSPRAV...
.....RAAGAW
....LRAQGG.
...AGRAVG..
.....RGASPG
....LRSGEG.
....VRGLSV.
.....RSGGSQ
....ARGVAG.
....ARAISP.
....GRSAYT.
.IVVGRS....
....LRGSKV.
....PRTIAV.
....SRAFVP.
.VLSPRM....
....VRTAAW.
...SARAGG..
....GRSGAL.
..VGPRGA...
..LGPRGT...
TAVGLR.....
.....RAPPLW
....GRSAGS.
ALGSPR.....
....ARSGAG.
....ARSTGM.
.FVIPRL....
..GGPRPK...
...GLRSST..
...GPRSAA..
..GTGRSW...
....MRATGG.
PLSGPR.....
....PRAGCK.
....PRGLGL.
....PRSSWT.
.QVALRS....
.....RSALGA
.SGVLRA....
..SSPRHL...
...VARGAL..
..VLARAG...
...VLRGLG..
..VMPRGA...
...VPRASG..
....VRATTA.
....VRSTGW.
..VVARAK...
DGVVPR.....
.GVGPRA....
.....RSAVGE
....ARAAGL.
.....RSSVGA
.....RGFGGA
...MARGVP..
....PRAWSG.
..VKGRSP...
.WGVPRS....
.SPGVRA....
....VRALSS.
.....RAPPYA
AVPLVR.....
.SLVVRT....
.VTSVRM....
....VRGLLV.
....PRVGKG.
...VPRGAA..
..LVPRGS...
..WGGRAG...
..LGLRVA...
..LVVRSG...
..VVVRGL...
...ALRSAW..
ASLGPR.....
...SARTVG..
.....RSGAPV
...APRSWL..
....PRTVGG.
.....RAVPVL
.....RSSVVS
...SLRSGG..
...VLRTAG..
.....RAGPLA
.GLAGRS....
....LRTTEG.
.....RTGSSG
...VARSGV..
....GRSAAG.
..SLGRAG...
....ARAGVS.
...AVRAAS..
VTLGVR.....
..ASPRGS...
...GLRTSA..
AEVSPR.....
.....RSLGAS
APVVPR.....
.....RSAGGA
.....RSGGSG
..VGGRAA...
.AWAPRV....
..FPVRAA...
....VRSGVW.
..VGLRSS...
GVVGPR.....
....VRTAGG.
...PLRSSS..
.....RTSVGG
...LGRASG..
..QLPRAG...
VWASVR.....
....VRAGTG.
...GARAVG..
...GPRALG..
...GVRGSA..
GWLGVR.....
....IRATNT.
....IRSAHA.
...LGRTLV..
..LLVRAN...
....LRSGAD.
....PRAGGT.
.....RAPPSW
.....RGWSGA
.....RSMGGG
..SIPRSA...
...YARSPS..
GGGAPR.....
..ALVRSS...
..GVARSG...
..MLPRGS...
..SWVRSG...
VGGVPR.....
..GVGRSW...
....LRSHLG.
...VGRSTG..
...LPRGLG..
.....RGAVLG
LALSVR.....
...EPRGAW..
EVGSPR.....
.GFVPRV....
...GLRGAL..
.IYLPRT....
.LIVVRA....
.LLGART....
..NLLRAQ...
...NPRHAA..
....PRGQSV.
....PRSAMW.
.....RAGGGE
.....RGAAFA
.....RSHPGA
..TGLRAV...
....VRSSTL.
..YSTRSW...
SGGLMR.....
.....RAMALV
....ARSWGG.
ASPGLR.....
ASVVPR.....
....GRSVSA.
...KPRSGA..
..LSTRSM...
.LVAGRS....
NGSLMR.....
.PLTVRW....
.....RAGVGT
.....RAGVLA
.....RSGGLV
.....RSVESS
VAGGPR.....
VGLVPR.....
...VPRGMA..
....VRAPWG.
...VVRSAS..
....VRSGLA.
....LRGAGL.
..AMPRSG...
....ARSADG.
....VRASGE.
....VRGVWG.
..VVARSA...
.WPSGRA....
.....RSAVGG
.ASVPRT....
....ARSSWQ.
...SGRSLG..
...APRGSL..
....PRGAGS.
...SARAAY..
....GRGWQG.
....VRAVSG.
.....RSVLVG
....LRAADG.
.....RSSTHA
....VRAGGA.
GVGGPR.....
....LRGFPG.
....ARGSGP.
.....RTGPSV
.ALGPRS....
....ARGTSS.
....ARSTGV.
...AVRTVW..
.GAKGRA....
...GGRAAK..
...GVRTSG..
LASSPR.....
...LLRAAM..
...LLRTGV..
.NLVMRS....
.....RAPGGG
.....RSGGST
.....RVWASG
...TVRGVG..
..VMGRGM...
..LGGRSA...
....GRSGAV.
.....RAPPLD
..VGGRSV...
....GRSSVG.
..AVPRSA...
....LRSSDG.
LSVGLR.....
....ARSLGL.
.....RAAPSG
..AGPRGY...
GEVGPR.....
.LLVLRS....
.....RGVWVG
.....RSGQGG
..SVARAG...
....VRVAGG.
.....RAPPVL
..AVARAG...
.....RSGAVQ
.....RSPMVG
HSGGPR.....
VGAWLR.....
.GPVARA....
.GGSPRG....
....LRSGPG.
....PRSGSG.
....ARGWAA.
.GGVARS....
..AWGRAG...
....ARGLGH.
..GLGRSM...
..AGVRAV...
.LLNLRS....
..PVGRGA...
.GWLPRG....
.....RSSGAA
.....RAWGSG
.EGLARA....
....LRSSNP.
SDLEPR.....
..VVGRSA...
..AVPRVG...
....LRLAGG.
DLIEPR.....
..KLPRGL...
LVLPVR.....
.....RAPLVL
.....RAVTMG
...GVRAGL..
....PRSGVD.
..ALGRGS...
..GLGRSW...
...GPRLLG..
..LLARSG...
...LPRLVG..
.....RSTVPG
....VRGASG.
..WWGRSG...
....GRSGGA.
..ASVRSG...
....LRVLGG.
...LPRAGP..
.LAGPRG....
.....RSSSGD
....ARGWLQ.
...GVRGAG..
..PMGRSG...
....PRLVSG.
.....RASLGA
...GLRGAW..
...DVRSSG..
ESLGPR.....
...SVRGMG..
...APRTGA..
....LRSAGT.
....LRSASW.
..PVPRSG...
.....RAAGMT
SALAPR.....
...SVRSSA..
VPWWLR.....
...WPRAAE..
.....RSGGWG
..AGGRGF...
.....RSTAVT
..SLVRGM...
VPLHPR.....
....VRTGAG.
....LRAATP.
...APRAGA..
...GPRSSG..
....IRSGLG.
..WGPRGG...
...VPRGGV..
AKAWSR.....
....ARAVGD.
....ARSASA.
....ARSGMG.
.ATYARG....
.GTALRS....
....IRSISS.
.LAMPRS....
LGGLLR.....
..LGPRST...
....LRASME.
....LRGVSS.
..PEARAG...
PGLSLR.....
.....RALGSG
.....RGWTGA
.....RSAATG
.....RSLTVG
.....RSSNFH
...SGRASG..
.TGVPRA....
VGKLLR.....
VGLVVR.....
....VRAGQP.
....VRALVA.
.VVIGRS....
..AWGRAW...
...GLRSPV..
...LQRAWS..
MVAAPR.....
..PLGRTA...
PLSYPR.....
.VPLPRS....
...VVRSAG..
GSLGPR.....
....VRSGTP.
.....RATLVG
.....RAGVGW
.GLSGRS....
SGLAPR.....
.WLGARA....
..LSVRST...
..GLARSG...
..AAPRSW...
...GGRGWL..
....LRASVL.
.LSLGRS....
...MPRSLP..
...NVRGYA..
....PRTLHK.
.....RAGGGK
.SVTGRA....
..VGSRSL...
....VRSGGL.
..AGPRGW...
...GVRAGQ..
.....RSWSSE
.....RAGSSW
[truncated: 4,704 more rows]

## Sheet: Thrombin_FixR_all_depleted
GGGGGR.....
GGVGGR.....
...GGRPGG..
VGGGGR.....
.GSGGRG....
.GTGGRG....
.AGAGRG....
.AEGGRG....
..GGGRPG...
GAGGSR.....
.GGGGRG....
...GGRGGG..
.GSGQRG....
..GGGRGG...
GGSGAR.....
...GGRGAG..
..GVGRGG...
.GGGSRG....
..SGARGG...
...AGRPGG..
...GHRADN..
GGPGGR.....
VGAGSR.....
.GAGGRG....
..GGQRGG...
..SGGRGG...
....GRGPGW.
.GGSGRG....
.....RGEAGG
....GRVPGG.
GAGGGR.....
...GGRPGA..
....SRDGPG.
..AAGRGG...
SSGAGR.....
.....RPGGGG
AGGEGR.....
....SRVGAG.
GSGVGR.....
GGSGGR.....
..AGGRGG...
.....REGAGG
..AEGRGG...
...VGRKGG..
..EAGRGT...
....GRAEGG.
GSVGGR.....
.LGGERG....
..GAGRGA...
VPGSGR.....
..GEGRGG...
GGASGR.....
..GVERGG...
...GGRLGG..
GPGGSR.....
GGQGSR.....
....ERGAGG.
GGAGWR.....
AAGGSR.....
...GSRGPG..
.....RGEPGG
..PGGRGG...
....GRGPEG.
..GSGRGG...
GGTAGR.....
GGAGGR.....
...GSRGAG..
....GRGEGG.
.LGASRG....
..GPSRGG...
.....RVPGEG
....GRPGVP.
....ERVVEG.
...GERLGG..
....GRLGGG.
....GRQGLG.
....GRGGGG.
GASVGR.....
.LGAGRG....
..GAPRPG...
AASEGR.....
...GDRGPG..
....GRPAGG.
GGGEGR.....
...VVRPGA..
GAGSGR.....
..SVGREA...
...AGREGA..
...GGRGGT..
..SGSRGA...
AGAGER.....
AGSGGR.....
....ARESGA.
..APGRVG...
..GGSRAG...
SGGGAR.....
PGAGGR.....
...SGRGGA..
GGVGSR.....
....GRGGPV.
..GQGRGG...
..GGGRGS...
.GSSSRG....
.SEAGRG....
PGGPGR.....
..GGGRGD...
..LPGRGG...
.LGGARG....
..AGSRGG...
....ERGGSG.
....ARGEAG.
GSGGGR.....
....GRQGGA.
GGYAGR.....
GLGAGR.....
.GLGGRG....
.....RLGAGG
...GGRDAA..
...GSRLGG..
....GRGGGE.
PGLGGR.....
AAGGQR.....
..AGGRPV...
...SGRAEG..
.GGLERG....
SGGGSR.....
.....RGEPVG
AAGGGR.....
...SPRPVG..
QGSGGR.....
.TGAGRG....
.GGPGRG....
....GRGGTA.
....GRGEAG.
..DGGRGG...
GGGPAR.....
...ASRPGG..
....ERGTGG.
...GDRGGG..
....SRGGPG.
GAGGAR.....
....PREAGE.
...GGRVVG..
GGGGSR.....
...AGRGPG..
..GGARGE...
.....RPGGPG
..PGSRGG...
..AGGRGE...
VGTGGR.....
GSQPGR.....
SGGGGR.....
...GGRGPG..
....VRPGGA.
LPPAER.....
...TTRGPV..
...VGRGPG..
...VSRGPV..
.AGAVRG....
.PGAERG....
..VGGRLG...
.VGGSRG....
...GGRGGA..
.....RPDAGA
..GGSREE...
..GGLRGG...
....SRGGAG.
....SRPGGV.
...GERGLG..
GGSAGR.....
.GSGGRA....
GEGAGR.....
...SARPGS..
.AGGLRG....
.GGGSRT....
..SSGRLG...
.GGDLRG....
ASVGQR.....
.AAGGRE....
GAGATR.....
....DRGGAG.
.....RLGPGG
AGGAGR.....
AGGAQR.....
GSSGGR.....
ATGPGR.....
.....RPGSGG
.GAGGRP....
...GERGGG..
STGAGR.....
AGGGGR.....
...GSRGSG..
GTGAGR.....
....GRGGGA.
.ADPGRS....
...AGREEG..
GVGAGR.....
PAGPER.....
SGDLGR.....
....WREGPA.
....GRGAGQ.
AGGSGR.....
.AGVGRG....
....GRPGGG.
....SRCGVG.
LGGGER.....
PVGGGR.....
....SRGTGS.
GGGGTR.....
....GRPPPG.
GGQGGR.....
..GGARGG...
..GAARGG...
..AGGRLG...
....GRGGVD.
LGAGGR.....
SLLPSR.....
VSPGTR.....
GGEGVR.....
....ARPGHG.
GSQTGR.....
SSAEGR.....
...GSRPSG..
..VGSRLG...
GAEGGR.....
....SRDGPL.
.VGVGRG....
..WPGRGG...
..AGSRGA...
....SRGSGE.
...EGRGLG..
....GRGGAG.
GGDGGR.....
GPGPVR.....
...SGRLGA..
.GGAGRG....
VGEGGR.....
GGGPGR.....
..WGSRGG...
....GRGGLP.
....DRGGLG.
.SDLARE....
.SKGPRG....
GSGAGR.....
WGEGGR.....
..LVGRPG...
.....RLPAAS
..ALGRPV...
VGGSGR.....
.AAGVRP....
.GDGGRG....
.GQGERL....
..GGTRAE...
...GFRGGG..
.TGEGRG....
..LGSRGG...
.....REAGGG
.....RLPAVG
GDGGGR.....
...GGRWGE..
PGGGGR.....
....GRWGPP.
TAGSGR.....
....ARPGAG.
.....RVGVGG
...GGREGA..
...GSRGES..
SGPGGR.....
....GRGGLE.
.AGGGRG....
VPEGGR.....
GAGAGR.....
....GREGGG.
GQGAGR.....
AGSGLR.....
....SRACLV.
DGGGGR.....
...PARPGG..
.....REGEGA
SEGGGR.....
.....RLGAPA
GPGAGR.....
....GRGAES.
..LEGRGG...
GGGAGR.....
.PPGSRG....
SAGGTR.....
VGGDGR.....
..AAARGG...
EGPGGR.....
...GWRGGS..
....WRGPGG.
..APGRGG...
..EASRSG...
GGSPSR.....
GLGGSR.....
..AGGRWG...
....AREGGG.
..VGSRGG...
..SGGRLG...
TGAGGR.....
.GGGQRE....
AGLGGR.....
...AGRPGA..
...ASRLGG..
VGGGSR.....
.ASGGRG....
AGGGQR.....
GGGGAR.....
..GAGRPG...
...GSRGGG..
..AAGRGE...
....GRGGVG.
.SGGGRG....
...VERGGG..
.SGSSRG....
GGGDGR.....
EGPGER.....
FGGAGR.....
....GRVGGE.
...VTRGPD..
...DTRGPV..
...GARPGE..
.AWDGRG....
SGPGER.....
.VETGRG....
...PVRGGV..
GPSAGR.....
AAEGGR.....
.AGGSRW....
..PPSRLG...
....SRGGSG.
...ASRGAG..
.GGAERA....
...PLRGGG..
.GPGARE....
...GGRWGG..
...GGRGEG..
.SGGSRG....
..ESARPG...
.....RLPLAG
.....REGPGG
....SRWGPG.
....GRGSGG.
...QSRGPV..
AGAPYR.....
.....RPGGVG
....GRGVEG.
.GVGERG....
AGGAER.....
HAGVGR.....
LGCGGR.....
.SGAGRP....
VGGPGR.....
...AGRSDG..
....VRGEVG.
....CRGGGG.
....ERAGPG.
..GGGRGP...
....GRGGCG.
.SGAGRG....
SGGAER.....
....SRPAGG.
..TGGRGG...
WGGGGR.....
....GRGGSG.
..LSGRGG...
...EARGEG..
....GRVGAG.
GGGSGR.....
GAPGSR.....
.AGGGRE....
....ERGGSA.
...AWRGAG..
.....RGSEGG
..GAGRGP...
VGSGSR.....
....GRGGEA.
.....RPAEGG
AGGAHR.....
EGEGAR.....
.TGGGRG....
..EAGRGG...
..GGGREG...
...GGRLPG..
LEGGGR.....
.AAGGRP....
SASVGR.....
..GLLRPG...
..LSGRCG...
....SRPLGG.
.GAPGRG....
..GAVRGS...
....GRGEAE.
KWSHGR.....
.LGGQRG....
.....REGGAE
.....RPGGEG
VGSGGR.....
..GGGRGE...
...GGRGLE..
....SRAGTG.
.GSAGRG....
.DSASRG....
..EGGRGG...
GGDEGR.....
...GQRPGG..
SGAGSR.....
.....RLSPAG
...AERGGG..
VAGPGR.....
....GRPGAG.
....GRGTGG.
GVAPGR.....
..LGGRPA...
.PAGSRA....
AGADGR.....
GDAGGR.....
DGAVGR.....
.EEGGRG....
..GQGRGS...
PGGTGR.....
.....RDSGPG
...SARPGG..
..SGCRAG...
....DRGSGE.
....GRGGAW.
GLGGGR.....
....AREGPG.
GGTGGR.....
....GRGGAE.
EGGGGR.....
..VGGRGG...
...GGREAA..
GGGAAR.....
....GRPGGA.
...GGRPAG..
..SGGRGS...
AGTGGR.....
..GAGRAP...
.SGVGRP....
....SRGSSG.
.AAGGRG....
...PERLGG..
...GGRKGA..
....ERGLGG.
...AGRLGG..
..GGGRGN...
..AESRGG...
.EGGGRG....
.SGSGRP....
....GRGVGE.
VGGGTR.....
....QRGSGA.
....GREAKG.
KGGSGR.....
.....RPVSGG
WWGGGR.....
GLEGGR.....
...GSRVGG..
..LDGRGG...
...LVREAG..
...PGRLGG..
SGGPGR.....
VEGVTR.....
..GASRTG...
....GRGGAP.
.....RVGPGG
...GKRAPG..
...GGRGEA..
...AERAAG..
.....RPGGGA
.VGEGRG....
GLGGER.....
.GGACRG....
..GGSRAE...
....GRPGVG.
GDVGGR.....
...GMREGG..
...GGREGE..
.GGTSRG....
...AGRGVE..
...AGRGGS..
.....RQGGGG
AGPGSR.....
..LDGRVG...
..LGSRDG...
PAANGR.....
.....RDVSAG
....TRGLAD.
.VDEGRG....
VGSDGR.....
....GRGSEG.
EGSAGR.....
..AEARLG...
.AGGGRT....
..EVVRPG...
.GGSGRY....
..GSARTG...
TGGGGR.....
..SGSRGG...
.VSKGRG....
....ERTGGG.
.GGKGRW....
....GRQGGS.
..GGSRGG...
.AGGGRH....
.....RPVWGG
...WERGGG..
AAGGWR.....
AGQGGR.....
.....RGVDGG
.....RVGLGA
.AGGERG....
....GRVGGD.
LGGGGR.....
.....RGEVGG
AEGGAR.....
...GGRPLG..
GAAPGR.....
.ALGGRG....
..GPVRGG...
AGAEGR.....
.GEGARG....
LGTGGR.....
GGGVGR.....
...SGRGQG..
...GSRDAG..
.....RVPAEG
....SRTGLG.
...VGREEG..
..VGGRAE...
..LSPRPP...
.SHGGRG....
.AGPGRG....
.PLGSRG....
.VGGERG....
.....RGGGPL
....ARGPEG.
.....RGGVDG
..GGAREA...
....ERVGGG.
....ERPGGE.
....GRVDGL.
.GSGLRE....
.....REEVGG
..SPGRGG...
...AGRGGA..
..GTGRGG...
.GGAGRY....
.GGGGRE....
...GGRGSG..
.....RQGHAG
.....RVGPSG
.TSVGRG....
GSGPGR.....
..EGGRGP...
GGESVR.....
GSVVQR.....
..GPGRWG...
....GRGGPG.
.GLPARQ....
...GWRPGA..
..SKVRGG...
APGSGR.....
....ERVGPG.
..GSARGG...
LSGPGR.....
VGGAGR.....
..GGERGG...
...GTRGPV..
....SRLGGG.
..GGPREG...
..GGGRTG...
..GASREG...
GSAAGR.....
AEGGER.....
...AERGSG..
..AGARGG...
.GGAGRW....
.....RGSVEG
.....RPGVGG
....GRCGSG.
.....REGAAG
..GASRPG...
...DGRGAG..
....GRLGCG.
.VAADRG....
GLPGGR.....
..QGARGG...
SGEAAR.....
SAEGSR.....
.SDAARW....
....SRGPGS.
....ERVGPV.
VGAGGR.....
...GQRVGG..
...VGREGA..
.EPGGRG....
.VGGARG....
....VRESGG.
LVGPAR.....
.....RGGEGA
..GKGRGG...
LGQGGR.....
.LVEGRG....
.GGSERG....
..GPVRSP...
..GAGRGG...
GGQEGR.....
..GKGREV...
....GRKGPW.
....GRWGGS.
....SRLGGS.
.VGGDRG....
....GRLGPG.
..GPGREG...
AATAGR.....
.CSGARG....
.GLPSRG....
.....RELGSG
GGQAGR.....
VGGGAR.....
LAGPGR.....
LGGGSR.....
.GSSGRG....
....MRPGGG.
...GGREAG..
GPGPGR.....
....SRGAGG.
...GGRDAG..
EGSGGR.....
.AAGGRD....
..GGSRGW...
..GSARCG...
..EGGRGA...
.....RPGGGP
...AGRGDG..
....ERASGG.
..ASGRWG...
.WGGARG....
GWGPGR.....
..AGGRPG...
..GLCRGC...
.....REAASG
GGEGAR.....
QPGGAR.....
AGGGSR.....
..AGGREA...
..PAVRGG...
...PGRCAK..
CDKACR.....
GAPGQR.....
....GRGQSG.
...GSRQPS..
.TAGGRG....
AAAGGR.....
.AGCVRG....
....CREGPG.
...DSRGSG..
..ELGRES...
....ERPLGG.
GGEAGR.....
.GGQGRG....
....GRLKGA.
GSEGGR.....
..GSGRGP...
.....RGTEAA
...TARPGG..
....VRVPGD.
....WRTGGG.
....YRVPES.
DSGGSR.....
...GGRPAS..
..GGGRWC...
....LRDGAG.
...VARGEG..
...VGREDV..
....GRLGGD.
...AGRWLG..
ASGTGR.....
...PSRGAG..
.....RGGPGS
.SQGGRG....
..SVGRPG...
.KAPSRW....
LGSGAR.....
...GGRQGG..
VGGGER.....
....HRLGAP.
.....REALGA
...AGRPVG..
..SFDRGG...
...GGREAV..
DGGSGR.....
.....RPAAGG
..SSDRGG...
....GRLPAG.
...LARPGG..
.GEGSRG....
..GGGRKG...
...AGRLPS..
....DRGQGG.
....GRAGDG.
.LSEGRG....
.....RDSAAG
..GAGRVG...
SGVGGR.....
.....REGGPG
GEAGGR.....
LGGPGR.....
....SRQGGG.
....GRGASG.
...GWREGG..
GGGGER.....
....GRGGEG.
...GSRPGG..
....GRGKGG.
VVGPGR.....
..VAGRVG...
....ARDVGG.
....ARLGPG.
.....RPGGAA
.GQGGRG....
...AGRAEG..
....ARPVGG.
..DAGRGA...
.GGAGRT....
....GRVGGT.
VAGGGR.....
..VGGRGP...
..AAARAE...
.....RELGPG
..GGARES...
GLGGTR.....
....ERGQGG.
..PVSRGG...
.TGQGRG....
...GLRPEG..
....GREAGA.
....DRGVGG.
.....RGPDGG
....TRGGAG.
GAPPGR.....
...LERGLG..
.VGGARE....
..GAGRES...
..GSGRLG...
...GGRGTG..
.CSGGRG....
...GQREGG..
.....RGGEAG
.SGGGRE....
...GGRGQG..
...GGRQPG..
...GQRGTG..
SAEADR.....
.....RDTPHG
GLGVGR.....
AMEPGR.....
....SRGSGG.
GGAGAR.....
..GLGRPA...
....SRLGGE.
....SRLGSG.
...VLRDGA..
.WGEGRG....
VPGLSR.....
...GWRPGG..
.....REGDGA
.EAGGRP....
....SRGGGG.
....SRWGPV.
PAGGGR.....
GEGGGR.....
.....RVPGGE
..GESRGS...
.GGTERA....
...LSRGGG..
..GVTRPG...
..LVTRGG...
.....REWGPG
....GRWPPS.
.....REGPAG
..ASAREG...
..EGARGP...
....HRVGAG.
.....RGEPSG
TAGPGR.....
.GGGLRG....
DAAGGR.....
....GRPGVV.
LGPGGR.....
GGAGSR.....
..SGGRGE...
.PAGGRG....
ASTGGR.....
....ERGGAD.
...GGRQEV..
.GADSRD....
....YRLSLP.
.GGGARG....
.GSCGRG....
VVGAGR.....
..GGLRDS...
VGLGGR.....
...PERGAG..
..VGSRAG...
...AARGPL..
...ACRGPG..
AGGAAR.....
..AGGREV...
.ASDGRS....
..EVGRPL...
GGGPLR.....
.GGPARG....
....GRPGLD.
LPGGGR.....
.....RQGAPP
SGAAGR.....
..SGTREE...
TGEAVR.....
VGEAAR.....
....GRGEGV.
..GAGRHG...
..GPARPA...
...SSRGDA..
...VAREAG..
...VGRDGG..
...AGRLPQ..
....ERGGGG.
.....RGTEGG
..GSSRSG...
..GSWRGG...
....LRGGEG.
..AGTRAG...
....GRGQGG.
...ASRTGG..
PGEGGR.....
..VGVRQG...
.....RMGAGG
...EGRGGA..
...AARPLG..
.GLPGRF....
....GREAGG.
.AGGSRE....
.SGGLRG....
TAGGAR.....
.AGGGRW....
....ARGEGG.
.EGEGRG....
..GGLRGA...
.....RGLEAA
...SERGAW..
.VEGARG....
...ASRTHP..
...DGREGG..
..DSSRSG...
...EGRAGE..
..GPVRGS...
....GRGSPH.
LGGEDR.....
MGSGAR.....
..SSTRDA...
AQGGWR.....
TGPPGR.....
.AGKGRG....
ASVGER.....
DLGGGR.....
....ERAGWG.
....ERGGAG.
...EVRGPG..
..GGLRPG...
..GHGRVG...
....GRGSGA.
..GTSRAP...
GWEEGR.....
LPGSGR.....
SGAADR.....
.SSGSRG....
TDNNGR.....
TSGGER.....
VDGGGR.....
..VPSRGG...
....VRGDPQ.
....VRWGPP.
...ADRGAG..
GGSSAR.....
GGTGSR.....
VGAGER.....
..GSERGG...
..VGGRGE...
.VAGGRP....
.ADTARG....
GGGSTR.....
...GQRGGG..
....SRGGSE.
..VAERGG...
..GVVRPG...
AGGASR.....
..IGVREG...
.....RELGAG
....AREVPG.
.SSLERG....
...EGREGG..
....GRGEAA.
..GGRRGG...
..GGRRGR...
....RRGPGG.
..AGGRRG...
..VGRRGG...
..GVRRGG...
..SGGRRG...
...GGRERG..
..VGGRRG...
.GREGRG....
.VGGGRR....
.GRPARG....
..SGRRGG...
....RRGPPG.
..PGGRRG...
....RRPGGG.
..GGSRRP...
.SREGRG....
...GRREQE..
..PVGRRP...
..GGRRPG...
..LGGRRG...
...GRRDGR..
..GGGRRG...
..GVRRPG...
.....RLGAGR
...GSRGGR..
..VGGRRS...
..RPGRGG...
..RGERGP...
...GGRPGR..
...GGRGER..
..AERRGG...
...GRRPGA..
..GARRGA...
..GSGRGR...
..GGRRGA...
..GARRPA...
..GGGRRE...
.....RPGGGR
...AGRERG..
....GRGGER.
..GGRRGS...
..DGRRGQ...
..SSSRGR...
..GPGRRG...
...GRRDGA..
...VGREGR..
..AGGRRE...
.....RGDGGR
.SDGGRR....
..DRGRGG...
.MRPGRG....
.DRGGRW....
..LGGRER...
..SGPRRG...
..GAVRRG...
...SLRPSR..
..GSGRRG...
..GGRRGQ...
....RREAAG.
...ASRGER..
....GRLGGR.
....RRPLGG.
..GGPRRG...
...GRRGPV..
.....RGEGGR
..GQGRRG...
...ARRGPG..
..VGRREG...
.RRGERG....
..TGGRRG...
..GTRRGA...
..EGRRGG...
..EGGRGR...
....GRGGAR.
...AARPAR..
..AGRRGE...
..REGRGR...
..GGERGR...
...VRRPVG..
.GGGGRR....
..GAGRRS...
..GQSRGR...
....AREGGR.
...GRRPGG..
..SGGRGR...
..RVGREG...
..QAGRRG...
..GGSRRG...
.SRPGRG....
..LGRREA...
..ARDRGG...
...RERGGG..
..GGLRRG...
....GRCGGR.
..GGMRRS...
..GGSRGR...
..GRGREA...
..CGGRRG...
..GSLRRG...
..GRERAG...
.....RPPGGR
..PGRRGG...
...PGREGR..
...ASRPGR..
..GGARCR...
..LDGRGR...
.SRGERG....
....RRGEAV.
..GSRRGG...
....VREGGR.
..AERRRG...
..GGGRGR...
..GRERSR...
...REREGG..
....TRGEGR.
..GPSRGR...
..AGRREE...
..AGRRGV...
..ACRRCG...
..LRERLE...
.ARPGRW....
.GRGGRE....
..ASRRSP...
..GARRRP...
...RERQGG..
....SRGGER.
..REGRLG...
..SGGRER...
....RRPGVG.
.GAGGRR....
.GEGLRR....
..GAGRER...
..GGRRRG...
...GRRGGA..
..GAGRRG...
..AGRRGG...
..GCRRGG...
..VLGRRD...
.GREVRG....
..REGRGG...
..GGWRRG...
....GRPGGR.
..GGVRRT...
....RRAPSG.
...VDRAGR..
...CSRGRG..
...GVRPGR..
..RGDRGG...
.APGGRR....
..GRGREG...
..AGRRPG...
..PGSRRP...
..EGDRGR...
..GRRRPG...
.....RPGEGR
...RDRGGG..
....RRGPVV.
.RRGDRG....
..RPGRSG...
.LGGGRR....
.AREGRQ....
....PREAER.
...GRRPPG..
..ERGRGE...
.RRPVRG....
...WRREGG..
..LVVRRP...
.....RPGPGR
...GERGRG..
...AGREGR..
....RRPGSR.
...GRRGVG..
.ERGARE....
.GEGGRR....
....RRGGTV.
....RRGEGE.
..APERGR...
..GGERRT...
....RRGGGC.
..GLRRDR...
..PWRRGG...
..SPGRRG...
.VREGRE....
...GRREER..
..LTGRER...
...RERVTG..
....VRDGGR.
..AWRRPG...
...SRREGW..
..PSGRRG...
...EARERA..
..GPVRRE...
.GRGERE....
....TRSPGR.
....RRPAVG.
..ERRRPG...
..ESGRWR...
...TRRPGG..
...LERGRL..
..LGGRRR...
..AAGRER...
..GPVRRG...
...VGRKGR..
..GSRRGV...
..ERVREG...
.GRLGRE....
....RRGEAS.
..AGRRGS...
...GQRPGR..
.KRPGRG....
....RRPGGS.
..SGRRRP...
.....RWGAER
..SAGRGR...
...VRRPGG..
..VGGRRT...
...GSRPAR..
...GGRPAR..
...GERTSR..
....RRPGWA.
...SRRPVG..
..VARRGE...
..SRGRGG...
....RRGDQG.
..VPGRRE...
...MRRGPG..
....RRPAHG.
....RRGAGS.
....WRGAGR.
..GPGRDR...
..GGRRDG...
...SGRERW..
.RETGRG....
...GRRAEG..
...AGRGER..
...ARRDGR..
..AGVRRE...
...GRRGVE..
...SERGRG..
...RDRVGP..
.REATRA....
.GLGGRR....
...ERRGEG..
.VCTGRR....
...ERREGG..
...GWRHGR..
.GRPGRG....
....RRGVPG.
...GRRDGG..
..ALRRGG...
..AGGRGR...
.....RGEGAR
.RWPPRG....
..GTRRGR...
..TSGRRG...
..GGQRGR...
...GRRGEV..
.AGGLRR....
...GRRGGR..
..LGERGR...
..GRERGR...
....RREALR.
...VRRPAR..
..GGVRRG...
....ERGPGR.
..AGGRRR...
...LRREAG..
.APGQRR....
...GSRGQR..
...GSREGR..
.GGQGRR....
..AGSRGR...
...AERSDR..
..AVRRGE...
....ERGGGR.
....RREAVT.
..GASRGR...
....GRGGGR.
...GRRGPE..
..RGDRGE...
..RLPRPG...
.....RPVGDR
..RPVRGS...
..SETRHR...
..SRTREG...
...RRREVG..
..GGRRGV...
..SGRRGP...
...GRRGGG..
..GEGRRD...
.....RPVGSR
.GVGGRR....
....RRGPAG.
....RREAVG.
..VMRRPG...
...ARRPTG..
....RRGPPH.
..GAGRGR...
..CGGRGR...
.GLDGRR....
..GARRPG...
..REGRGS...
.DRGGRG....
.RPGSRG....
..GGGRRR...
....SRVGER.
...AARPGR..
..GWRRGW...
....RRGVGG.
...GRRGER..
..EGTRRG...
...SRRPSV..
.....RLPAGR
....CRGVGR.
..DRARLG...
.AAGGRR....
....RRDGGG.
..GAGRRR...
..IGSRDR...
....RRPGAG.
..GGRREG...
...GKRGGR..
....GRWGDR.
....RRDGAG.
..SQGRGR...
...PEREGR..
..AGSRRG...
..GGCRRG...
..GWRREG...
....ARVPGR.
..RLGRPG...
....GRKEGR.
...RERGAG..
...RWRGGG..
.....RLGVGR
...HRRGDI..
.GREARE....
.LGPLRR....
..REGRGA...
....GRGDGR.
...GRREGV..
...GRRERL..
....RRGPMG.
..ASGRWR...
....GRDGAR.
..AGRRGW...
..GGRRTG...
...GERSGR..
....RRGPGR.
.GGAGRR....
..PAGRRG...
....RRPGGV.
...AGRPPR..
...SSRSDR..
...VRRGPG..
.REGERG....
.....RPGAVR
..DRGRGA...
.GPDGRR....
..GRWRSG...
.QGGGRR....
..QGRRGL...
....RRPLGE.
..GSRREG...
...ACRGGR..
...GRRGPW..
..GSRRGW...
....RRGSGG.
.RGGERA....
..PVRRGG...
.REAERG....
...GAREGR..
..ARERGR...
....ERVGSR.
.LGEGRR....
....RRPGET.
..APVRRG...
..EGQRRG...
.ERGERG....
.GDLDRR....
....GRVVDR.
....RREGAH.
....RRGPPV.
..SAGRRG...
...GRRGDG..
..APGRRG...
.DGSGRR....
..PGSRGR...
.EAGGRR....
..VAERGR...
....AREGAR.
.....RVGPER

## Sheet: Thrombin_multiR_enriched
..ARGRRG...
.GRSGRG....
..ARGRGR...
..RSGRAG...
....ARGGGR.
.RSGGRG....
...RGRSGG..
.GRGARG....
..AVGRGR...
.ARGGRG....
...VGRSRG..
...RVRGRG..
...RGRGGR..
...VGRARG..
....GRAAGR.
..SVGRAR...
..ARGRLG...
....GRSGGR.
..RGARAG...
..PRGRRG...
..GGLRAR...
...GGRGRR..
...RGRGRA..
..VRGRAG...
..ARGRGG...
...GLRGGR..
..VRSRGG...
.PRGGRG....
..VRGRGR...
....GRSGAR.
..RGSRGG...
...RARGRG..
...GVRGRG..
...RGRAGG..
..GRGRAR...
..GLVRGR...
..ARARGG...
.RAPPRG....
.....RTGGGR
..RSGRSG...
..RAGRGR...
..RGPRGR...
.RSGGRL....
...RARGGG..
.....RSGAGR
..RAGRGG...
..GRARGR...
...GGRGAR..
..LRGRLR...
.GRAGRS....
..RGRRRR...
...RGRGRG..
..VGGRPR...
...GGRSGR..
..GRGRRG...
..RSGRGG...
..RAGRSR...
....VRAGPR.
..GRSRGG...
..RGARGG...
.RSGARG....
..VRARAG...
..VRGRRG...
...RGRARG..
...VARGGR..
..RGGRGW...
....ARAGGR.
.LRGGRG....
...LARGRG..
..ARARAG...
..LRGRRG...
..ARGRGA...
..AGGRSR...
.GRAGRG....
.LRVGRG....
..RGWRRG...
....ARGSPR.
..LVARGR...
.GRSGRV....
.VRAGRG....
.GRAGRA....
.ARTGRG....
...GGRSRA..
..RGPRGG...
.GRSWRG....
.....RAPPGR
..VRGRGA...
....GRAGGR.
...RGRAPP..
...AGRGAR..
...RGRGAL..
.VRGGRR....
....ARGAGR.
...GGRMRG..
....VRGGGR.
..RSGRGR...
...GLRARG..
...GPRSGR..
..GRARGW...
....LRSWGR.
...AGRARG..
..RAGRAR...
...GGRAVR..
.RASGRG....
.VRSGRA....
...VVRGRA..
..GGGRPR...
...GLRGSR..
.RGLGRG....
....LRGLGR.
.LRSGRG....
....VRGVGR.
...GLRGRG..
.VRGSRG....
..RGGRGR...
...RSRSGG..
...LVRGGR..
..ALGRAR...
..RGRRGG...
...RLRAGR..
.ARGSRW....
..AGGRAR...
.RSGSRG....
...RSRAGA..
..GGARAR...
..LRSRLG...
...RSRLRG..
....GRSAGR.
...LGRGGR..
...RGRGAR..
...RSRAGV..
...RSRQGG..
.RSSGRG....
...SGRAGR..
...SVRGGR..
.....RAGGGR
....LRSGSR.
..LGARSR...
...LGRGRG..
..GRGRSR...
...RARLGV..
..LRGRGR...
.RAAGRG....
..GWGRSR...
.....RAGGLR
..RGGRWG...
...RGRSPP..
..VRGRGV...
..VRGRLG...
..GRSRVG...
...AGRGWR..
.ARAGRG....
...RGRGAG..
...GGRAAR..
...GGRAGR..
...LGRGAR..
..GRSRGR...
.VRGGRG....
.....RAGAGR
...AARARG..
....LRAGAR.
...RGRAGR..
...SGRGRS..
.ARGSRG....
.RAGGRR....
.....RSSGGR
..AGARAR...
...AGRGRR..
...GVRGGR..
..AGGRPR...
...AGRAGR..
..GAGRPR...
...GPRGGR..
..RAGRGA...
..RGGRWW...
...SGRGVR..
.....RGLGGR
..RGSRAR...
..VGGRAR...
..PRGRGG...
...RTRGRG..
.RAGGRG....
..AVARGR...
....VRGAGR.
..PRSRGG...
..RGARRG...
...RGRSRG..
...SVRGRG..
..ARGRAR...
.GRGARV....
...GGRAPR..
..PRVRGG...
...GARGAR..
.ARSGRG....
....LRSGGR.
...RGRAGS..
....LRAGGR.
..RGARVG...
..RSGRAR...
...GLRLGR..
..VVGRGR...
..PRSRAG...
..RAGRSG...
...GGRASR..
...RGRASG..
..RGGRPR...
....VRSGGR.
..GRGRAW...
...AGRSGR..
..RGARGA...
.VRSTRG....
.GRAGRR....
.GRVVRS....
..ARGRVG...
.LRGSRG....
..RAGRPR...
...GLRGPR..
.....RAGGVR
.....RAGWGR
..RASRVG...
..RLGRGR...
...RSRLRV..
....GRASGR.
.VRAGRA....
...LVRSRV..
.....RSSVVR
..RTGRGG...
.GRAARG....
..RAGRLG...
.ARAGRR....
...GPRGAR..
..RGLRGG...
...LGRARG..
..RGSRGR...
..PGVRGR...
...RGRGRL..
..RGRRGW...
..RTARGG...
.....RGPGVR
..ARARVG...
....ARTGQR.
...AVRGAR..
....GRSSGR.
..RGTRGR...
.....RASAGR
..LRGRSR...
..RGLRSG...
....SRAGPR.
...VGRVSR..
...GARGRA..
..WRGRGR...
..RGRRGR...
...TGRARG..
...GGRGWR..
...LLRGAR..
..RATRGR...
...GGRGRS..
...RARPGV..
..VVGRAR...
...RSRVGR..
..RAGRVR...
...RVRSSR..
...RSRGGR..
.RGVPRG....
...GVRAGR..
...GVRGRA..
...RGRVGR..
..GLGRTR...
.GRGLRG....
..RGARVR...
.RGAGRR....
..RLARGR...
....VRSGAR.
...RARVGG..
.RSGGRR....
..ARGRGT...
..PRLRGR...
..RGARLV...
...RSRGAR..
..SGLRVR...
..GRSRAR...
...AGRAAR..
..VGPRGR...
..PAVRGR...
...RGRALG..
..GRGRVR...
...RARVRG..
..RAGRGV...
..RGGRAR...
....VRGSGR.
.VRSGRG....
..RAGRGW...
..RMGRAA...
..SVVRVR...
..LGARGR...
...VARGRG..
..LGGRSR...
..VRGRPV...
.GRSGRR....
..RVWRSG...
...GGRARG..
.RSGLRG....
.....RSGGAR
..LRGRAR...
..ARGRAA...
...FGRSGR..
...GLRAGR..
...EGRGAR..
..VRGRGS...
...GSRSAR..
...GPRVGR..
..RARRDG...
...SVRGWR..
..LRGRGV...
.....RGAWGR
..GRARGG...
...GWRGRA..
.ARGARG....
..ARGRGL...
...GARSGR..
...GARGSR..
.RGAARW....
....VRAGGR.
...AGRGVR..
...GVRGRS..
...GARARG..
..GRARWG...
..LGPRGR...
..VRGRSR...
.RAGARG....
...RGRPGR..
...AVRGTR..
...GARAGR..
..LRSRVS...
..RTGRLR...
..GSLRVR...
.RAPPRS....
..RSSRAG...
...VGRGSR..
..RGSRSA...
.VRGGRS....
...RARWGG..
.VRLGRG....
..RGRRQS...
...AGRPRG..
...AVRAGR..
...AGRGLR..
..VLGRVR...
..RVVRGL...
...SARMGR..
....GRAGPR.
...GARGGR..
...RGRGRW..
....ARSGGR.
..RGVRGG...
...RGRTAG..
..GRGRSA...
..RWGRAR...
..GGPRGR...
...GPRGRS..
.RGWGRG....
.RSIGRG....
...RARVPG..
.....RAGPGR
.RVGPRG....
..ARGRVA...
.....RASGGR
.....RSGGGR
...VGRGRA..
.....RAAGGR
...RGRGGG..
...SGRARV..
..GSGRPR...
...LARVGR..
...RGRARA..
....GRGLLR.
...GVRARG..
...RSRGGV..
..VGARPR...
...GMRSRW..
..GGVRAR...
..LRGRGG...
.RVGLRA....
.ARGGRR....
....LRGVGR.
...LGRVAR..
.RVGPRV....
..ARGRTG...
..VRARGA...
...SGRSGR..
...VGRGAR..
...GGRARA..
...VGRGRR..
..AVGRAR...
..VRGRAR...
..GWVRGR...
.....RAGGAR
..SGARVR...
..LRGRHG...
.LRAGRG....
..RVSRGG...
....VRTGSR.
.RSSGRR....
.PRGGRA....
..PVVRGR...
..RVARSG...
..VPLRSR...
..VRSRLV...
...SLRGLR..
.....RSGVVR
..PRGRGR...
...RLRSAG..
..VRGRPR...
..RGPRLG...
..GAPRAR...
..RAGRGS...
...AVRGRA..
...RGRKGG..
....ARAGVR.
.....RAGAVR
.....RGAYVR
...RGRTGG..
...GPRGRQ..
.....RSQAGR
...GLRGRA..
...APRGRG..
....GRGWVR.
...ASRLLR..
..GRGRPR...
...TGRGAR..
..VRGRGP...
....ARGLGR.
....PRYGPR.
..RVPRAG...
..LLARGR...
..ARPRGG...
..GLGRGR...
..RGSRGW...
..RGGRSR...
..GRGRGR...
..VGVRGR...
..VLVRSR...
...RGRGRN..
...RGRSGA..
..VRSRSD...
..VRVRSG...
..GVGRSR...
...GGRVRA..
.GRSGRW....
..RATRGG...
...MPRQRG..
..ALGRGR...
..ARGRAL...
...GPRGRV..
..VAGRSR...
...GPRVVR..
..LRGRAG...
.RAPPRR....
.RRGPRA....
..TRSRGR...
..ARGRVT...
..GLARGR...
.VRGGRT....
..GRSRRG...
...SLRAGR..
...GLRGVR..
.RGGGRR....
..RGPRAA...
...RPRGRW..
..GRGRRS...
..RSGRTV...
..VRSRLG...
...ALRSGR..
..VRARGG...
..RSGRAE...
...RPRAGP..
...VVRGRG..
...RGRAGA..
.VRASRG....
...GLRVRV..
.GRAGRT....
..RGSRLR...
...RPRAGG..
..VRGRRE...
.....RGAGGR
..VRGRGG...
..AAGRAR...
...EARSRG..
...GARVAR..
.ARVWRG....
.RSGGRW....
..RVGRSS...
..GRSRAG...
..RGRRGA...
...LGRVTR..
...LLRSRG..
..LRGRSG...
.....RGLAPR
..RAGRAG...
...RLRSRG..
..ARGRWR...
.VRAGRS....
...VVRPRG..
.LRGGRV....
..GRSRLG...
...RVRGGS..
..VRSRGD...
..GRVRSA...
...RGRLGR..
.RSPGRG....
..ARVRGV...
...LGRGRL..
.RAPPRW....
.....RSGSVR
...VGRGRS..
.VRGARW....
..VRGRVA...
..VVARGR...
.RSSARV....
...GVRVAR..
...RARPVG..
.LRGLRG....
..RGARGV...
...RPRVGG..
.LRGGRS....
..PRGRSR...
....LRSGPR.
..GRARSR...
.GRGSRG....
..ARARVS...
....LRAGVR.
.RSGVRA....
.QRAARV....
..RGPRVR...
...RVRGGW..
..LVPRGR...
..LGARPR...
.ARLGRV....
.RAGGRW....
...RARPLG..
..RGARGR...
..RGSRAS...
..SLARGR...
...GLRVGR..
..VRGRVL...
..RAGRAA...
..RSSRGS...
.RAGGRS....
....GRWSPR.
..AGARGR...
...LVRGSR..
...RPRGRG..
...RARARL..
....LRSGAR.
..VRGRTG...
....VRGWGR.
..RAGRGL...
...RSRPGG..
...VVRAGR..
..RGARTG...
.GRLGRA....
...GLRAPR..
.RSGWRG....
.ARGSRV....
..RGARGS...
.RAGLRR....
..LLGRAR...
...SGRARG..
...RSRSGW..
..RAGRGT...
..RGARRE...
.GRGWRA....
...GVRGAR..
.....RSLEGR
..RASRGR...
.....RSGWAR
...SGRGLR..
...RVRSGG..
...LGRARL..
....PRAAGR.
.....RAWGGR
.RTGARG....
...RVRASG..
.QRASRG....
.....RSSVAR
..TRARGS...
...RTRGGR..
.VRGARV....
....ARWGPR.
..RGWRGG...
...SVRGAR..
..VGGRSR...
..LGLRVR...
.....RASEGR
...GARGRR..
....ARAGLR.
...RARGGE..
..RGARQG...
...RVRGRL..
.GRATRG....
..RSGRVA...
..VRVRAR...
..GWGRAR...
..RAGRWR...
..AWGRAR...
...GVRVRG..
..RTGRGV...
...GARVVR..
..PLLRGR...
..RAGRTR...
..RGLRGS...
...VPRGRW..
....GRGLGR.
..VRARGQ...
.GRGARM....
...GGRSAR..
.ARGGRS....
...RGRGQA..
...ALRGLR..
.VRGARG....
.MRGLRG....
.RLTGRS....
..RAWRAG...
...GPRSVR..
...GGRARS..
...RLRGRA..
...LLRGRA..
.ARLGRS....
...RTRSGL..
..ARVRAA...
....GRGSPR.
...RARPVR..
..RGLRVG...
...RSRGAG..
..RRPRMG...
.ARGGRA....
..VRARVT...
..VRGRTS...
.RTGGRR....
..RGARVV...
...RTRSGG..
...VLRGPR..
.....RSGVPR
...SWRARG..
..ARGRSR...
..LSGRAR...
...GARVSR..
..RLGRVA...
..RSTRAG...
...RSRARV..
...AGRAWR..
...APRVRG..
...AWRARG..
...RSRGGG..
..GRPRAR...
...RGRWGR..
...TARARG..
....SRGSPR.
.....RAPVGR
..RGWRGV...
...EGRSVR..
..VSGRSR...
..PRGRSA...
...GSRARA..
..RGSRWR...
...RARGLG..
.RSGGRD....
...RSRGRL..
....MRSGAR.
..VGVRLR...
...GPRVSR..
....HRSAGR.
..VGLRLR...
..ARVRGG...
.....RSAVGR
....GRGWGR.
.VRAGRL....
.ARLGRA....
...GLRVRG..
...RVRSGA..
..VRLRVR...
..IRSRLG...
.....RGWGAR
....LRGAGR.
.RSGGRV....
....LRGVPR.
.RAAGRS....
...VPRSGR..
...WARGRG..
.....RSSSGR
.VRGGRV....
..LRVRGA...
.GRGWRR....
...RVRGGG..
..LGLRSR...
..VSPRVR...
..PRGRGA...
.....RTGAAR
...RARGRW..
.....RAMGGR
...RVRAGR..
.GRGVRG....
..RLLRSG...
..ARGRRT...
....PRGAGR.
.RSGSRE....
....ARSGLR.
..RWARAG...
....PRGSPR.
..QRARSG...
..GGGRSR...
...SGRLLR..
..DILRSR...
.RLDVRS....
..RGPRAW...
...RARGQG..
.....RSSLLR
....VRGASR.
..RVWRGG...
..ARARGA...
...RGRARV..
.ARGGRI....
.....RSGAAR
..ARARAA...
.LRGGRA....
....LRSSLR.
...RGRLRV..
...RGRLGG..
.....RVGGPR
...VARGRV..
...GARPRL..
..GTVRAR...
...NARSRG..
.RSWGRE....
.LRGVRS....
..PRARVG...
...RVRAGA..
.RSLGRG....
...RARLRG..
...SGRSRG..
..ARGRAG...
...GLRAAR..
.GRTWRG....
.PRGGRE....
...RGRGWG..
.....RTGGAR
..GNPRGR...
...RARGGV..
..GGLRSR...
....GRGWPR.
...SGRPRG..
..VRLRGR...
...GGRPRG..
..RGSRVV...
..LLVRTR...
...RGRMAG..
.SRSGRR....
.VRAGRW....
.PRSGRG....
.....RGWSMR
..VRVRSR...
..WLPRAR...
..RSSRLG...
..RAPRGR...
...RGRAAV..
.GRLLRG....
...RARAGG..
.RTGGRV....
..GRGRRA...
..RGSRGA...
.LRGSRA....
.GRGARQ....
.GRGPRS....
....ARVAGR.
....LRAGWR.
..PSVRVR...
.RASGRA....
..WVARGR...
..RASRVA...
...WLRGGR..
...GARTGR..
.RASGRS....
...TGRAGR..
....TRTLGR.
..RGSRAG...
..ARVRVR...
.RLVLRA....
...RARGSG..
.....RGASPR
..RTGRAG...
..RGGRGS...
.....RAVVGR
.RAGWRG....
....ARGSGR.
.RAGLRV....
...RARAFE..
..RGRRPG...
.....RSSTSR
...SGRGRR..
...VGRSTR..
..VRSRPG...
..GVGRAR...
...VPRLRS..
...RSRLAG..
..RGGRSG...
..IGVRGR...
.....RSGPSR
.....RTGAPR
...SPRGRA..
.....RAGSGR
..RAARGA...
..RAWRGA...
..GLARAR...
...RGRLAR..
.GRAGRL....
...PVRLVR..
.RSSGRV....
..GRSRSR...
..RANRGG...
.....RSGEVR
...SLRGAR..
...VVRGGR..
..RSGRGW...
...RLRGPR..
...RARSGG..
...RGRPGA..
.RAGVRA....
.LRLARG....
...VLRGLR..
.RAGSRM....
.RAGSRW....
.RGWWRA....
....VRTTGR.
...AVRPRG..
...GARAAR..
...LGRAPR..
.....RVVGLR
...GMRSGR..
.RAGSRR....
..RGGRPS...
...RGRGRT..
.GRLARG....
.RSAGRG....
..RGVRGA...
...EGRSGR..
..ARARQP...
...LARPRH..
..GRARVS...
...QVRGRG..
.....RAGTLR
..VRGRVR...
....VRSSVR.
..RGARGW...
....ARSGAR.
....LRGHGR.
.....RTGGSR
...SVRVRG..
..GLGRAR...
...GVRSGR..
.....RSGGQR
...RSRVGG..
...RGRWAG..
...RSRGSR..
.RSWGRG....
.LRGARA....
.RSGARS....
...LGRSGR..
...AARGRA..
..GRARRP...
.....RPGLLR
..LGRRRR...
...ELRATR..
...RGRSSV..
.VRGGRE....
.RSSLRG....
.RTGARW....
...SGRGAR..
...RARLGG..
.ARLGRG....
....LRSLPR.
..PRARGC...
...VARTGR..
...RARLGS..
...RGRSPR..
..TVPRGR...
...RVRGGR..
...RGRWRG..
..GPGRPR...
...SGRSRW..
...LARSGR..
..RSGREV...
..GRGRRQ...
.RGATRV....
..PRGRVA...
.GRGLRV....
.RSGGRA....
...GGRSRV..
..RAGRPG...
.....RAGAPR
...RGRTRG..
...EVRSSR..
....GRGVPR.
....ARGTGR.
...RGRSAS..
..AAARSR...
..LGGRAR...
.....RGLGPR
..SLLRGR...
..VRSRGR...
...RTRGGG..
...RTRGAG..
...GARGRQ..
...GLRGAR..
.RATWRA....
...ADRIRM..
...SARARV..
..VGARSR...
.RTVGRS....
...GLRTRG..
..RVARTG...
..LRARGT...
...RGRSGQ..
.GRGWRG....
...LGRARV..
...RSRAEV..
...LGRGRW..
..ARARGR...
.GRASRA....
..LRPRLV...
...GARTWR..
.GRAIRG....
....GRLGLR.
.PRGARG....
...RAREGR..
..RGARGE...
...RARSGR..
..RSGRSA...
.RGLARG....
.....RSGSWR
..RSGRAA...
...MMRGSR..
..GRSRPR...
...GARLRG..
..LRPRGG...
..LRSRLR...
...VTRARF..
..RGGRGV...
..VLARGR...
...RGRGRV..
..RGARLE...
...RARAGE..
...LGRTGR..
...RGRGRR..
..RGRRGF...
.RGVGRA....
..RSSRSG...
..VRSRGS...
.RAGGRV....
..RGRRSE...
...SARGRL..
....VRSSGR.
..TGGRAR...
..VRSRLS...
..RGARSS...
..RGGRAA...
.LRGVRG....
....PRAEVR.
..RGVRSG...
...GPRGVR..
..RTSRGG...
..ARVRTG...
..LRGRTG...
..MLLRPR...
..RGARPR...
.RGLGRR....
..RGRRGS...
...GVRGRW..
..RGWRGR...
..ARSRTG...
...VPRGRG..
...PGRSRG..
..GRVRGR...
..SRARGR...
...RSRVSG..
...RGRGVA..
...RARGGR..
..PRVRGQ...
.....RGLALR
.....RSNGGR
..WRGRSG...
.VRVSRG....
.....RGWGGR
.....RSGGSR
...GARGRT..
..VRVRGR...
..RAGRVV...
.ARGSRE....
...RARSRW..
.RLSVRG....
..VSGRAR...
...AGRALR..
.ARAGRE....
..SGPRGR...
..WRLRAA...
...RGRVLA..
..GRARLG...
...RVRALA..
..SWLRSR...
....LRAVGR.
...ATRLRV..
.....RAALPR
..WRLRGR...
..AVLRSR...
...AVRSRG..
....PRGSSR.
..RGTRLR...
..SRLRAS...
...GLRGRW..
.RSGNRA....
.GRAGRV....
..VRGRVG...
...LARGRV..
..VTARGR...
...WMRGRV..
...RARAEG..
.....RGSGPR
...VGRAPR..
...AGRSRW..
..GLLRAR...
...RGRLVW..
...VLRSRW..
...VARSGR..
....GRLAPR.
..RGGRLR...
..LRSRGG...
...RARAGM..
.GRAVRG....
..RLGRSW...
..GVVRVR...
.LRVSRG....
...RLRGAR..
...DLRAGR..
...RARAGR..
..RSSRGE...
...RGRTMR..
...RGRAPR..
.RVGARG....
..ALVRSR...
.ARSGRA....
.PRAGRS....
...QTRARG..
...RARTGG..
...SGRGSR..
.RSGSRA....
.LRAGRV....
..VRPRAG...
....GRAWLR.
..GRTRAL...
..MRARGR...
.....RSSLSR
..RVGRGR...
...VVRGVR..
...LARGRS..
..RLGRSG...
...GLRVSR..
....GRSSFR.
..GWPRGR...
...RARLGR..
.....RSLAGR
...RSRERG..
..RSSRGA...
..TRSRAG...
....VRPGLR.
..YLGRGR...
...RARVGS..
..GRGRAA...
.LRVARP....
.RAGPRG....
..VRVRAA...
...MVRGRG..
..VRLRAW...
.VRGGRA....
..VGLRVR...
...GVRGRL..
...PHRYVR..
..RGWRRD...
.RPVVRT....
...VGRPRG..
....VRTALR.
..GIGRVR...
..LRGRAL...
..RASRAG...
...SGRSAR..
.RGALRR....
.RSTGRG....
...GGRSSR..
...GWRARG..
..LRGRAV...
.....RGSLPR
..PGLRSR...
...LPRGRG..
..RGGRAL...
..GRARAA...
...GARGRS..
..RASRCR...
..PGLRGR...
....MRANIR.
..GGVRPR...
...RGRAAS..
..PRGRGS...
.PRSGRT....
.SRSSRG....
....ARGWGR.
...ELRSRG..
...GARPRV..
.RLGARS....
...SPRGRG..
..MRVRTG...
...GARTSR..
...GVRVRS..
..IRGRSS...
...VARGRW..
...VARARG..
..LLVRGR...
..GWVRAR...
...RGRTGR..
.....RSGSAR
..VRVRLG...
...GSRVRT..
...RLRSGL..
...RTRSRV..
..ASGRAR...
...GARVRA..
.PRAGRA....
..GRSRVR...
.....RSGLTR
...VPRLRG..
..GRGRSP...
..SLGRPR...
...AWRLRA..
..VRSRAR...
.GRSSRG....
....GRSGWR.
.LRNSRG....
..ARGRPG...
.....RASSLR
..VRTRPA...
..AAPRAR...
...WVRTRW..
..SVVRGR...
..RGHRGD...
...RGRLVL..
...RSRAPG..
..RVGRGH...
...RGRGRS..
..RLGRVL...
..AVLRVR...
...GGRSRG..
..SRARAS...
...VARAGR..
.....RAPPVR
.RRGPRS....
..RGVRGR...
...RARPRA..
..PRSRVG...
..RTGRWG...
..TVGRAR...
...GPRARG..
...GPRLVR..
...RGRWRT..
...RVRSPP..
.GRSARG....
.RATLRG....
.LRLGRG....
...RARSGP..
...RLRGAP..
...RTRGSR..
....PRASGR.
.RLAGRA....
.VRLARG....
..ARVRAR...
..EVARGR...
..LGLRTR...
..PRGREG...
..RGARSG...
.....RGGLPR
.RGLVRA....
...VGRVRR..
.VRGGRP....
...RTRGTG..
....LRGSLR.
...VPRTRG..
..RLGRAR...
..RSPRGV...
..LLLRGR...
.....RGALVR
..LRPRGR...
.PRAGRV....
..RGRRRA...
...RGRWGA..
..RSSRLA...
..SGFRLR...
...VLRGRR..
.....RALGSR
...VGRAGR..
...FLRGTR..
..LGLRAR...
.LRGSRW....
..LRSRGP...
...RARGQS..
..VGARVR...
...WVRGRG..
....PRSGGR.
..RGWRGA...
...RTRAAG..
....GRSGVR.
...RGRGHQ..
..AEPRAR...
..LLSRPR...
.MRGARG....
..RGHRGR...
...RSRGSG..
..VWGRSR...
..RSGRVC...
..ARSRPG...
...GPRTRG..
.RAGGRL....
..WRPRGW...
..GRGRRR...
..AKGRGR...
...GSRSRA..
....VRGAAR.
...RLRSGR..
....VRSLPR.
...LGRPRA..
...RGRGAV..
..RLGRSS...
...AVRQRA..
...RSRPAG..
...TVRGGR..
.RAWWRG....
...RARGRT..
..RSARGA...
..LVVRGR...
.....RTLSLR
...SMRSRL..
..GGARSR...
..LGSRPR...
.PRQGRG....
...RGRATQ..
...RGRSGR..
...RPRGRV..
..RSGRRG...
...SVRGRV..
....ARAGAR.
..PRGRMG...
...WGRSGR..
...RLRAAL..
..GSARSR...
.RSGVRG....
...RGRSTA..
...GLRSGR..
....PRGGLR.
..QRVRMS...
.....RGAVVR
..SALRAR...
..PRGRRT...
..ARSRAG...
..RSGRAW...
..VHGRGR...
.GRGARL....
...AGRGSR..
...RARGGT..
..ATGRGR...
...LLRGGR..
..PRARSS...
..WGGRAR...
....LRAAPR.
..LSARSR...
..LVPRAR...
....ARLAAR.
...GERVRS..
....GRSKGR.
...RSRSGE..
..RGQRGR...
..PRSRGS...
...RGRTLA..
.RGALRA....
...LARAGR..
..RGRRSG...
.GRGMRG....
...LVRPRV..
..VRLRLR...
...PVRAGR..
.RAGVRG....
.....RVPGPR
.....RAPPLR
...RGRSRA..
....GRSTGR.
..PRTREV...
..PRARVA...
.RLGVRA....
...GLRTVR..
..GRARRG...
.....RGLGVR
...RLRGRG..
....RRPGPR.
..AGPRVR...
...RARLGY..
...RLRSGV..
....VRSGWR.
.RLGLRV....
.....RSGVGR
.RGASRS....
..LRGRGA...
.GRLSRG....
..LGARVR...
.RGLARA....
..GRSRGS...
...LGRARA..
.LRGVRT....
.....RAGQVR
.RSTARG....
...GIRGSR..
...RGRTVG..
..GWARGR...
..RGSRAA...
...VGRTAR..
....GRSASR.
.RVAGRG....
...LGRSRG..
..RGARPG...
.RSVPRA....
...SGRARA..
.TRAGRG....
....PRSGWR.
...RGRSWG..
....ARPVVR.
...GARGRG..
...RVRSSP..
...TGRGRA..
..VPGRSR...
...GARSRW..
..RGPRSP...
..RGARER...
...SARSRA..
...VPRGGR..
....VRSLSR.
.RMGLRA....
....VRGVPR.
..LRGRGQ...
..LRSRAS...
..SGVRAR...
.....RGWGER
.....RVWGGR
.LRSGRM....
...RARAAW..
..GRGRRP...
..RAERGR...
.....RSGWGR
.ARAPRG....
...RPRSCG..
..ARGRSL...
..RSGRSV...
..PVGRGR...
.....RGSSVR
..RGTRVG...
..RSGRRS...
...GPRGRG..
..LAGRSR...
....VRAGLR.
.ARLARG....
..ARGRLV...
..SGLRLR...
..ARGRQG...
.RAGSRV....
...YARLGR..
..GRVRAV...
....LRTGGR.
..RVGRTR...
.RSGARA....
...RSRLGR..
..RAGRGM...
...RVRGAA..
.RSADRS....
.RSTPRG....
...VGRSAR..
...RGRGVP..
..RTGRER...
..VLSRVR...
...RSRGRV..
..PRARAG...
...RARGAG..
...GLRSSR..
...RPRGAG..
.VRAPRG....
..TRPRTR...
...GLRLRV..
..RAWRAR...
.....RIAIGR
.....RLPGPR
.ARSGRP....
...VVRGRR..
..GRLRTR...
....LRSSGR.
..RSTRGW...
....LRVAVR.
...QGRAGR..
...RSRGGW..
...TARGGR..
.RATGRT....
.....RGWGVR
...RVRSPS..
...TGRAAR..
...TPRLLR..
..GQGRAR...
....GRSVGR.
..RPRRGV...
....ARGPWR.
.LRSGRE....
..LRSRVR...
...RLRSGG..
.....RAKGGR
...SARGRG..
..VVVRAR...
..ATGRSR...
.PRAGRP....
..RASRGM...
.....RTGGPR
...ASRARG..
..VDARGR...
...GGRSLR..
..PAVRAR...
...GPRGSR..
..PGIRLR...
.....RAPPTR
..RGRRGV...
.RTVGRL....
...VLRSQR..
..ARGRLA...
..GRSRVV...
.RGPWRA....
...RVRSKL..
...SGRNLR..
..KGPRSR...
...RVRAGS..
....CRGLPR.
.....RTGWGR
..GRGRRW...
...RARLAL..
..RVGRAT...
...VPRVAR..
...RARGRV..
.VRSPRV....
...RPRLRG..
.....RTGAVR
..VCVRSR...
...VVRVRG..
..PRSRLL...
..LRSRGR...
..ARGRTR...
..ERARGR...
..GVMRGR...
.IRGGRG....
...RGRWRV..
...SSRLRT..
..WAVRSR...
...VLRGRA..
..GGPRAR...
..GRSRRQ...
..GRSRSQ...
...GVRSRN..
...RARPGR..
...RPRLRK..
..RVGRVG...
.....RGFGGR
...DARGAR..
...GERPRA..
..VRVRTA...
...RGRPLS..
...AWRGRA..
...GARLRS..
..PPGRAR...
.RAGPRL....
.....RGSVVR
.RGWARG....
.RSGQRV....
..VRTRGA...
..LRSRGS...
..PRLRVS...
..RGARPP...
..RTRREV...
....VRAWGR.
.RTAPRG....
.....RSGLGR
...SARPRG..
...RARGGD..
...RARPRG..
....ARTALR.
..PGVRLR...
...RVRGLG..
.....RAGGSR
..VRLRSG...
...RGRAPV..
.....RGGGPR
...GVRSAR..
...RSRYMA..
..ARGRGS...
.ARGTRA....
....ARVGLR.
.....RSWSAR
..VGLRSR...
...RARTLG..
..RGPRPW...
..RPRRGD...
...LGRGLR..
....VRGAVR.
....LRPAVR.
.SRAARG....
..LRGRVV...
..SRGRAR...
.VRSSRG....
.....RGALGR
.....RAGVVR
..GRPRSG...
..RASRGG...
..GVARGR...
.....RGSAWR
..WRVRVR...
..RAPRTV...
.....RGSALR
..AGSRPR...
...APRGRW..
..ARSRGG...
..RLARGG...
.PRAARG....
.....RAPSAR
...RSRLGC..
.RTTGRW....
...LGRGRR..
.SRLLRG....
...VGRGWR..
.VRAGRR....
..RSGRLR...
...LGRQAR..
...RVRAQV..
..AMGRAR...
...RARGGS..
.....RASGSR
.....RSGASR
...GVRGPR..
...RTRLPV..
..GRSRLS...
.....RGAGAR
....GRGLVR.
..ARVRRG...
...WLRVGR..
..PRARGR...
...RGRAKL..
...VPRSAR..
...GSRVRA..
...RGRMGR..
..RSRREG...
..SRPRLG...
....GRGQPR.
....LRSAER.
....PRGGVR.
...DLRGAR..
.GRALRG....
...GGRALR..
.RTGSRC....
.....RAGPLR
...RGRHGR..
...RGRSGW..
...SARLSR..
...GVRPRL..
...GPRGRT..
..RGGRWR...
..DVARGR...
...GGRGVR..
.ARGWRG....
..ARSRQR...
.GRSGRS....
.MRSGRG....
.....RSPNVR
...ALRARW..
....PRAAER.
..WRGRAW...
.LRVARG....
..RGRRAD...
..RGPRRG...
..RGHRSR...
.RVLPRL....
..ARVRTR...
..LRGRVR...
...RARGPG..
.VRGGRW....
....PRTGSR.
..RLPRFR...
...RSRGRM..
..VRGRGW...
..VRARGR...
..VVLRGR...
...RGRSRW..
..RGSRLG...
....VRSPGR.
..WLGRGR...
.RLLPRS....
...RSRAGS..
..FGGRVR...
...RSRGAP..
...SPRGSR..
..RSTREG...
..PRPRAG...
...RSRSGA..
..GLLRPR...
..SVARVR...
..EWARGR...
.RSGLRA....
.....RSGSQR
...RVRSGV..
...GLRGLR..
...HGRGWR..
..GRARGA...
.GRGTRG....
..GRPRGR...
....LRTAGR.
...RARGSP..
...VLRVRV..
..GAVRSR...
.RGLGRS....
..PLARGR...
...VGRGRM..
..FRLRSS...
...LGRLLR..
.IRSSRV....
..VRARGT...
.LRSGRD....
..LWVRGR...
..AGLRVR...
.RAPPRT....
..AGARVR...
...TLRVRG..
..RGGRTR...
.RSGGRE....
.....RSGPLR
.....RATGVR
...GGRSVR..
...GLRGRV..
...VGRSGR..
...DARAGR..
.RASGRL....
...APRGWR..
..GRGRRT...
..LRSRAG...
..RAARGG...
...RGRKGW..
...RGRSRE..
..GLPRSR...
....PRGAVR.
..TRGRRG...
..PRARRC...
...TARGRS..
.ARGPRG....
...AVRGRG..
...VLRGSR..
...RPRGRR..
...RSRGRD..
..EVLRSR...
.RGGGRW....
...SARARS..
..VRGRKG...
...RPRMDY..
..GGPRTR...
...GQRVRM..
..HQLRSR...
.PRVTRG....
.....RAGKGR
...SGRLRA..
.....RSGSGR
...WSRVRS..
..LRGRWR...
..RLGRGA...
...SVRGPR..
..VVLRAR...
...GPRLRG..
..CCVRSR...
..VGARGR...
..AFARSR...
..PRTRSR...
.....RSAASR
...AGRGMR..
..GLPRGR...
...LARTGR..
..LRARAG...
.....RTALSR
.RAGVRS....
.ARGARA....
.....RAGQGR
.....RTSVVR
....LRLGPR.
...TLRAAR..
..LGVRGR...
.LRSPRD....
..PRLRSR...
...DARGRA..
....LRSGVR.
..RGHRAG...
...RTRLGS..
...VVRSGR..
...GGRLLR..
..ARVRGR...
..PRGRTG...
.....RGAALR
.RLGPRA....
..RGLRGM...
...GVRVSR..
.VRGLRG....
...RGRAAG..
....GRGVWR.
.RAGLRL....
.....RAGVGR
.RSAGRS....
...SPRGRV..
.RAGVRR....
..PRVRGR...
.....RSAGAR
.....RTGVGR
....GRGVLR.
..GRSRSL...
.....RGAIVR
.....RGLPLR
...RGRGWR..
.....RVVTPR
.ARLWRG....
...SGRSRA..
..RGGRSS...
...RGRGAW..
...DWRQRT..
..LRGRAA...
..NLVRGR...
..PRVRGP...
...RARSQW..
.RGGLRA....
..RGRRAW...
...RPRAGR..
...RWRIRA..
....SRLDVR.
...TVRSGR..
...GPRGRA..
.RAGARV....
.....RGAVGR
.....RSGTSR
..RTSRGR...
..GALRSR...
..ARARPR...
.RAEGRA....
.RGALRV....
.RAWGRV....
..VRGRLW...
....ARGQQR.
...MPRGRW..
.RSQGRA....
..SVARSR...
..TWPRAR...
...RPRAAV..
...RGRGTR..
...EVRSRG..
...GARARH..
.GRGARA....
.....RAGGHR
...SVRGRW..
...GARMRG..
....LRGHVR.
..MLGRGR...
...RGRLLG..
...RTRTGS..
..RGRRGL...
.RLGVRS....
...VARVGR..
...GGRPRA..
...GLRVRL..
..RAQRGR...
...RSRGLG..
...RGRVRG..
..ARGRHL...
....GRLGVR.
...GTRARA..
..LRARVG...
...NCRVRS..
..NLPRTR...
...RPRASG..
...RSRNLG..
..RSTRDV...
...VLRGVR..
....VRGLGR.
..VWGRAR...
.....RVGVVR
..ARSRLR...
.....RSASGR
...RTRVGL..
...GVRARL..
...RSRQGL..
....PRAGGR.
....ARASAR.
..GRPRSW...
..RAARAG...
....SRLGLR.
..GWLRAR...
.GRSGRL....
.GRGTRW....
..DGVRPR...
..RHARAA...
...GVRASR..
..LVGRSR...
...SPRGRR..
..EGARVR...
.ARGNRG....
..RVVRAA...
...LGRAGR..
..WGGRVR...
...RARAAP..
..DRPRSG...
..GRLRAR...
..RNGRGR...
..RSGRPA...
...VARGRA..
...RVRAPL..
...EARASR..
..GFLRGR...
.PRVPRA....
..SRVRSL...
...VARGRT..
.VRGLRL....
...VVRGRN..
...LLRPRG..
.....RAPMSR
.RAQPRG....
..AVGRVR...
..RASRLG...
...RSRTTG..
....VRMGPR.
..ARVRSP...
...YGRGAR..
...GPRLRV..
...RGRAGP..
.GRGLRA....
.SRLGRA....
.RAGGRA....
..RGGRGT...
.LRGARG....
...ALRARL..
....ARGQSR.
...AWRLRM..
...DVRGRL..
...EARARG..
..FRGRPR...
..LPARAR...
....LRASAR.
..RAPREG...
...RGRSMG..
...RGRTWG..
..RGVRPA...
..RLGRVQ...
.....RSGPGR
..RSPRAA...
.RTGARA....
...RTRVVG..
...SPRLAR..
..SRARAR...
.VRGART....
....VRSTLR.
..LLGRSR...
...RGRGPW..
....SRSVPR.
..VRWRAR...
...GLRGRS..
.LRAGRT....
...RSRGGT..
.GRSQRV....
.....RSGGLR
...RTRASV..
...RVRLLT..
...AGRGTR..
.GRALRS....
.....RAGSVR
....PRSLGR.
.....RAAEAR
.....RSGVLR
..RSSRVR...
.RAAGRT....
...GGRLRA..
...VGRARA..
...RPRSGM..
..GLIRSR...
..GRSRPS...
..PRGRCR...
.....RGWQGR
...RSRSDS..
.RTGGRG....
.RTSVRG....
....PRVSTR.
.....RVAGGR
..ARVRGQ...
...LGRSWR..
...EVRGRG..
...RGRVVV..
..RVLRGG...
...RARPRE..
..LRVRSG...
...TLRGGR..
..PRTRLG...
....LRTTGR.
..RGIRSG...
...RPRSCT..
..RTSRAT...
..DLVRSR...
.....RTGGDR
....ARTTGR.
..RTSRVR...
...RSRLSA..
.....RAGGYR
...KPRGSR..
....PRATHR.
..RGRRAP...
..AAGRSR...
...SVRARG..
..GMARGR...
..GRARSA...
.PRGSRG....
....QRLVPR.
...ALRVAR..
..RAPRAR...
..VRVRLA...
.....RAPPAR
..VRGRWR...
.....RALALR
.RASARS....
..RGTRLA...
...VARTTR..
.ARTSRW....
.MRAGRS....
.VRSDRG....
..ATGRVR...
....IRSQGR.
..LRGRCS...
.PRAGRW....
.RGLMRG....
..RSERGW...
...RTRPWN..
..PVVRPR...
.RTSGRG....
..LGVRSR...
...RWRARG..
...GLRSAR..
...RARILP..
.....RSAGER
...VGRVQR..
...VPRGRC..
.....RAVPGR
.RSADRG....
...VARPRG..
..GRGRSG...
..ALARLR...
...AARGAR..
....LRAAWR.
.RSATRG....
..RSWRGG...
..RVGRSG...
...SMRART..
..SRLRSG...
...AVRLRS..
...LPRSRV..
..PRVRWG...
.ARVGRA....
..ARGRSP...
...VGRSRA..
..AARRPR...
...EGRGWR..
.ARMGRA....
...RARWPG..
.RSLARG....
...SARGSR..
...VLRGAR..
..ALPRRS...
..ARGRGW...
...EARPRT..
..PRSRQA...
....QRSGAR.
..RPRRGS...
...RSRVFE..
.RSVPRH....
..RTLRVA...
.RVCCRR....
.WRGPRS....
..SPRRGR...
....VRAAGR.
..RLARAG...
...SARARG..
..LRTRAC...
[truncated: 1,552 more rows]

## Sheet: Thrombin_multiR_depleted
..GGRRGG...
..GGRRGR...
....RRGPGG.
..AGGRRG...
..VGRRGG...
..GVRRGG...
..SGGRRG...
...GGRERG..
..VGGRRG...
.GREGRG....
.VGGGRR....
.GRPARG....
..SGRRGG...
....RRGPPG.
..PGGRRG...
....RRPGGG.
..GGSRRP...
.SREGRG....
...GRREQE..
..PVGRRP...
..GGRRPG...
..LGGRRG...
...GRRDGR..
..GGGRRG...
..GVRRPG...
.....RLGAGR
...GSRGGR..
..VGGRRS...
..RPGRGG...
..RGERGP...
...GGRPGR..
...GGRGER..
..AERRGG...
...GRRPGA..
..GARRGA...
..GSGRGR...
..GGRRGA...
..GARRPA...
..GGGRRE...
.....RPGGGR
...AGRERG..
....GRGGER.
..GGRRGS...
..DGRRGQ...
..SSSRGR...
..GPGRRG...
...GRRDGA..
...VGREGR..
..AGGRRE...
.....RGDGGR
.SDGGRR....
..DRGRGG...
.MRPGRG....
.DRGGRW....
..LGGRER...
..SGPRRG...
..GAVRRG...
...SLRPSR..
..GSGRRG...
..GGRRGQ...
....RREAAG.
...ASRGER..
....GRLGGR.
....RRPLGG.
..GGPRRG...
...GRRGPV..
.....RGEGGR
..GQGRRG...
...ARRGPG..
..VGRREG...
.RRGERG....
..TGGRRG...
..GTRRGA...
..EGRRGG...
..EGGRGR...
....GRGGAR.
...AARPAR..
..AGRRGE...
..REGRGR...
..GGERGR...
...VRRPVG..
.GGGGRR....
..GAGRRS...
..GQSRGR...
....AREGGR.
...GRRPGG..
..SGGRGR...
..RVGREG...
..QAGRRG...
..GGSRRG...
.SRPGRG....
..LGRREA...
..ARDRGG...
...RERGGG..
..GGLRRG...
....GRCGGR.
..GGMRRS...
..GGSRGR...
..GRGREA...
..CGGRRG...
..GSLRRG...
..GRERAG...
.....RPPGGR
..PGRRGG...
...PGREGR..
...ASRPGR..
..GGARCR...
..LDGRGR...
.SRGERG....
....RRGEAV.
..GSRRGG...
....VREGGR.
..AERRRG...
..GGGRGR...
..GRERSR...
...REREGG..
....TRGEGR.
..GPSRGR...
..AGRREE...
..AGRRGV...
..ACRRCG...
..LRERLE...
.ARPGRW....
.GRGGRE....
..ASRRSP...
..GARRRP...
...RERQGG..
....SRGGER.
..REGRLG...
..SGGRER...
....RRPGVG.
.GAGGRR....
.GEGLRR....
..GAGRER...
..GGRRRG...
...GRRGGA..
..GAGRRG...
..AGRRGG...
..GCRRGG...
..VLGRRD...
.GREVRG....
..REGRGG...
..GGWRRG...
....GRPGGR.
..GGVRRT...
....RRAPSG.
...VDRAGR..
...CSRGRG..
...GVRPGR..
..RGDRGG...
.APGGRR....
..GRGREG...
..AGRRPG...
..PGSRRP...
..EGDRGR...
..GRRRPG...
.....RPGEGR
...RDRGGG..
....RRGPVV.
.RRGDRG....
..RPGRSG...
.LGGGRR....
.AREGRQ....
....PREAER.
...GRRPPG..
..ERGRGE...
.RRPVRG....
...WRREGG..
..LVVRRP...
.....RPGPGR
...GERGRG..
...AGREGR..
....RRPGSR.
...GRRGVG..
.ERGARE....
.GEGGRR....
....RRGGTV.
....RRGEGE.
..APERGR...
..GGERRT...
....RRGGGC.
..GLRRDR...
..PWRRGG...
..SPGRRG...
.VREGRE....
...GRREER..
..LTGRER...
...RERVTG..
....VRDGGR.
..AWRRPG...
...SRREGW..
..PSGRRG...
...EARERA..
..GPVRRE...
.GRGERE....
....TRSPGR.
....RRPAVG.
..ERRRPG...
..ESGRWR...
...TRRPGG..
...LERGRL..
..LGGRRR...
..AAGRER...
..GPVRRG...
...VGRKGR..
..GSRRGV...
..ERVREG...
.GRLGRE....
....RRGEAS.
..AGRRGS...
...GQRPGR..
.KRPGRG....
....RRPGGS.
..SGRRRP...
.....RWGAER
..SAGRGR...
...VRRPGG..
..VGGRRT...
...GSRPAR..
...GGRPAR..
...GERTSR..
....RRPGWA.
...SRRPVG..
..VARRGE...
..SRGRGG...
....RRGDQG.
..VPGRRE...
...MRRGPG..
....RRPAHG.
....RRGAGS.
....WRGAGR.
..GPGRDR...
..GGRRDG...
...SGRERW..
.RETGRG....
...GRRAEG..
...AGRGER..
...ARRDGR..
..AGVRRE...
...GRRGVE..
...SERGRG..
...RDRVGP..
.REATRA....
.GLGGRR....
...ERRGEG..
.VCTGRR....
...ERREGG..
...GWRHGR..
.GRPGRG....
....RRGVPG.
...GRRDGG..
..ALRRGG...
..AGGRGR...
.....RGEGAR
.RWPPRG....
..GTRRGR...
..TSGRRG...
..GGQRGR...
...GRRGEV..
.AGGLRR....
...GRRGGR..
..LGERGR...
..GRERGR...
....RREALR.
...VRRPAR..
..GGVRRG...
....ERGPGR.
..AGGRRR...
...LRREAG..
.APGQRR....
...GSRGQR..
...GSREGR..
.GGQGRR....
..AGSRGR...
...AERSDR..
..AVRRGE...
....ERGGGR.
....RREAVT.
..GASRGR...
....GRGGGR.
...GRRGPE..
..RGDRGE...
..RLPRPG...
.....RPVGDR
..RPVRGS...
..SETRHR...
..SRTREG...
...RRREVG..
..GGRRGV...
..SGRRGP...
...GRRGGG..
..GEGRRD...
.....RPVGSR
.GVGGRR....
....RRGPAG.
....RREAVG.
..VMRRPG...
...ARRPTG..
....RRGPPH.
..GAGRGR...
..CGGRGR...
.GLDGRR....
..GARRPG...
..REGRGS...
.DRGGRG....
.RPGSRG....
..GGGRRR...
....SRVGER.
...AARPGR..
..GWRRGW...
....RRGVGG.
...GRRGER..
..EGTRRG...
...SRRPSV..
.....RLPAGR
....CRGVGR.
..DRARLG...
.AAGGRR....
....RRDGGG.
..GAGRRR...
..IGSRDR...
....RRPGAG.
..GGRREG...
...GKRGGR..
....GRWGDR.
....RRDGAG.
..SQGRGR...
...PEREGR..
..AGSRRG...
..GGCRRG...
..GWRREG...
....ARVPGR.
..RLGRPG...
....GRKEGR.
...RERGAG..
...RWRGGG..
.....RLGVGR
...HRRGDI..
.GREARE....
.LGPLRR....
..REGRGA...
....GRGDGR.
...GRREGV..
...GRRERL..
....RRGPMG.
..ASGRWR...
....GRDGAR.
..AGRRGW...
..GGRRTG...
...GERSGR..
....RRGPGR.
.GGAGRR....
..PAGRRG...
....RRPGGV.
...AGRPPR..
...SSRSDR..
...VRRGPG..
.REGERG....
.....RPGAVR
..DRGRGA...
.GPDGRR....
..GRWRSG...
.QGGGRR....
..QGRRGL...
....RRPLGE.
..GSRREG...
...ACRGGR..
...GRRGPW..
..GSRRGW...
....RRGSGG.
.RGGERA....
..PVRRGG...
.REAERG....
...GAREGR..
..ARERGR...
....ERVGSR.
.LGEGRR....
....RRPGET.
..APVRRG...
..EGQRRG...
.ERGERG....
.GDLDRR....
....GRVVDR.
....RREGAH.
....RRGPPV.
..SAGRRG...
...GRRGDG..
..APGRRG...
.DGSGRR....
..PGSRGR...
.EAGGRR....
..VAERGR...
....AREGAR.
.....RVGPER

## Sheet: Thrombin_singleR_enriched
..AGGRSA...
...LGRSGG..
.....RSGGVG
.....RAPPVG
.....RSGLGG
.....RSGGEG
.....RSGAGG
....VRAGVG.
....GRAAGG.
....GRSGGG.
..VGARAG...
.....RASAGG
...GVRAGG..
....VRSGVG.
.....RAAAGG
.....RSGAGL
....VRAGGG.
..VGVRAG...
.....RSGGGL
.....RAGGGG
...GARSGG..
..LGGRAA...
...GPRAVG..
....LRAGGA.
...GARAAG..
....ARSGGG.
.GVGARS....
....VRAAVG.
.....RAAGGG
....GRSLGG.
GGVGPR.....
....ARGAAG.
.....RAPPAG
....PRGGSG.
..VGARAA...
.....RSGPGG
.GWGPRG....
.....RAAGAG
....PRAGAG.
....PRSGEG.
...GLRGSW..
SVVGPR.....
.....RAPPGG
.....RSSASG
.....RSGGSV
....PRGAGG.
.SVGVRA....
....ARSGWG.
...GARGWG..
...VPRGVG..
..GGPRAG...
.....RSGGPG
.VAVGRG....
...VLRAGG..
....ARSGGW.
....VRGLSG.
....GRSAVG.
.....RTSGGG
.....RAPGLV
.GLVLRS....
..LVGRAA...
...GVRSGG..
....LRTGGG.
....VRSPGW.
.GGLGRA....
.GLGLRV....
.....RSGAAG
....VRGWGP.
.APVVRA....
...GLRSSG..
....ARGVGG.
....PRSSGG.
....PRGSGG.
....LRAGGG.
.....RSGGLG
.....RAGAGG
..AMGRSG...
.GPGPRG....
.....RSAGGG
....VRSGAG.
...VPRGLG..
..VGGRAW...
.....RAGAGA
....VRSGSG.
...SPRLGG..
....GRAWPG.
.....RAGGVG
..AGGRAW...
.....RSGGGG
[truncated: 3,063 more rows]

## Sheet: Thrombin_singleR_depleted
GGGGGR.....
[truncated: 905 more rows]
