# Supplementary material for: High throughput protease profiling comprehensively defines active site specificity for thrombin and ADAMTS13
Source: Sci Rep. 2018 Feb 12;8:2788. doi: 10.1038/s41598-018-21021-9 (PMC5809430; doi:10.1038/s41598-018-21021-9)
Supplement: Supplementary file 3 — Supplementary Data 2 [file 41598_2018_21021_MOESM3_ESM.xlsx]

## Sheet: ADAMTS13_enriched_VWF73
Peptide	base Mean count	log2 fold change	log fold change standard error	Wald stat	Wald pvalue	Benjamini-Hochberg p(adjusted)
LELYLS	2423.53	0.496265	0.0473114	10.4893	9.67059e-26	2.10778e-22
IQLFLA	2024.38	0.707025	0.0727571	9.71761	2.53655e-22	4.67807e-19
LRYSSM	357.661	0.659246	0.0772088	8.53847	1.36006e-17	1.81155e-14
LVYMHG	215.069	0.922839	0.108288	8.52206	1.56739e-17	2.06289e-14
LVPFLS	455.307	0.651139	0.0872557	7.46243	8.49435e-14	7.42541e-11
LLGYTA	352.33	0.649802	0.0876243	7.41578	1.20915e-13	1.02077e-10
RLRYFL	386.879	0.793732	0.1114	7.12506	1.04032e-12	7.29302e-10
IMMFLG	221.763	0.648906	0.0925267	7.01318	2.32967e-12	1.55152e-09
LVTYVS	313.093	0.692451	0.0987836	7.00978	2.38694e-12	1.58088e-09
PRYYLS	343.656	0.641063	0.0928676	6.90298	5.09229e-12	3.22133e-09
LAYSRN	330.753	0.674205	0.0984353	6.84921	7.42571e-12	4.58852e-09
LIMLLL	689.575	0.459458	0.0684774	6.70963	1.95125e-11	1.12457e-08
LRHYFM	242.305	0.688825	0.103575	6.65047	2.92149e-11	1.64422e-08
FTLFMV	193.747	0.669364	0.101353	6.60431	3.99368e-11	2.17614e-08
LTYMRL	1765.56	0.539746	0.0819922	6.5829	4.61369e-11	2.49133e-08
VTYMVT	331.725	0.704222	0.107173	6.5709	5.00127e-11	2.66461e-08
LHYLNY	293.604	0.630487	0.097315	6.47882	9.24418e-11	4.79725e-08
LTFLLF	135.397	0.853885	0.131866	6.47542	9.45481e-11	4.88541e-08
LRYRDS	241.773	0.667033	0.10334	6.45471	1.08424e-10	5.53088e-08
LRFVTR	89.3186	0.892018	0.138378	6.44626	1.14646e-10	5.77457e-08
MVRYFL	309.281	0.709409	0.110346	6.42893	1.28502e-10	6.41854e-08
LATLIL	170.821	0.758081	0.118305	6.40785	1.47591e-10	7.31104e-08
LMTLMS	212.16	0.60928	0.0951362	6.40429	1.51074e-10	7.39195e-08
SIRYSL	391.736	0.552795	0.0870322	6.35161	2.13072e-10	1.00958e-07
ALVFSV	172.248	0.726386	0.114517	6.34302	2.25302e-10	1.05502e-07
LSLYLM	267.032	0.577346	0.0917957	6.28946	3.18566e-10	1.44654e-07
LRYHTS	326.496	0.626403	0.0998359	6.27433	3.51137e-10	1.58245e-07
LSYVIR	302.824	0.620386	0.0989621	6.26893	3.63546e-10	1.62615e-07
VYSLFT	6363.78	0.406411	0.0654925	6.20547	5.45353e-10	2.33483e-07
MQFLQA	94.4663	0.842541	0.136733	6.16196	7.18498e-10	2.91326e-07
LSFLAT	1003	0.429816	0.0697941	6.15834	7.351e-10	2.96706e-07
LTYLIL	124.712	0.716897	0.117236	6.11502	9.65447e-10	3.80707e-07
LKLYIA	146.56	0.813445	0.133411	6.09728	1.07887e-09	4.19907e-07
LVGYLV	256.579	0.532898	0.0874181	6.09596	1.0878e-09	4.22012e-07
LHFYLA	79.8625	0.859011	0.141792	6.05823	1.37625e-09	5.15564e-07
LRYMLL	156.62	0.82992	0.137457	6.03769	1.56337e-09	5.76652e-07
LRYSME	243.452	0.684122	0.11345	6.03017	1.63791e-09	5.98622e-07
NLMFRL	197.012	0.643195	0.106775	6.02382	1.70345e-09	6.16931e-07
ITYLVR	148.18	0.748135	0.124207	6.02331	1.70888e-09	6.17034e-07
LTYLVA	196.051	0.6346	0.106426	5.96284	2.47896e-09	8.66386e-07
LRLYIT	109.975	0.754904	0.127368	5.92695	3.08611e-09	1.06309e-06
LQVYFI	124.173	0.723544	0.12247	5.90793	3.46439e-09	1.1773e-06
LAFWST	183.519	0.596041	0.101832	5.85318	4.8225e-09	1.57953e-06
FMVYAL	142.425	0.659294	0.1129	5.83963	5.23161e-09	1.68589e-06
MMMMLG	190.234	0.70827	0.121894	5.81052	6.22777e-09	1.98555e-06
LAYNLY	130.706	0.7169	0.1237	5.79548	6.8124e-09	2.16045e-06
LRHYLN	119.399	0.838918	0.145359	5.77137	7.86306e-09	2.44831e-06
TVYYIV	142.901	0.795935	0.138756	5.73624	9.68025e-09	2.97786e-06
PVFSMV	147.227	0.631813	0.110761	5.70431	1.16818e-08	3.50974e-06
LVGRVG	179.973	0.670877	0.117885	5.69094	1.26342e-08	3.75817e-06
LRPFVM	174.672	0.633847	0.11169	5.67506	1.38639e-08	4.08345e-06
VVYFMQ	149.373	0.766459	0.13587	5.64111	1.6896e-08	4.88057e-06
LHYFVA	111.416	0.766481	0.135897	5.64018	1.69874e-08	4.8952e-06
ALTYLS	147.666	0.743236	0.131872	5.63604	1.74003e-08	5.00215e-06
LVYHTL	183.121	0.633615	0.112518	5.63125	1.78905e-08	5.11852e-06
LRCRVI	181.657	0.592091	0.105201	5.62819	1.82113e-08	5.19098e-06
LVPMLQ	292.308	0.582362	0.103479	5.62781	1.82514e-08	5.19098e-06
WLAFSL	273.576	0.627765	0.111908	5.60966	2.0273e-08	5.67819e-06
LMYYRF	44.4928	1.03466	0.185519	5.5771	2.44563e-08	6.72421e-06
LRYSSS	184.822	0.588272	0.105472	5.5775	2.44005e-08	6.72421e-06
LLFSLA	235.636	0.588361	0.105517	5.57597	2.46155e-08	6.75248e-06
LDYLVS	190.395	0.594006	0.106859	5.55881	2.71626e-08	7.31723e-06
LTFSLS	151.113	0.67263	0.12118	5.55069	2.84545e-08	7.61393e-06
VKYLVT	203.973	0.795278	0.143432	5.54464	2.94565e-08	7.82961e-06
VRFNMG	201.772	0.624528	0.112653	5.5438	2.95971e-08	7.83818e-06
LHHLLA	193.733	0.653904	0.118359	5.52475	3.29961e-08	8.6364e-06
SFAYLM	110.209	0.736565	0.133539	5.51572	3.4736e-08	9.0131e-06
ITFMVR	84.7339	0.78711	0.143621	5.48048	4.24184e-08	1.06603e-05
TIVAYM	151.608	0.844416	0.154171	5.47715	4.32225e-08	1.08171e-05
LLFSMS	312.116	0.525861	0.0960457	5.47511	4.37238e-08	1.09198e-05
IVAFLV	72.3646	0.857666	0.157031	5.46176	4.71428e-08	1.16522e-05
IVYMTS	102.583	0.718499	0.131891	5.44765	5.10385e-08	1.24969e-05
LVTFLS	119.799	0.777388	0.142705	5.4475	5.10813e-08	1.24969e-05
IVTYAM	274.221	0.500284	0.0921126	5.43122	5.59702e-08	1.36096e-05
IRCHSK	978.037	0.395407	0.0728253	5.42954	5.65005e-08	1.37107e-05
LHLFQA	371.869	0.495617	0.0913073	5.42801	5.69854e-08	1.38005e-05
LLRFSL	167.536	0.688303	0.126854	5.42595	5.76485e-08	1.39317e-05
FRLLLG	112.555	0.730794	0.134731	5.4241	5.82489e-08	1.39819e-05
ILYAIG	476.109	0.563701	0.104274	5.40596	6.44635e-08	1.53024e-05
LVHMTF	222.19	0.564109	0.104372	5.40481	6.48769e-08	1.53701e-05
LRYHFT	296.101	0.7996	0.148159	5.39689	6.78054e-08	1.59692e-05
LVMSIL	122.641	0.652664	0.121177	5.38603	7.20307e-08	1.66696e-05
IGLLFN	11737.8	0.359618	0.0668801	5.37705	7.57153e-08	1.7388e-05
LVYHTI	161.914	0.66659	0.124457	5.35598	8.50945e-08	1.9067e-05
LAAFSV	85.508	0.830761	0.155653	5.33725	9.43675e-08	2.0681e-05
SLTLMV	275.905	0.581455	0.109011	5.33393	9.61101e-08	2.09861e-05
TIWMHV	70.3356	0.809516	0.152113	5.3218	1.02748e-07	2.23541e-05
LVLLTY	127.993	0.706104	0.132765	5.31845	1.04655e-07	2.26867e-05
LAYSNG	207.522	0.693908	0.130674	5.31021	1.095e-07	2.35243e-05
LVLFSV	109.318	0.805257	0.151839	5.30336	1.13689e-07	2.42503e-05
SYHSMH	2010.14	0.298891	0.0563914	5.30028	1.15623e-07	2.45319e-05
LKFSMS	258.358	0.607701	0.114672	5.29948	1.16132e-07	2.45963e-05
LLSYFL	220.93	0.573285	0.108427	5.28728	1.24149e-07	2.59279e-05
LRYFKQ	59.119	0.852161	0.161261	5.28436	1.26142e-07	2.62982e-05
LRYSLL	111.132	0.74781	0.141744	5.27579	1.32188e-07	2.71806e-05
ALVYLK	83.4262	0.745003	0.141429	5.26769	1.38148e-07	2.81646e-05
LTYLLT	99.7061	0.700594	0.133023	5.26673	1.38876e-07	2.82559e-05
LRFSTK	117.177	0.711978	0.135525	5.2535	1.49239e-07	3.00678e-05
SLTLYM	122.13	0.741047	0.141188	5.24867	1.53204e-07	3.06576e-05
SMFHLL	729.263	0.400989	0.0765568	5.2378	1.62499e-07	3.21983e-05
NLVFRY	130.504	0.63542	0.121448	5.23204	1.67646e-07	3.2978e-05
FRYSAW	208.933	0.592036	0.113184	5.23073	1.68841e-07	3.30183e-05
VVFLRR	100.503	0.766574	0.146699	5.22548	1.73705e-07	3.3914e-05
LYAYIS	268.069	0.612853	0.117336	5.22306	1.75987e-07	3.43037e-05
LLYFVH	118.175	0.659052	0.126192	5.2226	1.76431e-07	3.43344e-05
LRFMFQ	115.46	0.767406	0.146971	5.22147	1.77511e-07	3.44886e-05
LYYGMW	122.877	0.653137	0.12526	5.21425	1.8456e-07	3.56847e-05
IAYSFN	158.106	0.614365	0.117839	5.21361	1.85197e-07	3.57502e-05
SLILLK	177.473	0.565906	0.109167	5.18384	2.17363e-07	4.12471e-05
LIHLTR	195.563	0.610904	0.117865	5.18308	2.18255e-07	4.12678e-05
LSMLIR	69.1329	0.871101	0.168308	5.17564	2.27133e-07	4.27442e-05
HFEFLI	247.77	0.501052	0.0968373	5.17417	2.28928e-07	4.30144e-05
LALYLP	330.187	0.398945	0.0771889	5.16843	2.36073e-07	4.40805e-05
VGLMLV	232.144	0.470534	0.0912755	5.15509	2.53509e-07	4.6898e-05
LSVMIY	101.114	0.690055	0.133887	5.15402	2.54964e-07	4.7022e-05
LIMLLQ	117.555	0.67901	0.131876	5.14885	2.6209e-07	4.8188e-05
NLRYLS	106.082	0.68145	0.132498	5.1431	2.70248e-07	4.9385e-05
RYIALL	224.327	0.506104	0.0986944	5.12799	2.92852e-07	5.31285e-05
LRSMIA	173.036	0.590471	0.115749	5.1013	3.37327e-07	6.02649e-05
LALYSI	170.549	0.570936	0.111953	5.09977	3.40069e-07	6.05743e-05
FAFMIS	69.4321	0.788846	0.154754	5.09742	3.44312e-07	6.11483e-05
MMYLTR	101.34	0.731554	0.14359	5.09475	3.49198e-07	6.19243e-05
LVWLYG	117.489	0.721667	0.141737	5.09161	3.55042e-07	6.27749e-05
PQYIIV	77.3926	0.781639	0.153921	5.07817	3.81086e-07	6.67886e-05
MQFYLT	141.093	0.596906	0.117673	5.07256	3.92495e-07	6.819e-05
FRNHVW	202.278	0.534892	0.105458	5.07207	3.93507e-07	6.82669e-05
LQFHAG	44.5096	0.979139	0.19355	5.05884	4.21804e-07	7.23385e-05
LRFAIN	88.7202	0.791263	0.156523	5.05524	4.29857e-07	7.35093e-05
LRHIIT	136.391	0.559751	0.110817	5.05113	4.39207e-07	7.48946e-05
NLAYHL	193.338	0.654136	0.129575	5.0483	4.45766e-07	7.57973e-05
LVVLMR	211.867	0.613875	0.121672	5.04532	4.52772e-07	7.66624e-05
GFRYML	166.083	0.609015	0.120752	5.04352	4.57048e-07	7.71683e-05
LTRYLV	121.891	0.680192	0.135031	5.0373	4.72152e-07	7.96064e-05
LVYMVT	472.304	0.835809	0.165979	5.03562	4.76293e-07	8.00794e-05
LKYILG	135.98	0.709455	0.14118	5.02517	5.02985e-07	8.43305e-05
IRYMAR	194.724	0.679751	0.135593	5.01318	5.35378e-07	8.86458e-05
YVLYQV	1522.59	0.40819	0.0814653	5.0106	5.42608e-07	8.95953e-05
LHYLQR	118.344	0.778044	0.155342	5.0086	5.48279e-07	9.00995e-05
VAYNIV	95.7292	0.651074	0.129995	5.00846	5.48668e-07	9.00995e-05
LAPFIS	214.439	0.528076	0.105561	5.00255	5.65756e-07	9.2336e-05
LYWMLY	192.806	0.640022	0.128032	4.99891	5.76565e-07	9.32751e-05
IELFRL	230.194	0.520426	0.104316	4.98895	6.07075e-07	9.74221e-05
IVFFVP	242.069	0.681977	0.136782	4.98587	6.16844e-07	9.88575e-05
MAYMVV	92.7406	0.747184	0.150153	4.97616	6.48568e-07	0.000103578
MLFLSF	104.712	0.700214	0.141314	4.95502	7.23211e-07	0.000112886
LVMISL	127.439	0.608602	0.122844	4.95426	7.26076e-07	0.000113186
LAFQFW	141.569	0.623976	0.126011	4.95178	7.3539e-07	0.000114489
FRYMHS	95.8816	0.700736	0.141984	4.93532	8.0021e-07	0.000122983
PIYYLR	556.665	0.473398	0.096154	4.92333	8.50819e-07	0.00012878
IRYHTL	239.28	0.521472	0.106063	4.91663	8.80475e-07	0.000132933
YIAIVY	187.582	0.551684	0.112366	4.90971	9.12111e-07	0.000136506
FMSLFS	104.347	0.634845	0.129338	4.90842	9.18111e-07	0.000137232
LMLMLA	150.945	0.651396	0.132847	4.90336	9.42094e-07	0.000139771
LAYSQK	88.2447	0.682102	0.139202	4.90008	9.57955e-07	0.000141328
RMYFLA	80.1896	0.756855	0.154466	4.8998	9.59323e-07	0.000141328
FRYSML	283.779	0.603778	0.123327	4.89576	9.79241e-07	0.000143217
IRTLHI	91.2566	0.655263	0.133899	4.89372	9.89479e-07	0.000144126
ADVKLQ	73.7663	0.765174	0.15642	4.8918	9.99187e-07	0.000145364
LACSVI	330.526	0.530135	0.108527	4.88484	1.03515e-06	0.000149569
LVYYTG	89.7476	0.709399	0.145259	4.88368	1.04123e-06	0.000150204
LAYLRH	42.6253	0.877464	0.179903	4.87744	1.07474e-06	0.000154389
LRLLSS	90.9963	0.701498	0.143878	4.87566	1.08447e-06	0.000154901
NLVLFL	194.365	0.519037	0.106456	4.87559	1.08485e-06	0.000154901
IRHRVV	55.9975	0.829179	0.170307	4.86873	1.12321e-06	0.000159534
LVAYNS	120.889	0.712853	0.146613	4.86215	1.16118e-06	0.000163187
LRWSVI	165.316	0.631552	0.129922	4.861	1.16796e-06	0.000163756
IQVRLA	118.995	0.71885	0.14814	4.85249	1.2192e-06	0.000170342
FMYSLT	174.762	0.587207	0.12102	4.85216	1.22124e-06	0.00017043
IQYNMA	75.1624	0.735397	0.151687	4.84814	1.24625e-06	0.000173516
LLYVIK	254.851	0.492988	0.10181	4.84221	1.28401e-06	0.000178358
LENYVA	335.636	0.420192	0.0868409	4.83864	1.30729e-06	0.000180964
IRFMYA	55.9011	0.820395	0.170326	4.81661	1.46014e-06	0.00019994
LLHLVM	195.737	0.550268	0.114472	4.80703	1.5319e-06	0.000208919
DNVVIY	52.7887	0.860806	0.179557	4.79405	1.63446e-06	0.000221646
LVYFSW	80.3332	0.790293	0.165211	4.78354	1.72236e-06	0.000230953
EHHLQV	316.671	0.41023	0.0857765	4.78254	1.73091e-06	0.00023184
LRTSMS	63.6443	0.81775	0.171019	4.78163	1.73878e-06	0.000232633
LRFSRT	126.217	0.630041	0.131776	4.78113	1.7431e-06	0.000232952
FVYHII	85.1838	0.707687	0.148167	4.77629	1.78559e-06	0.000238286
MVAYSI	80.2961	0.715281	0.149763	4.7761	1.78725e-06	0.000238286
LRTFVV	129.699	0.896984	0.187986	4.77154	1.82825e-06	0.000242977
MIRLFL	162.405	0.653632	0.137015	4.77052	1.83752e-06	0.000243938
MAHMLA	95.3778	0.702206	0.147435	4.76282	1.9091e-06	0.000252253
ILVVYS	135.786	0.601591	0.12634	4.76168	1.91983e-06	0.000252628
LRLSLF	57.9351	0.933196	0.19611	4.75853	1.95007e-06	0.000256326
LAYSVP	227.892	0.701828	0.147635	4.75379	1.99637e-06	0.000261551
LLRYSS	116.569	0.645341	0.135761	4.75351	1.99916e-06	0.00026163
AIQFYI	200.341	0.577436	0.121788	4.74133	2.12321e-06	0.000273681
LAHIIV	144.154	0.562727	0.118795	4.73696	2.16953e-06	0.000278993
SVMYLF	57.4007	0.793877	0.167583	4.7372	2.16688e-06	0.000278993
RITYLT	130.537	0.553617	0.11691	4.73542	2.18603e-06	0.000280573
ISYMII	145.491	0.669163	0.141422	4.73166	2.22691e-06	0.000285209
LMYMNM	180.001	0.525084	0.111072	4.72743	2.27384e-06	0.000290657
MFMLTL	123.092	0.597739	0.126452	4.727	2.27856e-06	0.00029069
LVLLFL	226.714	0.627253	0.132859	4.72119	2.34469e-06	0.000297656
IRLYMD	187.344	0.551407	0.116811	4.7205	2.35265e-06	0.000298052
LLYSMT	67.0764	0.754965	0.159939	4.72034	2.35454e-06	0.000298052
RFEYLL	182.456	0.65273	0.138355	4.7178	2.38403e-06	0.000301467
TRFFIR	113.565	0.789339	0.167407	4.7151	2.41597e-06	0.000304862
LRYHSF	87.2601	0.669962	0.142261	4.70937	2.48482e-06	0.000311582
MMLLVT	113.268	0.781624	0.166052	4.7071	2.51262e-06	0.000314689
VMMFLT	112.976	0.776219	0.164975	4.70507	2.53779e-06	0.000316568
HLWYYI	219.331	0.493004	0.104932	4.69833	2.62292e-06	0.000324153
LSYSIR	103.783	0.606727	0.129273	4.69337	2.68742e-06	0.000330609
MLVYFS	87.704	0.668219	0.142555	4.68744	2.7664e-06	0.000338395
LVFMHG	71.4807	0.897183	0.191432	4.6867	2.7765e-06	0.000338997
DVTYLW	783.728	0.31459	0.0671527	4.68469	2.80385e-06	0.000340771
LLGYLI	92.2119	0.654462	0.139706	4.68455	2.80572e-06	0.000340771
LAYHSR	69.8063	0.783828	0.167384	4.68282	2.82955e-06	0.00034304
IRLMFY	45.2509	0.863836	0.184492	4.68224	2.83759e-06	0.000343207
LRLYCM	334.868	0.52183	0.111479	4.68096	2.85529e-06	0.000344697
VFHAFR	4280.69	0.220283	0.0471855	4.66845	3.03481e-06	0.000363804
LLLSII	75.6271	0.741242	0.158808	4.66753	3.04849e-06	0.00036435
RIVFSY	268.272	0.48053	0.10295	4.66762	3.04709e-06	0.00036435
SQLWLV	97.3244	0.667384	0.143027	4.66615	3.06896e-06	0.000366432
YRLHVA	54.8707	0.831135	0.178166	4.66495	3.08699e-06	0.000367852
LACYVG	183.578	0.6162	0.13218	4.66184	3.13393e-06	0.000372335
AQYQIY	247.792	0.446784	0.095875	4.66007	3.16101e-06	0.000374809
LHHSIR	124.737	0.633715	0.136045	4.65812	3.19114e-06	0.000378008
LVAFLH	106.831	0.623488	0.134161	4.64733	3.36261e-06	0.000394478
VVSQTT	67.4166	0.783534	0.168992	4.6365	3.54351e-06	0.000412013
MPSFSF	173.478	0.588776	0.127007	4.63579	3.55578e-06	0.000413039
VRYMCS	210.719	0.535403	0.115512	4.63503	3.56886e-06	0.000413756
IQVLVS	195.098	0.502487	0.108505	4.631	3.63898e-06	0.000419552
KLSLTS	131.24	0.534768	0.115463	4.63151	3.63003e-06	0.000419552
PTYVYV	156.153	0.538259	0.116256	4.62996	3.65742e-06	0.000421021
LRFFSS	109.273	0.626702	0.135506	4.62491	3.74767e-06	0.000429093
LSPLVR	400.858	0.592665	0.128292	4.61965	3.84391e-06	0.000438853
VQYLRS	116.984	0.623877	0.135128	4.61693	3.89463e-06	0.000443234
LLMYMM	71.2579	0.820915	0.177831	4.61627	3.90698e-06	0.000443941
LIHLTT	209.487	0.662975	0.14384	4.60913	4.04367e-06	0.000456014
LQFWVR	58.6241	0.796247	0.172998	4.60263	4.17196e-06	0.000467403
WAALVA	736.455	0.503412	0.109375	4.60263	4.17183e-06	0.000467403
LVMSIS	147.963	0.633258	0.137781	4.59613	4.30411e-06	0.000479967
YVYYVR	163.801	0.631238	0.137422	4.59342	4.36037e-06	0.000485788
LGYLFG	138.241	0.571743	0.12477	4.58237	4.59736e-06	0.000508411
YFASLM	57.335	0.809093	0.176579	4.58203	4.60478e-06	0.000508762
LGYMML	307.876	0.481634	0.105293	4.57425	4.77933e-06	0.000523703
NVLMFR	263.039	0.432192	0.0946519	4.56612	4.96841e-06	0.000540961
IVAMNV	92.7769	0.653153	0.143101	4.56429	5.0118e-06	0.000544873
LGMLMF	236.898	0.458905	0.100544	4.56422	5.01343e-06	0.000544873
VEYFMS	76.3972	0.736385	0.161442	4.56129	5.08403e-06	0.000550053
MSVYVL	424.494	0.525386	0.11539	4.55312	5.28554e-06	0.000568775
LAFHMC	648.723	0.391508	0.0860012	4.55235	5.30495e-06	0.000570351
IRAYNA	102.738	0.746152	0.163928	4.5517	5.32142e-06	0.000571609
ALVYSK	103.356	0.627987	0.138042	4.54925	5.38377e-06	0.000577272
FPVFLM	139.882	0.559041	0.122905	4.54857	5.40109e-06	0.00057827
LVIYIA	62.3095	0.813508	0.178972	4.54545	5.48189e-06	0.000585176
GLVTLL	60.2633	0.767876	0.169444	4.53174	5.85007e-06	0.000616246
LRWFWT	153.516	0.657146	0.145218	4.52523	6.03293e-06	0.000630523
VSYSLF	331.712	0.423168	0.0935298	4.52442	6.0561e-06	0.000631843
LNMFLH	4508.79	0.34524	0.0764253	4.51735	6.26173e-06	0.00064934
ITVFLM	58.7294	0.778871	0.172647	4.51135	6.44157e-06	0.00066283
AISTIM	75.0431	0.651647	0.144514	4.50923	6.50632e-06	0.000666631
LLWFFT	50.5153	0.856469	0.189985	4.5081	6.54119e-06	0.000669631
IVFYTD	85.2222	0.75499	0.167607	4.50451	6.6526e-06	0.000676415
IRWYVN	64.7944	0.829858	0.184345	4.50166	6.74254e-06	0.00068094
TVVLFS	216.752	0.505835	0.112439	4.49875	6.83541e-06	0.000688578
ELRYNI	158.882	0.574169	0.127699	4.49627	6.91563e-06	0.000692585
VLMLMI	124.279	0.628981	0.139967	4.4938	6.99638e-06	0.000699504
IQPFLF	125.487	0.62402	0.139056	4.48754	7.20498e-06	0.000717368
ISTYMN	166.42	0.553985	0.123458	4.48724	7.21503e-06	0.000717698
LVFSSG	87.5083	0.652586	0.145436	4.48709	7.22027e-06	0.000717698
LMLYIM	60.0951	0.914399	0.203818	4.48635	7.24538e-06	0.000719598
PFWLMF	77.7181	0.652823	0.145602	4.4836	7.33951e-06	0.000726538
LIAYSF	110.525	0.708581	0.158213	4.47865	7.5115e-06	0.000741116
FAYNVL	169.418	0.53409	0.119269	4.47803	7.53347e-06	0.000742062
LYAMTV	97.0988	0.632479	0.141383	4.47353	7.69398e-06	0.000752923
RLVLLT	94.0298	0.729447	0.163118	4.47189	7.75305e-06	0.00075685
SRYLIR	104.432	0.694297	0.155247	4.47221	7.74171e-06	0.00075685
LSCFTV	532.245	0.352971	0.0789399	4.4714	7.77104e-06	0.000757373
IRYLSV	65.0512	0.76921	0.172063	4.47052	7.80305e-06	0.000759258
RTDVLD	1748.25	0.370686	0.0829512	4.46872	7.86882e-06	0.000764417
LFSVLY	124.181	0.607279	0.135906	4.46837	7.88176e-06	0.000765054
HAFLIT	95.2312	0.629257	0.140856	4.46737	7.91858e-06	0.000767385
LRFIYE	127.863	0.560033	0.125357	4.46748	7.91447e-06	0.000767385
LCYALA	76.0288	0.756104	0.169268	4.4669	7.93625e-06	0.000768477
IAYFLL	89.9589	0.75686	0.169454	4.46646	7.95231e-06	0.000769411
LVLSLI	141.588	0.524407	0.117457	4.46469	8.01846e-06	0.000775185
HYVPHI	232.08	0.392245	0.087888	4.46302	8.08139e-06	0.000777506
MLHLYY	91.7582	0.628885	0.140917	4.46279	8.08979e-06	0.00077769
LRASIR	392.061	0.482201	0.108134	4.45928	8.22371e-06	0.000788037
VLSFFL	207.937	0.551104	0.12361	4.45841	8.25704e-06	0.000788567
LQYSFH	64.6188	0.700765	0.157376	4.4528	8.47574e-06	0.000800667
LNYYMD	136.937	0.717727	0.161319	4.44911	8.62276e-06	0.000811358
RFRYYL	92.8617	0.626712	0.141008	4.44453	8.80844e-06	0.00082753
LFVYLR	112.059	0.602795	0.135686	4.44259	8.88827e-06	0.000831286
FRLHMS	133.996	0.536684	0.120848	4.44098	8.9552e-06	0.000835643
LVWYFL	73.7344	0.683372	0.153881	4.44092	8.95752e-06	0.000835643
VRYLYT	252.428	0.455282	0.102537	4.44019	8.98806e-06	0.000837839
MMYLTA	48.0628	0.831215	0.187237	4.43937	9.02239e-06	0.000840386
LVYNYW	42.7868	0.809921	0.182689	4.43333	9.27908e-06	0.000861618
LSFFVT	153.659	0.649913	0.146913	4.42381	9.6975e-06	0.000892862
IVWLVR	123.509	0.653857	0.147888	4.42131	9.81054e-06	0.000900504
LAYYHM	135.137	0.622487	0.140789	4.42143	9.80497e-06	0.000900504
IVMAIA	79.5404	0.751406	0.170067	4.4183	9.94813e-06	0.00091104
LRYWRS	134.267	0.64511	0.146105	4.41539	1.00826e-05	0.000922654
LSCYSS	216.12	0.427164	0.0968648	4.4099	1.03418e-05	0.000938486
FVLLIS	93.4266	0.674287	0.15297	4.40796	1.0435e-05	0.000945518
LFSLSW	627.296	0.414566	0.0941209	4.40461	1.05972e-05	0.00095949
ILVYLS	246.385	0.425226	0.0965897	4.40239	1.07064e-05	0.000964997
LALFVF	76.5847	0.761404	0.173423	4.39044	1.13121e-05	0.00101048
IKLFMS	181.108	0.515212	0.117369	4.38968	1.13517e-05	0.00101251
LHTFIN	973.125	0.235191	0.0536027	4.38766	1.14575e-05	0.00102043
FAYFLD	218.421	0.551826	0.125786	4.38702	1.14914e-05	0.00102192
LVLLTL	149.176	0.496899	0.113358	4.38347	1.16805e-05	0.00103567
RLVPFV	98.9558	0.581376	0.132685	4.38162	1.17799e-05	0.00104105
MRVSLG	89.2685	0.633763	0.14489	4.37409	1.21943e-05	0.00107171
LLVLTL	27655.3	0.33385	0.0763386	4.37328	1.22391e-05	0.00107419
LLVLLR	141.423	0.498456	0.113992	4.37275	1.22693e-05	0.00107515
LYHLLV	145.47	0.722684	0.165322	4.37138	1.23465e-05	0.00108113
TVYYVF	85.2294	0.679322	0.155449	4.37007	1.24208e-05	0.00108684
VKYLLS	118.576	0.533828	0.122193	4.36872	1.24978e-05	0.00109198
LRFQQG	94.3875	0.645769	0.147856	4.36755	1.25646e-05	0.00109542
LKHHIR	108.718	0.599197	0.137241	4.36603	1.26528e-05	0.00110151
IVSYIT	188.724	0.523866	0.119994	4.36576	1.26679e-05	0.00110202
TMYLLR	97.8739	0.569819	0.130559	4.36446	1.27439e-05	0.00110668
IYHHIV	284.98	0.363098	0.0832106	4.3636	1.27937e-05	0.00110975
LICLIS	143.964	0.603705	0.138392	4.36229	1.28709e-05	0.00111564
QLLSLF	48.5738	0.83663	0.191831	4.36128	1.29301e-05	0.00111996
RLTYFL	99.4033	0.771717	0.177021	4.35946	1.30386e-05	0.00112692
SMSVYL	260.581	0.502719	0.115403	4.35619	1.32345e-05	0.0011381
TMTLSW	1796.04	0.214822	0.0493332	4.35451	1.33365e-05	0.00114543
LAFSTS	254.719	0.627697	0.144209	4.35268	1.34485e-05	0.00115319
VFYLFS	211.48	0.438715	0.100809	4.35193	1.34942e-05	0.00115546
LTYMIR	59.5758	0.734651	0.169054	4.34565	1.38863e-05	0.00118565
LATMGI	181.778	0.510942	0.117622	4.34393	1.39954e-05	0.00119241
ITLMMA	76.0752	0.722077	0.166291	4.34225	1.41031e-05	0.00119988
LEFLVH	117.435	0.597284	0.137561	4.34196	1.4122e-05	0.00120064
MFSLLW	71.6307	0.680797	0.157061	4.33461	1.4602e-05	0.00123184
MVWLIS	91.5381	0.59492	0.137325	4.33222	1.47616e-05	0.00124094
MMFLLS	72.0386	0.660561	0.152528	4.33075	1.486e-05	0.00124658
LRYSEG	305.206	0.667757	0.154284	4.32811	1.50393e-05	0.00126074
LEAYVR	225.234	0.694529	0.160519	4.32677	1.51314e-05	0.00126758
LQLHVS	87.7132	0.615668	0.142389	4.32385	1.53327e-05	0.00127932
LSLYMM	99.7394	0.718769	0.166338	4.32113	1.55232e-05	0.00129138
LVNMVR	122.255	0.558668	0.129386	4.31784	1.57562e-05	0.00130894
LMFTVR	269.241	0.482571	0.111822	4.31553	1.59221e-05	0.00132089
LSYYRL	56.6068	0.862757	0.200262	4.30814	1.64634e-05	0.0013527
IVLALH	220.03	0.38882	0.0902709	4.30726	1.65289e-05	0.00135715
LVLYTR	155.234	0.480094	0.111539	4.30428	1.67533e-05	0.00137369
LALLLS	166.549	0.564573	0.13118	4.3038	1.67894e-05	0.00137389
LFMYIV	85.1471	0.685137	0.159194	4.30379	1.67901e-05	0.00137389
LMTMTA	99.7879	0.688691	0.160017	4.30387	1.6784e-05	0.00137389
LHLFLF	136.529	0.488309	0.113538	4.30084	1.70156e-05	0.00139139
ILRLLL	142.285	0.563647	0.1311	4.29938	1.71279e-05	0.00139866
QYLVLY	117.944	0.54309	0.126325	4.29914	1.71462e-05	0.00139921
RFAFFL	116.803	0.616562	0.143606	4.29342	1.75943e-05	0.00143091
HAFLIV	53.9956	0.940619	0.219534	4.28461	1.8306e-05	0.00147738
LRTSVQ	177.574	0.617024	0.144018	4.28437	1.8326e-05	0.00147738
IVTLLT	64.6215	0.773996	0.181171	4.27219	1.93562e-05	0.00154691
LFRFSL	172.809	0.580439	0.135884	4.27157	1.94099e-05	0.00155017
LILFIG	114.165	0.620572	0.145295	4.27112	1.94495e-05	0.0015523
HFRYLI	45.0139	0.80701	0.189002	4.26986	1.95599e-05	0.00155756
VRTRNS	8400.47	0.300435	0.0704104	4.26691	1.98196e-05	0.00157033
KLSMLV	144.226	0.497473	0.116706	4.26261	2.02054e-05	0.00159308
LRLSSF	202.705	0.441131	0.103505	4.26193	2.0267e-05	0.00159524
LAFLSD	103.791	0.668942	0.156976	4.26143	2.03119e-05	0.00159772
VLSYFI	105.382	0.555304	0.130422	4.25774	2.06503e-05	0.00161586
IALFCG	149.393	0.513562	0.120664	4.25614	2.0799e-05	0.00162432
LRLFIA	84.0958	0.600349	0.141196	4.2519	2.11963e-05	0.00164889
VRFCCL	102.568	0.658182	0.154809	4.25158	2.12267e-05	0.00165019
MHVLFY	170.401	0.574413	0.135199	4.24865	2.15064e-05	0.00166545
VLAYLL	47.9382	0.76962	0.181178	4.24787	2.15814e-05	0.00166771
LRTYIK	94.3151	0.616	0.145069	4.24626	2.17366e-05	0.00167463
LALYLL	121.618	0.572297	0.134933	4.24135	2.22177e-05	0.00170403
LFRYWL	323.977	0.3974	0.0937116	4.24067	2.2285e-05	0.00170809
LHLLSV	85.4619	0.593061	0.139861	4.24035	2.23168e-05	0.00170836
VMGLLI	154.911	0.497542	0.117335	4.24035	2.23169e-05	0.00170836
MVLLVK	76.0322	0.718225	0.169652	4.23353	2.30052e-05	0.00174544
TFRSIY	60.6876	0.68661	0.162199	4.23313	2.30463e-05	0.00174635
IMSSIM	299.927	0.40644	0.0960821	4.23014	2.3355e-05	0.00176664
MAWLIR	49.8822	0.829744	0.196204	4.22898	2.34757e-05	0.00177328
LHYLLL	103.688	0.616768	0.145873	4.22813	2.35642e-05	0.00177884
LEYYTI	89.9521	0.73008	0.172846	4.22388	2.40135e-05	0.00181048
LRWHIP	128.779	0.704673	0.166966	4.22045	2.4382e-05	0.00183021
SIVAYL	158.523	0.479322	0.113599	4.21941	2.44945e-05	0.00183636
LRHSIL	384.701	0.462049	0.109528	4.21855	2.45882e-05	0.00184107
LFPSLS	198.944	0.484765	0.114979	4.21611	2.48555e-05	0.00185761
FVYLRK	98.4824	0.542043	0.128678	4.2124	2.52672e-05	0.00188485
LVTYLL	224.425	0.577106	0.137062	4.21054	2.54765e-05	0.00189692
FSLYFH	86.8777	0.647015	0.153727	4.20887	2.56653e-05	0.00190861
HMVFLL	67.4235	0.805478	0.191692	4.20193	2.64651e-05	0.00195234
PAYYHS	79.3446	0.947143	0.225553	4.19921	2.67845e-05	0.00196985
HAFYLS	145.586	0.499928	0.119086	4.19804	2.69238e-05	0.00197766
PVYLTA	49.8062	0.876125	0.208739	4.19722	2.70211e-05	0.00198238
LAYLFS	93.7602	0.702255	0.167523	4.192	2.76507e-05	0.0020197
TMRYFL	71.0107	0.816308	0.194735	4.19189	2.76646e-05	0.0020197
LTTHLL	146.5	0.469695	0.112262	4.18393	2.86513e-05	0.00207656
LIMYLG	178.696	0.678418	0.162248	4.18137	2.89756e-05	0.0020988
IELMRS	81.8006	0.588116	0.140689	4.18025	2.91183e-05	0.00210658
SLVYRV	126.258	0.592245	0.141815	4.1762	2.96425e-05	0.00213677
LAFILS	67.0265	0.629099	0.15075	4.17312	3.00459e-05	0.00216109
LFRYLE	141.63	0.507198	0.121552	4.1727	3.01014e-05	0.00216335
IVRFLL	205.342	0.418543	0.100362	4.17034	3.04147e-05	0.00217933
FVYLST	52.7564	0.793586	0.190394	4.16812	3.07123e-05	0.00219672
IVMYFA	122.083	0.54722	0.131401	4.16449	3.12045e-05	0.00222611
VLVYYA	127.992	0.475026	0.114063	4.16458	3.11921e-05	0.00222611
RLSYRL	152.623	0.542546	0.13029	4.16416	3.12504e-05	0.00222718
STNMIG	65.3777	0.685291	0.164574	4.16403	3.12683e-05	0.00222718
PAYIIV	18667.7	0.661092	0.158794	4.16321	3.13806e-05	0.00223385
YALLLM	104.792	0.540892	0.129972	4.16159	3.16034e-05	0.00224305
FMLLKR	52.58	0.745005	0.179088	4.15999	3.18268e-05	0.00225225
LYMMIM	125.7	0.531328	0.12772	4.16009	3.18126e-05	0.00225225
LVFSFI	69.0965	0.674402	0.162125	4.15976	3.18576e-05	0.00225309
ALSLFT	86.2907	0.556769	0.133873	4.15893	3.19742e-05	0.00225741
LTYFLL	102.442	0.579629	0.13937	4.15892	3.19751e-05	0.00225741
SYSVDY	184.132	0.41962	0.100994	4.15491	3.25409e-05	0.00229465
RLYLVS	145.48	0.504493	0.121648	4.14716	3.36627e-05	0.00236263
LAYNPM	280.724	0.533236	0.128588	4.14686	3.3707e-05	0.00236436
LRLFRA	77.8334	0.741361	0.178803	4.14625	3.37963e-05	0.00236924
LVWSKH	161.6	0.457434	0.110371	4.1445	3.40556e-05	0.00238323
VSSFLT	181.273	0.4209	0.101556	4.14452	3.40533e-05	0.00238323
MVLFTA	48.7279	0.815671	0.196815	4.14434	3.40791e-05	0.00238349
LVIVLY	162.837	0.448888	0.108396	4.14119	3.45514e-05	0.00241511
LLSYIF	105.074	0.526766	0.127291	4.13829	3.49898e-05	0.00243582
RYMLLV	92.1394	0.549145	0.132806	4.13495	3.55035e-05	0.00246027
IRVRTS	124.686	0.529813	0.128347	4.12796	3.66e-05	0.00251051
VRYYCS	246.408	0.37113	0.0899075	4.12791	3.66073e-05	0.00251051
LRYLMP	140.771	0.487893	0.118248	4.12602	3.69101e-05	0.00252694
FQWYIG	68.443	0.609069	0.147627	4.12573	3.6956e-05	0.00252864
LTYAVS	49.5641	0.784778	0.190311	4.12366	3.72895e-05	0.00254855
SIGFIT	324.792	0.414834	0.100641	4.12191	3.75749e-05	0.00256659
MAHLLW	101.66	0.61071	0.148183	4.12132	3.76709e-05	0.00257169
LVYQVG	122.346	0.490044	0.119208	4.11084	3.9423e-05	0.00267152
PQTFLA	94.7576	0.53414	0.13005	4.10718	4.00524e-05	0.00270805
DFMYLM	42.4225	0.795642	0.193752	4.1065	4.017e-05	0.00271141
NYLASR	139.387	0.462056	0.112566	4.10474	4.04765e-05	0.00272828
MWLYKA	132.004	0.638331	0.15556	4.10345	4.07034e-05	0.00273952
MRYMLA	75.3844	0.69851	0.17026	4.10262	4.08495e-05	0.00274337
AFNVPH	80.3509	0.603878	0.147226	4.1017	4.10125e-05	0.00275036
LQSFIY	73.7873	0.735834	0.179477	4.09987	4.1338e-05	0.00276997
LLHFIV	63.29	0.645171	0.157673	4.09183	4.27979e-05	0.00285662
IAHFIM	127.015	0.532403	0.130184	4.08963	4.32065e-05	0.00287701
LACLQG	151.372	0.524822	0.128415	4.08693	4.37116e-05	0.00290456
LIPMLY	155.907	0.487723	0.119374	4.08568	4.39481e-05	0.00291554
IRLFWH	78.7101	0.612054	0.149874	4.08378	4.43084e-05	0.00293133
LRFHFD	203.3	0.388561	0.0951744	4.08262	4.45302e-05	0.00294113
FTVMEW	137.136	0.512535	0.125566	4.0818	4.46877e-05	0.0029499
LWWSLL	68.6084	0.613856	0.150425	4.08081	4.48783e-05	0.00295923
LVLLFG	183.267	0.558364	0.136877	4.07932	4.5168e-05	0.00297506
EMIYLM	112.658	0.53681	0.131701	4.07597	4.58234e-05	0.00301107
CFVYRV	113.113	0.504269	0.123742	4.07517	4.59814e-05	0.00301703
LHAYIS	164.534	0.638788	0.156749	4.07523	4.59689e-05	0.00301703
YTYFIY	114.193	0.654782	0.16069	4.0748	4.6053e-05	0.00302008
IVSYSA	226.555	0.460845	0.113251	4.06924	4.71668e-05	0.00307964
LNYRYG	61.6454	0.703724	0.172949	4.06897	4.72216e-05	0.00308154
LRLRLA	47.5744	0.838784	0.206356	4.06474	4.80854e-05	0.00312261
LMLQFV	106.355	0.615936	0.151541	4.0645	4.81364e-05	0.00312422
LRYRSG	87.947	0.560102	0.137864	4.06272	4.85037e-05	0.00313618
LMLLRL	98.5616	0.546817	0.134713	4.05912	4.92583e-05	0.00318154
HSLFFH	74.8692	0.609701	0.150364	4.05483	5.01714e-05	0.00322488
IVSFMM	49.3271	0.774819	0.191094	4.05466	5.02079e-05	0.00322549
LFLVSS	7353.49	0.216993	0.053575	4.05025	5.11619e-05	0.003271
ILVYSL	191.056	0.60938	0.150641	4.04525	5.22683e-05	0.00333108
LQYYLP	46.1553	0.71461	0.176703	4.04412	5.25206e-05	0.00334361
IHSLFV	239.465	0.390472	0.0965808	4.04296	5.27809e-05	0.00335483
LRWMSF	92.4516	0.549366	0.135956	4.04077	5.32755e-05	0.0033791
LANYRS	151.497	0.46079	0.114149	4.03674	5.42002e-05	0.00342889
TWMFLS	289.689	0.372847	0.0923638	4.03672	5.42035e-05	0.00342889
LMFLNL	74.9827	0.660017	0.163531	4.03604	5.43612e-05	0.00343524
DIALLL	44.4817	0.823269	0.204148	4.03271	5.5138e-05	0.00347517
MVMMRR	76.6614	0.765626	0.189912	4.03149	5.54248e-05	0.00348958
YVTYLL	44.4405	0.787801	0.195411	4.0315	5.54223e-05	0.00348958
LRMAIS	123.303	0.628624	0.155938	4.03125	5.54818e-05	0.00349134
NSQFVR	204.102	0.480933	0.119315	4.03077	5.55948e-05	0.00349482
LVAILS	60.5631	0.692618	0.171872	4.02985	5.58114e-05	0.00350472
NALAFN	73.4817	0.663464	0.164651	4.0295	5.5895e-05	0.00350813
LMAYAL	97.955	0.55537	0.137837	4.02917	5.59733e-05	0.0035112
SRYAMN	51.9696	0.695041	0.172557	4.0279	5.62783e-05	0.0035248
RLVYLT	296.028	0.655656	0.162895	4.02502	5.69713e-05	0.00356077
IRMRIG	82.1666	0.651376	0.161866	4.02416	5.71796e-05	0.00357006
IVYLLT	75.5481	0.625906	0.155564	4.02347	5.73477e-05	0.00357497
LLYHSA	143.822	0.536233	0.133476	4.01744	5.88344e-05	0.00365056
RSLAVL	94.4894	0.631891	0.157284	4.01751	5.88168e-05	0.00365056
WNVMMT	416.679	0.353694	0.0880782	4.01568	5.92749e-05	0.0036703
FTTMIL	253.869	0.384246	0.0957088	4.01474	5.95111e-05	0.00367733
LSLSTL	140.93	0.524461	0.130668	4.01368	5.97794e-05	0.003692
LAMSFG	126.906	0.512821	0.127847	4.01122	6.04059e-05	0.00371645
FRLAWL	66.0259	0.634925	0.158385	4.00875	6.10415e-05	0.00374427
LQLFYL	134.278	0.49909	0.124533	4.00768	6.13174e-05	0.00375411
IRYITA	299.64	0.448589	0.111973	4.00621	6.17008e-05	0.00376796
YRTMLV	143.113	0.533363	0.133134	4.00622	6.16981e-05	0.00376796
MFSLFI	54.9234	0.70889	0.176995	4.00514	6.19799e-05	0.00377731
LILSLL	68.5827	0.687916	0.171896	4.00193	6.28287e-05	0.00381739
WYRSDV	88.0211	0.606481	0.151557	4.00168	6.28934e-05	0.00381939
IWMLSG	178.446	0.439869	0.109978	3.99962	6.34456e-05	0.00384707
LLFYVT	52.4099	0.743473	0.185895	3.99943	6.34958e-05	0.00384817
LALHVS	71.4889	0.742922	0.185934	3.99562	6.45251e-05	0.00389873
KEHASW	140.032	0.450882	0.112909	3.9933	6.5159e-05	0.00393306
QLTFRL	210.949	0.46682	0.116929	3.99234	6.54252e-05	0.00394318
LVNLYD	133.751	0.604272	0.151665	3.98425	6.76946e-05	0.00406157
IQLMKR	115.638	0.594019	0.149097	3.98412	6.77313e-05	0.00406174
LSVFAA	60.0618	0.643112	0.161498	3.98216	6.82913e-05	0.00408919
FAYLTI	117.956	0.570071	0.143165	3.98191	6.83646e-05	0.00409154
LVLYLS	82.0979	0.659109	0.16558	3.9806	6.87409e-05	0.00410995
LMFHVH	137.464	0.458575	0.115248	3.97904	6.91939e-05	0.00412482
LVLRTK	47.7156	0.702814	0.176704	3.97735	6.9687e-05	0.00414584
SLMYLS	62.6924	0.647185	0.162742	3.97675	6.98633e-05	0.00415427
RLKWDD	43.5857	0.729914	0.183559	3.97646	6.99488e-05	0.00415729
MLMLYG	92.0637	0.594371	0.149482	3.97621	7.00229e-05	0.00415963
LYYLAT	155.206	0.572693	0.144217	3.97105	7.15579e-05	0.00423821
IEIVMM	88.1096	0.604724	0.152374	3.96868	7.2272e-05	0.00426086
IVAATF	332.42	0.431015	0.108606	3.9686	7.22957e-05	0.00426086
LHFYLL	83.6146	0.860345	0.21691	3.96636	7.29784e-05	0.00429476
LILLIA	100.131	0.560375	0.141312	3.96551	7.32401e-05	0.00430805
MLFFLV	46.228	0.779989	0.196719	3.96499	7.33986e-05	0.00431526
YTFFIA	103.676	0.703934	0.177657	3.96233	7.42222e-05	0.00435726
MFWSHP	92.5286	0.559125	0.141124	3.96195	7.43408e-05	0.00436209
AHYLIA	50.6299	0.762299	0.192537	3.95923	7.51918e-05	0.0043991
RTIVNR	222.079	0.381925	0.0965012	3.95772	7.56689e-05	0.00442055
LALLSK	67.0966	0.653072	0.165062	3.95653	7.60455e-05	0.0044339
LRFNLG	181.476	0.521772	0.131907	3.9556	7.63428e-05	0.00444475
LAFFMH	82.8394	0.718688	0.181723	3.95485	7.65826e-05	0.00445439
LFSLMR	226.203	0.382893	0.0968232	3.95456	7.66755e-05	0.00445547
LVFRWS	183.74	0.596786	0.150909	3.95461	7.66581e-05	0.00445547
LFIYRL	224.198	0.424809	0.107478	3.95251	7.7337e-05	0.00448718
LIVYYH	73.7267	0.688492	0.174188	3.95257	7.73167e-05	0.00448718
LHFTIG	118.745	0.529768	0.134064	3.95161	7.76283e-05	0.00449993
ITEISQ	201.708	0.401353	0.101661	3.94797	7.88176e-05	0.00455126
FLAFID	1155.58	0.27781	0.0703843	3.94704	7.91219e-05	0.00456224
DILQIM	190.279	0.390797	0.0990448	3.94566	7.95817e-05	0.00458214
RVTMYF	125.835	0.566495	0.143813	3.93912	8.17826e-05	0.00468412
LAPYTA	494.07	0.638989	0.162244	3.93845	8.20113e-05	0.00469049
DTKHVI	79.6601	0.566771	0.143974	3.93662	8.26365e-05	0.00471725
IVVSVW	333.309	0.434537	0.110522	3.93167	8.43584e-05	0.00480638
IAHLFR	248.761	0.35276	0.0897711	3.92955	8.51041e-05	0.00484427
WRYMVW	56.5442	0.680019	0.173113	3.92819	8.55873e-05	0.00486715
CTADRC	104.392	0.531705	0.135372	3.92772	8.57547e-05	0.00487205
LGFFVR	66.1409	0.740251	0.188664	3.92364	8.72211e-05	0.00493389
MLYYVR	59.8259	0.62824	0.16025	3.92038	8.84102e-05	0.00499128
PMYRNT	65.9644	0.61589	0.157128	3.91967	8.8669e-05	0.00499735
LHYMFA	42.5462	0.750371	0.191474	3.91892	8.89479e-05	0.00500948
MRYAIV	63.7228	0.756135	0.192948	3.91886	8.89677e-05	0.00500948
SHVINV	219.798	0.456696	0.11674	3.91207	9.15068e-05	0.00513316
LFSFIM	125.366	0.479726	0.122681	3.91035	9.21634e-05	0.00516033
IIWMVF	105.792	0.569196	0.145583	3.90977	9.2384e-05	0.00517027
NLSYLL	98.6051	0.659244	0.168673	3.90842	9.29023e-05	0.00518812
VVFLLK	85.1588	0.593904	0.151983	3.9077	9.3179e-05	0.00519536
SSYANK	274.116	0.378827	0.09695	3.90744	9.32787e-05	0.0051985
LIYMLD	97.2799	0.619784	0.158729	3.90466	9.43586e-05	0.0052392
LMMMYY	184.725	0.578471	0.148321	3.90014	9.6139e-05	0.0053061
LWHIIR	166.472	0.482125	0.123696	3.89767	9.71226e-05	0.00535054
LGYLLV	87.4153	0.603009	0.154733	3.89709	9.73538e-05	0.00535835
AQRNTG	1025.11	0.27287	0.0700448	3.89565	9.79377e-05	0.00538307
THSILS	192.721	0.483823	0.124211	3.89519	9.81229e-05	0.00539078
IVASMG	304.836	0.504162	0.129481	3.89372	9.8718e-05	0.00541603
LIWIMV	893.702	0.333812	0.0857431	3.89317	9.89442e-05	0.00542306
YIAVYI	128.053	0.542411	0.139331	3.89296	9.90271e-05	0.00542306
LMGGSF	55.063	0.663757	0.170747	3.88737	0.000101337	0.00551278
LWVYMR	64.8364	0.70707	0.18195	3.88606	0.000101884	0.00553147
RSASNV	58.1684	0.641675	0.165115	3.88624	0.00010181	0.00553147
EMVFRI	49.1965	0.749687	0.192993	3.88453	0.000102527	0.00556139
LRCSSH	78.2372	0.761176	0.195991	3.88373	0.000102866	0.00557474
FSAFFV	93.6985	0.565021	0.145492	3.88351	0.00010296	0.00557728
VIVNFS	166.128	0.469219	0.12085	3.88264	0.000103329	0.00558969
MVMYLS	82.6913	0.572567	0.147556	3.88035	0.000104308	0.00563758
FQFGIY	44.9458	0.852782	0.219806	3.87971	0.00010458	0.00564211
TVTYQP	154.722	0.44094	0.113674	3.87899	0.000104893	0.00565135
LVGYLY	48.9138	0.743751	0.191826	3.87722	0.000105658	0.00568748
VLWEVF	86.4971	0.550038	0.141872	3.87699	0.000105756	0.0056902
IRLYWV	97.4741	0.528788	0.136408	3.8765	0.000105968	0.00569904
RVLVSE	327.274	0.323342	0.0834183	3.87615	0.000106122	0.00570477
LRLISV	101.745	0.55535	0.143295	3.87558	0.000106371	0.00571283
FLRYLL	98.9385	0.550116	0.14207	3.87213	0.000107887	0.00577191
LRVNSV	83.313	0.556893	0.143822	3.8721	0.000107901	0.00577191
TSYMAG	190.092	0.423565	0.109606	3.86441	0.000111356	0.00590143
MAYLLH	104.482	0.618567	0.160144	3.86257	0.000112202	0.00593838
VVAYYV	75.5628	0.654978	0.169609	3.86171	0.000112598	0.00595674
LTYSIV	53.4433	0.659391	0.170887	3.85864	0.00011402	0.00601601
ILTFVI	55.2694	0.63095	0.163601	3.85664	0.000114956	0.00605208
LRLYVS	185.83	0.57934	0.150216	3.85671	0.000114925	0.00605208
LYFSFH	222.593	0.583113	0.151214	3.8562	0.000115162	0.00606024
LIAYFS	52.8577	0.672474	0.174459	3.85462	0.00011591	0.00609426
YLIMHY	45.6607	0.744577	0.193217	3.85358	0.000116402	0.00610941
WGMFYI	126.639	0.46264	0.120088	3.85252	0.00011691	0.00613073
DNGYIT	931.99	0.284806	0.0739322	3.85226	0.000117031	0.00613428
HSTIHG	122.582	0.51816	0.134539	3.85137	0.000117457	0.00614863
VMFYHS	97.1981	0.499799	0.129849	3.84909	0.000118556	0.00620077
LIWFVF	84.6095	0.57587	0.149672	3.84755	0.000119306	0.00622372
IAFNVW	155.555	0.429301	0.111582	3.8474	0.00011938	0.00622485
LAFLGD	97.8031	0.579905	0.150746	3.84689	0.000119627	0.00623228
LEYCAG	149.333	0.414641	0.107842	3.84489	0.000120605	0.00626962
PYLSSI	45.0419	0.695307	0.180905	3.84349	0.000121295	0.00630003
TRYMLH	381.888	0.402802	0.104927	3.83888	0.000123598	0.00639469
HTSTRV	103.032	0.493025	0.128461	3.83793	0.000124077	0.00641399
IQLSWA	56.6546	0.630535	0.164301	3.83768	0.000124204	0.00641775
LRFHLH	117.592	0.576648	0.1503	3.83664	0.00012473	0.00643108
PIQFYI	212.124	0.390161	0.101689	3.83679	0.000124651	0.00643108
MFLSMM	220.865	0.548579	0.142994	3.83639	0.000124855	0.00643476
ISVAFN	68.3047	0.567156	0.148019	3.83163	0.000127296	0.00654741
LYLLFS	213.734	0.516799	0.134872	3.83178	0.000127222	0.00654741
RHVYMM	52.8985	0.708188	0.184828	3.8316	0.000127314	0.00654741
LACFVE	230.592	0.457082	0.119371	3.82909	0.00012862	0.00660044
LRYSYE	120.354	0.515476	0.134721	3.82624	0.000130117	0.00665731
PRYAIV	58.5589	0.670266	0.175202	3.82567	0.000130418	0.00666417
LIYQVH	88.2221	0.518286	0.135548	3.82365	0.00013149	0.00670244
LRSLLV	45.4266	0.719625	0.188205	3.82363	0.000131503	0.00670244
VALLIK	46.4281	0.705645	0.184653	3.82146	0.000132666	0.00675026
FDGLRD	218.9	0.410361	0.107398	3.82095	0.00013294	0.00675847
NLRFLC	190.044	0.443425	0.116077	3.82009	0.0001334	0.00677899
LALYTT	112.557	0.580958	0.152154	3.81823	0.000134415	0.00681897
LIWLLL	109.187	0.595839	0.156084	3.81742	0.000134855	0.00682238
VLTMVI	117.571	0.566629	0.148416	3.81785	0.00013462	0.00682238
YVYSLD	182.973	0.469635	0.123053	3.81652	0.000135346	0.00683441
SIYLYR	69.5189	0.660937	0.173257	3.81478	0.000136302	0.00686535
QGNSSN	202.854	0.361737	0.0948609	3.81334	0.000137103	0.00689987
PVYYRA	97.5191	0.624869	0.163899	3.81253	0.000137551	0.00691371
LSFYLA	74.8215	0.654059	0.171783	3.80747	0.000140396	0.00702062
LVLLEA	42.7784	0.717794	0.188559	3.80674	0.000140813	0.00703342
LHYDHV	102.443	0.515728	0.135555	3.80457	0.000142049	0.0070804
LTYYLL	89.3861	0.633645	0.166675	3.80168	0.00014372	0.00714293
RILTYL	200.605	0.364361	0.0958682	3.80064	0.00014432	0.00715496
VVYSLS	86.106	0.649937	0.171005	3.8007	0.000144288	0.00715496
YWMFMY	123.532	0.44417	0.116894	3.79975	0.00014484	0.00717184
IMYNIV	163.582	0.721666	0.190025	3.79774	0.000146023	0.00720214
HRFIML	183.376	0.383585	0.101044	3.79623	0.000146911	0.00723438
YTFMDQ	255.619	0.334021	0.0880277	3.7945	0.000147942	0.0072803
LSWFLG	85.6096	0.623232	0.164347	3.79217	0.000149338	0.00733095
TIAFLL	124.497	0.626252	0.165139	3.79228	0.00014927	0.00733095
FEYLVT	119.167	0.547029	0.144281	3.79141	0.000149796	0.00735042
VYLANL	71.9535	0.575574	0.15193	3.78841	0.000151612	0.00742912
FPVYLL	234.471	0.370775	0.0978893	3.7877	0.000152049	0.00744269
LVGMVT	492.224	0.697418	0.184145	3.78734	0.000152271	0.00744747
TFRYRV	81.3962	0.541132	0.142877	3.78741	0.000152226	0.00744747
RFVFFL	118.218	0.488148	0.128923	3.78636	0.000152873	0.00746473
DSEYRV	91.2129	0.505601	0.133559	3.7856	0.00015334	0.00748451
IYWVVW	117.408	0.491705	0.129919	3.78471	0.000153889	0.00750215
LVHIIR	134.75	0.699595	0.184947	3.78269	0.000155145	0.00754496
FTMMLR	84.003	0.568464	0.150342	3.78113	0.000156118	0.00757386
LVYHVA	63.3866	0.623914	0.165018	3.78088	0.000156276	0.00757842
ANLVYS	130.786	0.449726	0.118976	3.77997	0.000156845	0.00759795
GGMETD	69.4658	0.586072	0.155063	3.77958	0.000157096	0.0076059
RLRMSM	63.4963	0.639459	0.169321	3.77661	0.000158977	0.00768448
LVYHLS	122.354	0.633621	0.167818	3.77563	0.000159601	0.00770136
LIVFIM	60.1062	0.665717	0.176341	3.77516	0.000159905	0.00771077
PAWMQK	61.0111	0.626047	0.165864	3.77445	0.000160358	0.00772949
SMTVVI	104.862	0.507691	0.134555	3.77311	0.000161223	0.00776056
LQLSVA	205.898	0.684358	0.181405	3.77253	0.000161598	0.00776738
LKLLLF	70.0787	0.631204	0.167363	3.77146	0.000162297	0.00778852
SLPNVV	98.8574	0.487533	0.129317	3.77005	0.000163218	0.0078108
NHRYML	88.3253	0.686749	0.182372	3.76565	0.000166117	0.00793056
LQLFSM	91.392	0.562328	0.149424	3.7633	0.000167687	0.00799277
IVYSIN	167.073	0.589425	0.15666	3.76244	0.000168261	0.00801378
NTEMIL	103.103	0.506211	0.134575	3.76156	0.000168857	0.00803576
MILYLM	126.998	0.738805	0.196452	3.76074	0.000169411	0.00805251
TAFWLG	224.823	0.390709	0.103923	3.75959	0.00017019	0.00807996
LAILFR	80.1721	0.523567	0.139301	3.75853	0.000170911	0.00808857
FQYRIS	51.9934	0.714995	0.190271	3.75778	0.000171428	0.00810661
PIVIHM	310.865	0.453268	0.120639	3.75723	0.000171804	0.0081212
TLLTLF	63.3029	0.625869	0.166602	3.75668	0.000172184	0.00812956
NPALFL	132.132	0.416771	0.111021	3.75398	0.000174052	0.00819191
LCYSLV	73.3958	0.757916	0.201913	3.75367	0.000174264	0.00819545
LRHSIY	89.275	0.720396	0.191931	3.75341	0.000174448	0.0082009
GMMLLL	70.7443	0.626986	0.167205	3.7498	0.000176972	0.00829429
LAFHQS	71.3185	0.564713	0.150654	3.7484	0.000177966	0.00832711
DFWLMF	45.4559	0.687262	0.183365	3.74806	0.000178211	0.00832934
IVLHIL	104.198	0.492877	0.131502	3.74804	0.000178222	0.00832934
LALYFS	58.5618	0.6673	0.178106	3.74665	0.000179209	0.00835989
LILYLS	150.672	0.658128	0.175667	3.74645	0.000179358	0.00835989
QLVFRF	100.991	0.65301	0.174289	3.7467	0.000179173	0.00835989
GLYELM	1221.78	0.359529	0.0960913	3.74154	0.000182897	0.00848369
IRLYEA	46.9418	0.874496	0.233712	3.74176	0.000182734	0.00848369
TLTFNF	102.496	0.503551	0.134651	3.73968	0.000184256	0.00853149
LMLLVR	53.6998	0.608386	0.162692	3.7395	0.000184386	0.00853421
TRMSLL	197.885	0.3939	0.105375	3.73808	0.00018543	0.00857925
IQFMYM	178.542	0.368712	0.0987014	3.73563	0.000187248	0.00864999
RIVYAM	50.3931	0.729809	0.1956	3.73113	0.000190623	0.00876537
LVWMYS	65.9753	0.724263	0.194221	3.72907	0.000192191	0.00882729
LLAYTY	272.56	0.561801	0.150689	3.72821	0.000192847	0.00884726
VMFYTN	115.191	0.527011	0.141393	3.72727	0.000193562	0.00885941
LSFLLT	47.012	0.672364	0.180476	3.72551	0.000194924	0.00890507
VTYMVG	127.681	0.585595	0.157204	3.72507	0.000195262	0.00891709
YVMMLS	308.835	0.380078	0.102108	3.72232	0.000197399	0.00900099
LGTFIF	57.7454	0.671989	0.180605	3.72076	0.000198626	0.00904316
IRGYVA	98.5245	0.554248	0.148975	3.72041	0.000198899	0.00905157
LVNHMG	128.991	0.517002	0.138987	3.71979	0.000199387	0.00906749
MACYIR	293.505	0.374408	0.100697	3.71817	0.000200672	0.00911236
LLTMRF	82.1262	0.591656	0.159168	3.71717	0.00020147	0.00913795
GLAFNL	121.559	0.454809	0.122382	3.71631	0.000202153	0.00916073
GYWLYG	70.2751	0.573198	0.15424	3.71628	0.000202175	0.00916073
KLLLLF	195.228	0.446242	0.120145	3.71418	0.000203866	0.00921178
VLYMLL	81.5239	0.643262	0.173228	3.71338	0.000204512	0.00923403
VRYLFS	125.422	0.693977	0.186882	3.71345	0.000204454	0.00923403
LKTYLK	416.328	0.515081	0.138735	3.71269	0.000205066	0.00925206
IMLSLR	114.942	0.446	0.120202	3.71041	0.000206922	0.00931126
DTLDFL	80.7723	0.588611	0.158684	3.70932	0.000207818	0.00934456
IHIAYL	66.2066	0.596179	0.160733	3.70914	0.000207966	0.0093477
IALLMS	104.255	0.481444	0.129805	3.70899	0.000208089	0.00934936
LYLYVA	93.9028	0.663325	0.178943	3.70692	0.000209797	0.00941234
LRMMLL	115.777	0.504952	0.136264	3.70568	0.000210822	0.00944423
IVLARY	65.637	0.600017	0.161947	3.70503	0.000211368	0.00946123
QRYYTV	46.1732	0.688077	0.185719	3.70494	0.000211439	0.00946123
LAFSFT	114.095	0.665347	0.179613	3.70433	0.000211947	0.00947692
LLSYAS	350.866	0.315772	0.0853554	3.69949	0.000216031	0.00964151
ITYLSY	1393.94	0.45785	0.123768	3.69927	0.000216223	0.00964651
QLRYMF	44.9588	0.735287	0.198785	3.69892	0.000216523	0.00965628
LMMYIA	60.0174	0.784986	0.212357	3.69653	0.000218563	0.00973641
MRVLVS	68.5781	0.638939	0.172916	3.69508	0.000219821	0.009777
LAYMRW	52.2721	0.67763	0.183451	3.6938	0.000220924	0.00981242
SVFYLM	93.1279	0.553693	0.149924	3.69314	0.000221499	0.00983024
FVMKIA	67.8093	0.665322	0.180248	3.69114	0.000223248	0.0098883
LHYRVS	70.1803	0.613296	0.166196	3.69019	0.000224085	0.00990392
GTFTHR	437.758	0.31838	0.086326	3.68811	0.000225926	0.00995711
MSAMLL	171.769	0.47739	0.129437	3.6882	0.000225848	0.00995711
LVVYLT	51.3302	0.662242	0.17961	3.68712	0.000226806	0.00998487
LVYSLD	200.454	0.666136	0.180762	3.68516	0.000228558	0.0100472
YATRGG	55.4972	0.633991	0.172115	3.68354	0.00023002	0.0100856
LLFYLK	46.5442	0.816124	0.221572	3.68334	0.000230198	0.0100882
PYYVLL	204.427	0.432038	0.117303	3.68308	0.000230429	0.0100925
MWTMRV	83.9557	0.542128	0.147272	3.68113	0.000232201	0.0101553
MLSDYV	119.534	0.430857	0.11708	3.68002	0.000233219	0.0101886
RLLMFL	100.151	0.511988	0.139161	3.6791	0.000234054	0.010214
YVYYVV	73.3599	0.557734	0.151604	3.67888	0.00023426	0.0102192
AKYLIA	63.8847	0.621796	0.16917	3.67557	0.00023732	0.010314
FAIMLF	50.489	0.707614	0.19257	3.67458	0.000238239	0.0103401
VSLYFR	119.746	0.437637	0.119123	3.67382	0.00023895	0.0103597
WLNVMM	79.3017	0.608124	0.165557	3.67319	0.000239543	0.0103779
ITLVLL	101.05	0.575131	0.156595	3.67272	0.000239984	0.0103933
HVVLLF	116.143	0.60852	0.1657	3.67243	0.000240259	0.0104012
RLMFAL	89.0665	0.558778	0.152177	3.67191	0.000240746	0.010415
LFMLLS	49.814	0.667797	0.181923	3.67076	0.000241833	0.0104545
MLIMHS	60.3601	0.636056	0.173276	3.67077	0.000241821	0.0104545
YVPSSR	66.0281	0.608593	0.165854	3.66945	0.00024307	0.0105041
RYMVLA	151.118	0.424472	0.115704	3.66862	0.000243866	0.0105309
LFTILF	66.1651	0.618424	0.168656	3.66677	0.000245629	0.0105667
FTWQVS	47.9311	0.636223	0.173587	3.66514	0.0002472	0.0106252
LYVMLG	100.239	0.66485	0.181467	3.66376	0.000248539	0.0106674
VVYWRW	155.761	0.502759	0.137221	3.66386	0.000248442	0.0106674
YVYSVS	205.65	0.471113	0.128585	3.66383	0.000248474	0.0106674
HWLSMT	105.056	0.593596	0.162056	3.6629	0.000249378	0.0106996
FDLHYW	244.66	0.35577	0.0971415	3.66239	0.000249877	0.0107133
VRLFYG	61.8198	0.614357	0.167744	3.66246	0.0002498	0.0107133
YAVYIT	73.7391	0.578096	0.157932	3.66041	0.000251813	0.0107809
MLFSIA	42.4208	0.697716	0.190631	3.66003	0.000252184	0.0107865
NFVYRS	77.1734	0.581176	0.158883	3.65789	0.000254301	0.0108681
CLRLSI	234.211	0.50953	0.139314	3.65743	0.000254756	0.0108797
IRFVVV	58.1901	0.603582	0.165067	3.65658	0.000255599	0.0109119
MFSLFF	53.1974	0.637014	0.174242	3.65591	0.000256273	0.0109328
VVYYKF	74.5402	0.649662	0.177767	3.65457	0.000257613	0.0109822
LYRTRS	51.1518	0.722994	0.19787	3.65388	0.000258312	0.0110041
VMLFVL	102.873	0.520055	0.142334	3.65376	0.000258423	0.011005
LRLVMG	349.84	0.499656	0.136774	3.65316	0.000259033	0.011027
IRFSMR	189.623	0.572593	0.156765	3.65256	0.000259635	0.0110487
LGRFLL	97.022	0.499802	0.136939	3.6498	0.00026244	0.0111483
TVYSYG	130.143	0.514541	0.141019	3.64874	0.000263529	0.0111866
IRLWVV	67.2416	0.742092	0.203557	3.64562	0.000266745	0.0112872
LKLLLG	44.5069	0.709601	0.194718	3.64425	0.000268178	0.0113438
RLEFHK	229.63	0.339437	0.0931529	3.64387	0.000268573	0.0113565
YIAMHY	67.2702	0.639091	0.175493	3.6417	0.000270846	0.0114285
HAVYLL	65.5383	0.592299	0.162654	3.64146	0.000271093	0.0114308
TKEYYI	325.093	0.389742	0.107071	3.64005	0.000272588	0.0114898
VIAFQS	331.501	0.383105	0.105272	3.63918	0.000273507	0.0115058
VFRYYL	88.7764	0.52772	0.145077	3.63752	0.000275271	0.0115663
LAAMMS	118.569	0.462525	0.127206	3.63604	0.00027686	0.0116209
AFRYIV	46.2465	0.697247	0.191798	3.63532	0.000277636	0.011629
RLLYSV	113.189	0.489272	0.13461	3.63473	0.000278271	0.0116474
SLRFSM	166.83	0.699522	0.19248	3.63426	0.000278785	0.0116567
HVHYAF	103.37	0.478312	0.131675	3.63253	0.000280661	0.0117167
TGPYLS	86.5885	0.608502	0.167517	3.63248	0.000280708	0.0117167
VQIYLY	78.5534	0.5207	0.143351	3.63234	0.000280861	0.011719
FRPYTV	64.4414	0.633807	0.174604	3.62997	0.000283452	0.0118025
AVDKHF	42.5212	0.687542	0.189459	3.62898	0.000284548	0.011817
IDLMSV	64.1901	0.636177	0.175306	3.62896	0.000284565	0.011817
FLHSVL	139.642	0.416088	0.114685	3.62809	0.000285525	0.0118395
HFDMTG	105.045	0.500772	0.138154	3.62475	0.000289243	0.0119729
SLVFMV	63.5272	0.799211	0.220532	3.62401	0.000290069	0.0119988
GYNATA	24269.1	0.232444	0.0641428	3.62386	0.000290242	0.0120018
LLYYRI	62.5162	0.615264	0.169832	3.62278	0.000291458	0.0120355
VTYLKR	195.256	0.474986	0.131211	3.62002	0.000294578	0.0121226
IAYLVS	96.3296	0.616645	0.170367	3.61952	0.00029515	0.0121321
LTFFTS	155.035	0.575921	0.159116	3.61951	0.000295167	0.0121321
TLWLDL	96.155	0.574143	0.158681	3.61822	0.000296636	0.012178
TYSTLM	80.5252	0.504502	0.139474	3.61719	0.000297817	0.0122159
NRIALT	275.785	0.393714	0.108881	3.616	0.000299195	0.0122452
ILVFSM	105.198	0.55032	0.152214	3.61544	0.000299836	0.0122632
IVVMHG	69.8871	0.553163	0.153089	3.61333	0.000302285	0.0123297
VIHLIR	99.9424	0.584942	0.161928	3.61237	0.000303414	0.0123674
LVRFLK	129.778	0.432064	0.119625	3.61181	0.000304064	0.0123896
VMYLVI	70.2809	0.630998	0.174708	3.61172	0.000304173	0.0123899
WFTTMV	63.3518	0.567683	0.157205	3.61111	0.00030489	0.0124148
LMYFKL	98.842	0.606051	0.167883	3.60997	0.000306235	0.0124485
WTLFNA	106.34	0.473263	0.131102	3.60987	0.000306348	0.0124488
LVLHTS	301.53	0.331978	0.0920482	3.60656	0.000310278	0.012566
RITFYW	112.31	0.465898	0.129193	3.60623	0.00031068	0.0125762
LVAMWQ	116.215	0.626765	0.173944	3.60326	0.000314253	0.0126685
TVTSTY	231.531	0.396029	0.10991	3.60323	0.000314289	0.0126685
DILSGN	564.223	0.286196	0.0794378	3.60277	0.000314846	0.0126739
LYLVNR	201.596	0.346428	0.0961586	3.60267	0.000314966	0.0126744
IKYAEW	60.2005	0.562522	0.156208	3.6011	0.000316876	0.0127163
NVRHES	113.394	0.566396	0.157284	3.60109	0.000316882	0.0127163
LTFLMS	75.587	0.767826	0.213287	3.59996	0.00031826	0.0127514
VIAVLF	60.8785	0.655645	0.182197	3.59855	0.000319994	0.0128037
MAIVLQ	83.9443	0.599752	0.166676	3.59831	0.000320292	0.0128114
MFWMLF	109.036	0.510869	0.141982	3.59812	0.000320523	0.0128163
FAVMNL	134.478	0.429906	0.119509	3.59728	0.000321567	0.0128495
PMRYLL	57.3465	0.656026	0.182365	3.59732	0.000321514	0.0128495
LRYNHS	115.57	0.549662	0.152848	3.59614	0.000322979	0.0128937
ITLTFM	174.088	0.410386	0.11414	3.59547	0.000323811	0.0129219
VVYLWF	553.2	0.444908	0.123752	3.59515	0.000324207	0.0129244
LIYMNR	47.3179	0.638824	0.177833	3.59227	0.000327808	0.013051
WKVIGI	108.548	0.472324	0.131509	3.59156	0.000328699	0.0130778
SIMYFH	207.581	0.411246	0.114559	3.58981	0.000330923	0.0131401
PIFYMR	111.311	0.436943	0.121728	3.58949	0.000331322	0.0131482
LVYYGL	133.934	0.609351	0.169771	3.58925	0.000331633	0.0131553
LALLHA	110.143	0.565497	0.157639	3.5873	0.00033412	0.0132119
YAYMLQ	91.7078	0.564592	0.157419	3.58656	0.000335074	0.0132392
VLLFLW	90.9466	0.568049	0.158391	3.58637	0.000335311	0.0132442
ARYILA	49.107	0.627458	0.174968	3.58613	0.000335626	0.0132479
SMAKNS	64.9472	0.571937	0.159484	3.58617	0.000335568	0.0132479
SIAYTY	215.703	0.364476	0.101757	3.58183	0.000341193	0.0134411
LVLSIN	192.886	0.463598	0.129453	3.58122	0.000341999	0.0134595
NLMFMR	152.923	0.420429	0.117395	3.58132	0.000341867	0.0134595
NSPFTV	59.6719	0.592642	0.165513	3.58063	0.000342762	0.0134852
VFVFLL	91.0544	0.521456	0.14569	3.57922	0.000344625	0.0135407
LHFYMM	92.5104	0.529677	0.147993	3.57907	0.000344819	0.0135439
LRYNSW	166.764	0.650613	0.181802	3.5787	0.000345309	0.0135542
LALLLI	243.985	0.499203	0.139519	3.57802	0.000346203	0.0135819
FVYLIN	111.727	0.629006	0.175804	3.57789	0.000346382	0.013583
VVSLMN	131.594	0.480338	0.134315	3.57621	0.000348615	0.0136483
WFYMYS	153.152	0.414087	0.115897	3.57289	0.000353059	0.0137904
LAMRIS	89.363	0.621568	0.174013	3.57197	0.000354302	0.0138212
HIRHYL	57.7684	0.623669	0.174645	3.57106	0.000355534	0.0138648
AVVYFM	93.8103	0.612807	0.171622	3.57068	0.000356053	0.013876
IQFSLL	112.03	0.688648	0.192858	3.57075	0.000355965	0.013876
TYLYLL	107.391	0.485206	0.135907	3.57014	0.000356796	0.0139004
FSAVIL	293.007	0.320267	0.0897183	3.56969	0.000357399	0.0139104
HQYSLL	232.271	0.354	0.0991678	3.56971	0.000357382	0.0139104
MVYHTW	55.4309	0.588674	0.16504	3.56685	0.000361298	0.0140393
MYEYIV	338.315	0.406986	0.114134	3.56587	0.000362648	0.0140826
VYVFVM	217.317	0.423361	0.118754	3.56504	0.000363806	0.0141071
IQHTSL	174.983	0.385059	0.108033	3.56427	0.000364872	0.0141324
WTLYIN	93.7419	0.62071	0.174195	3.56331	0.000366214	0.0141706
VSYLQL	54.1234	0.614849	0.172583	3.56262	0.000367169	0.014203
LVLLRV	285.304	0.5483	0.154054	3.55914	0.00037207	0.0143325
YQYIVA	44.3886	0.632228	0.177629	3.55925	0.000371913	0.0143325
LRLNLG	172.937	0.379368	0.106606	3.55861	0.000372818	0.0143521
LALVAR	10911.6	0.3194	0.0898301	3.5556	0.000377123	0.0144899
FAGAIF	152.231	0.412379	0.115992	3.55525	0.000377624	0.0144965
WMYMLW	48.1862	0.778752	0.219035	3.55538	0.000377434	0.0144965
IRAYMY	60.9384	0.609718	0.171519	3.55481	0.000378253	0.0145076
VRHYVS	129.089	0.566647	0.159422	3.55438	0.000378867	0.0145197
TLYHLG	179.455	0.441455	0.124279	3.55213	0.000382125	0.0146211
ARLSDV	89.6203	0.494572	0.139244	3.55185	0.00038254	0.0146287
IMYLIW	67.2902	0.57903	0.163074	3.55071	0.000384189	0.0146814
IRYLSI	118.413	0.43013	0.121207	3.54874	0.000387084	0.0147637
VYFPYY	1258.88	0.239106	0.0673928	3.54794	0.000388256	0.014799
RNLFLL	219.203	0.386331	0.108922	3.54687	0.000389835	0.0148356
FLRNEL	86.2146	0.518582	0.146214	3.54674	0.000390023	0.0148381
LYHLLN	127.645	0.437583	0.123384	3.54653	0.000390341	0.0148454
VRLVFF	52.3523	0.590665	0.166606	3.54529	0.000392187	0.0149062
ELRLLI	169.125	0.541424	0.152796	3.54345	0.000394927	0.0149819
NMTWND	94.6443	0.47306	0.133509	3.54329	0.000395166	0.0149862
YDHIVP	314.204	0.313083	0.0883724	3.54277	0.000395945	0.0150108
HSYYWA	116.937	0.477623	0.134839	3.54217	0.000396853	0.0150216
IVLLIV	97.8778	0.488052	0.137851	3.54044	0.000399466	0.0150967
FRYAYG	95.021	0.498885	0.140925	3.54009	0.000399996	0.0151008
IMPFIF	46.1405	0.870735	0.246027	3.53918	0.000401369	0.015121
MSVYIM	217.261	0.394534	0.111476	3.53918	0.00040137	0.015121
RAGSTN	64.2542	0.59839	0.169099	3.53869	0.000402117	0.0151396
LRPLVR	109.192	0.683962	0.193444	3.53571	0.000406682	0.0152654
MLLGFN	65.6316	0.682876	0.193139	3.53568	0.00040673	0.0152654
HLLTLI	123.47	0.494329	0.139845	3.53483	0.000408042	0.0152889
SAYRWG	152.213	0.416019	0.117699	3.53461	0.000408377	0.0152889
TFLLYL	47.1772	0.686794	0.194297	3.53476	0.000408144	0.0152889
VHWNIV	135.479	0.441401	0.124908	3.5338	0.000409624	0.0153097
LQRYMY	98.8356	0.501035	0.141793	3.53356	0.000410003	0.0153115
LIHATK	226.201	0.317872	0.0899682	3.53316	0.000410627	0.0153205
RLVTYI	78.7913	0.570098	0.161364	3.53298	0.000410897	0.015321
CRSLAC	173.642	0.502234	0.142187	3.53221	0.000412104	0.0153517
WIRHAL	73.6026	0.523513	0.148222	3.53195	0.000412503	0.0153618
LLMYLT	87.7419	0.550473	0.155871	3.53159	0.00041307	0.0153781
YTILRY	103.089	0.449804	0.127375	3.53133	0.000413481	0.0153887
LVLSVT	59.5565	0.559433	0.158516	3.52918	0.000416845	0.0154898
LVHFMV	55.9088	0.643097	0.182239	3.52887	0.000417343	0.0155035
LMMYEP	108.473	0.493497	0.139859	3.52853	0.000417869	0.0155134
LVWSMR	130.546	0.600122	0.170107	3.52792	0.000418839	0.0155446
LNDRLR	180.683	0.359689	0.101975	3.52723	0.000419939	0.015571
IAPSLS	116.736	0.428945	0.12165	3.52606	0.000421793	0.0156212
LMLTMW	92.4768	0.547972	0.155435	3.52542	0.000422816	0.0156438
LHTRID	185.585	0.369219	0.104743	3.52502	0.000423458	0.0156515
LMVLIR	57.7508	0.67097	0.190396	3.52407	0.000424967	0.0156943
MVLQYR	102.673	0.464865	0.131923	3.52377	0.000425448	0.0157001
RITFVV	199.38	0.39474	0.112037	3.52328	0.000426237	0.015717
HQLFLF	103.038	0.517203	0.14685	3.52198	0.000428331	0.0157845
MFVPLS	146.542	0.375479	0.106626	3.52147	0.000429161	0.0158102
LALIAL	44.5804	0.646571	0.18368	3.5201	0.000431383	0.0158565
HTPTNH	63.7119	0.552914	0.157119	3.51908	0.000433041	0.0159092
VLLFIH	187.811	0.520675	0.147973	3.51872	0.000433637	0.0159262
STDHRN	184.896	0.36356	0.103326	3.51858	0.000433855	0.0159293
PFNVIV	211.057	0.358693	0.101997	3.5167	0.000436939	0.0159887
FVYLSW	217.646	0.369388	0.105044	3.51652	0.000437244	0.0159949
IRTLAT	53.4564	0.68921	0.196031	3.51582	0.000438399	0.0160226
TIAYAW	156.488	0.413862	0.117725	3.51551	0.000438907	0.0160313
RYLLAT	170.51	0.460653	0.131089	3.51405	0.000441322	0.0160901
MHYSMF	105.518	0.64333	0.183103	3.51349	0.000442263	0.0161146
RLSFYR	42.4036	0.685324	0.195108	3.51254	0.00044385	0.0161528
YLLAGM	95.1709	0.551335	0.156959	3.5126	0.000443741	0.0161528
PSYFLA	103.049	0.655388	0.186599	3.51228	0.000444283	0.0161588
LWFAVK	172.448	0.461772	0.131477	3.51218	0.000444451	0.01616
ITPHYL	132.897	0.429897	0.122409	3.51197	0.000444791	0.0161668
IRYASF	56.7035	0.56721	0.16152	3.51171	0.000445234	0.0161688
RLRYSV	180.453	0.688698	0.196167	3.51077	0.000446804	0.016216
QLLFLV	2381.11	0.414548	0.11813	3.50924	0.000449381	0.01628
SHTHIS	5441.9	0.349035	0.0994585	3.50935	0.000449201	0.01628
GLSYVV	42.7092	0.637611	0.181849	3.50627	0.000454432	0.0164233
RLAYLR	237.771	0.53878	0.153688	3.50567	0.000455453	0.0164304
LRLLHL	78.634	0.575187	0.164086	3.50539	0.000455943	0.016442
LVHMRS	364.356	0.63432	0.180959	3.50533	0.000456048	0.016442
LAFISA	86.3967	0.515962	0.147209	3.50496	0.00045667	0.0164496
NLRFFY	77.1912	0.505545	0.144281	3.50389	0.000458511	0.016501
AMIFTV	62.3979	0.626036	0.178694	3.5034	0.000459367	0.0165218
SLRYWG	93.3768	0.499657	0.142627	3.50324	0.00045964	0.0165218
LRWLLS	154.22	0.598123	0.170783	3.50224	0.000461372	0.0165722
AYLIAR	166.806	0.457254	0.130594	3.50133	0.000462934	0.0165951
YAYYTA	91.1345	0.612689	0.175013	3.50082	0.000463837	0.0166129
LMPLLR	112.094	0.468454	0.133871	3.49929	0.000466499	0.0166824
TRFYVW	142.491	0.553255	0.158108	3.49923	0.000466612	0.0166824
LKLFEV	71.8048	0.518566	0.148339	3.49581	0.00047262	0.016857
VIMLLL	79.8525	0.497562	0.142344	3.4955	0.000473181	0.016872
FTTYHY	190.329	0.390647	0.111765	3.49526	0.000473606	0.0168821
FLRLFF	102.817	0.492495	0.140912	3.49505	0.000473981	0.0168821
LYILAQ	125.962	0.444578	0.127204	3.49499	0.000474072	0.0168821
FTHFSW	171.668	0.38041	0.108885	3.49368	0.00047641	0.0169289
LAYMWT	57.1904	0.66878	0.191471	3.49286	0.00047788	0.0169588
YVFYIA	58.34	0.703707	0.201567	3.49118	0.0004809	0.0170407
PAYVIM	69.8345	0.560344	0.160565	3.48983	0.000483329	0.0171066
KLVFVM	46.1701	0.625633	0.179407	3.48722	0.000488061	0.0172334
LVTFVF	77.369	0.686981	0.197061	3.48614	0.000490045	0.0172831
NAVIRI	103.137	0.47878	0.137357	3.48566	0.000490927	0.017304
AFDLFD	261.333	0.302932	0.0869329	3.48467	0.000492747	0.0173426
SNWSTH	101.889	0.496949	0.142701	3.48244	0.000496873	0.017452
VYYVRN	112.496	0.440802	0.126585	3.48225	0.000497217	0.0174589
LFVRMD	160.502	0.388256	0.11151	3.4818	0.000498064	0.0174784
LMYQFY	51.8765	0.60047	0.172514	3.48071	0.000500094	0.0175446
LLSYST	153.064	0.438073	0.12589	3.4798	0.000501797	0.0175753
LVTYID	141.272	0.413471	0.118821	3.47979	0.000501814	0.0175753
LWFILV	98.129	0.656672	0.188722	3.47957	0.000502212	0.0175828
YSTFFS	80.0008	0.556061	0.15983	3.47907	0.000503151	0.0175952
PLVFMM	117.386	0.636093	0.182857	3.47863	0.000503984	0.0176085
TRLEDV	188.181	0.330845	0.0951098	3.47856	0.00050412	0.0176085
NMYANN	314.611	0.308675	0.0887485	3.47809	0.000505002	0.0176342
LLSIVL	151.029	0.402909	0.11585	3.47785	0.000505461	0.0176451
IAYFNP	96.0649	0.507673	0.146024	3.47665	0.000507725	0.0177035
YTTLLM	56.9944	0.626589	0.18032	3.47487	0.000511098	0.0177952
SYSKSL	85.4109	0.57836	0.166458	3.47451	0.000511786	0.0178133
YVRWIG	68.7542	0.593802	0.170906	3.47444	0.000511915	0.0178133
YSYLAM	46.258	0.611632	0.176061	3.47398	0.000512802	0.0178171
DFPDII	98.3149	0.458521	0.132045	3.47247	0.000515687	0.0178926
HFSLFL	83.2257	0.509539	0.146758	3.47196	0.000516673	0.0179217
LSSPIG	252.357	0.307261	0.0885555	3.4697	0.000521037	0.0180313
VSWYTM	211.106	0.336977	0.0971432	3.46887	0.000522655	0.0180768
WQFLIY	54.7778	0.633086	0.182541	3.46819	0.000523983	0.0181176
LRYNNG	62.1463	0.615434	0.177513	3.46699	0.00052633	0.0181777
RLIVLV	359.804	0.293252	0.0846678	3.46357	0.000533066	0.0183748
IALFRS	400.704	0.565692	0.163339	3.4633	0.000533585	0.0183806
MAHFLA	57.8599	0.567957	0.164037	3.46237	0.000535439	0.0184132
LTSHVL	124.115	0.486157	0.140429	3.46194	0.000536305	0.0184267
LVMGML	61.1636	0.560558	0.161914	3.46207	0.000536032	0.0184267
MTDLDS	330.252	0.293909	0.084911	3.46138	0.000537422	0.0184545
VVAFFS	105.051	0.47392	0.136993	3.45946	0.000541268	0.0185493
NVAFTF	107.905	0.499304	0.144429	3.4571	0.000546025	0.0186484
HTLFFI	151.347	0.421145	0.121831	3.45679	0.00054665	0.0186538
SMVYFM	68.9105	0.744979	0.215614	3.45516	0.000549969	0.018735
SPLSFY	46.2782	0.691149	0.200078	3.45439	0.000551538	0.0187672
DYSQLS	145.905	0.371314	0.107514	3.45362	0.000553107	0.0188087
SIVLYK	290.755	0.307235	0.0889955	3.45225	0.000555935	0.0188739
IGLYMT	114.767	0.519825	0.150597	3.45176	0.000556941	0.0188814
LVYNIL	69.6081	0.732044	0.212097	3.45146	0.000557565	0.0188814
ILLAVN	65.7543	0.611688	0.177255	3.45089	0.000558748	0.0189105
LAFLSP	176.674	0.517838	0.150068	3.4507	0.00055914	0.0189184
MLFFIL	51.8302	0.605386	0.17546	3.45027	0.000560017	0.018934
VLLSLF	52.6905	0.570617	0.165384	3.45025	0.000560074	0.018934
VVFLSI	53.1069	0.737769	0.21389	3.44929	0.000562054	0.0189849
ETILVQ	79.0507	0.523781	0.151931	3.4475	0.000565799	0.0190684
YIVTYL	183.524	0.491794	0.142733	3.44555	0.000569904	0.0191583
NVRWLL	80.7073	0.519827	0.150911	3.4446	0.000571909	0.0192095
LRLSVW	60.6317	0.712464	0.206996	3.44193	0.000577586	0.0193622
IVVLNM	121.413	0.552531	0.160543	3.44164	0.000578189	0.0193634
CCAALI	72.0363	0.537315	0.156131	3.44143	0.000578652	0.0193709
LTFSLY	112.151	0.424533	0.123435	3.43931	0.000583196	0.0194849
LALLSA	114.916	0.660312	0.192003	3.43906	0.000583729	0.0194973
LLVHSF	74.0661	0.500468	0.145627	3.43664	0.000588972	0.0196368
YAFSLH	65.232	0.579753	0.168707	3.43646	0.00058938	0.0196368
VVYWTA	132.73	0.452127	0.131626	3.43493	0.000592706	0.0197092
MRTFIL	235.28	0.339844	0.0989683	3.43387	0.000595036	0.0197648
SLVVAA	153.369	0.409602	0.119328	3.43257	0.000597882	0.0198209
VSVTRF	75.661	0.490568	0.142985	3.4309	0.000601587	0.0199162
LAFQVV	106.072	0.488112	0.142314	3.42981	0.000603994	0.0199683
AGVYVY	46.2883	0.732318	0.213627	3.42803	0.000607989	0.020088
LAFSLL	112.587	0.669005	0.195175	3.42771	0.000608693	0.0201015
LVSLIR	74.7632	0.603351	0.176109	3.426	0.000612534	0.0202005
ALLHLL	57.3501	0.609923	0.178033	3.4259	0.000612773	0.0202028
LAYLVS	48.9723	0.710117	0.207334	3.42499	0.000614825	0.0202537
VHYSVG	238.31	0.399062	0.116529	3.42457	0.000615779	0.0202765
LRFSNW	77.9502	0.683075	0.199523	3.42353	0.00061813	0.0203291
AIWQIV	128.32	0.56322	0.164525	3.42331	0.000618631	0.0203331
LACNIM	387.875	0.346837	0.101319	3.42322	0.000618846	0.0203331
TRYYHS	143.394	0.488581	0.142752	3.42259	0.000620273	0.0203716
LCTFVA	165.25	0.560412	0.163792	3.42149	0.000622802	0.0204296
FWYSIT	112.905	0.648201	0.189468	3.42116	0.000623556	0.0204347
LRYGML	56.3021	0.622952	0.182087	3.42117	0.00062352	0.0204347
LDYMVR	51.0912	0.64764	0.189336	3.42059	0.000624855	0.0204716
IVMYIE	269.705	0.368783	0.107826	3.42018	0.000625806	0.0204884
VLTYIV	104.806	0.505949	0.147961	3.41948	0.000627404	0.0205271
LVWFVA	59.4409	0.582906	0.170544	3.41793	0.000630999	0.0205941
RFYLLV	70.0582	0.627281	0.183615	3.41627	0.000634846	0.0206803
MMLFLA	69.515	0.730136	0.213732	3.41613	0.000635178	0.0206855
WKLLRV	121.028	0.431628	0.126399	3.41482	0.00063825	0.0207438
TTFDLL	89.0746	0.472001	0.138244	3.41425	0.000639582	0.0207725
IMLVMD	152.042	0.437981	0.128296	3.41382	0.000640585	0.0207938
FALYEA	63.8276	0.694454	0.20347	3.41305	0.000642392	0.0208411
YAYFLL	124.533	0.473217	0.138685	3.41218	0.000644456	0.0208855
ALNTVF	149.788	0.457088	0.134087	3.40888	0.000652296	0.0210485
LVQLVS	82.6851	0.640022	0.187807	3.40788	0.000654706	0.0210979
FPPFSK	102.762	0.452505	0.132795	3.40754	0.000655523	0.0211186
LLAYNT	253.535	0.353008	0.103648	3.40584	0.000659598	0.0212384
LLNSWV	431.632	0.266092	0.0781341	3.40558	0.000660238	0.021246
FMVLCC	169.603	0.436532	0.12821	3.40482	0.000662067	0.0212665
LLWYLS	62.5609	0.58719	0.172478	3.40443	0.000663028	0.021286
LVYSGR	47.4114	0.660662	0.194056	3.40448	0.000662892	0.021286
MIRYSF	90.7385	0.481528	0.141468	3.4038	0.000664566	0.0213059
PLYVYG	43.4812	0.686452	0.201776	3.40206	0.000668811	0.0214143
ARGLIQ	115.154	0.585705	0.172181	3.40167	0.000669753	0.0214158
LYRLLN	104.79	0.436324	0.128278	3.40138	0.00067046	0.0214238
MRYSVS	91.9675	0.589142	0.173208	3.40135	0.000670537	0.0214238
MPMFYV	91.8015	0.490563	0.144243	3.40094	0.000671534	0.0214499
ERSAFV	42.2738	0.621574	0.182779	3.40069	0.000672161	0.0214528
HSYLLS	282.441	0.367323	0.108026	3.40032	0.000673081	0.021465
MAWRVV	78.8654	0.524933	0.154377	3.40034	0.000673014	0.021465
ISRTFN	162.518	0.359543	0.105779	3.39901	0.00067631	0.0215444
HMVIYV	75.4944	0.50824	0.149545	3.39857	0.000677381	0.021562
QRWGVQ	50.8324	0.578097	0.170142	3.39774	0.000679456	0.0216165
FRCLTI	43.3126	0.782462	0.230353	3.39679	0.000681801	0.0216452
LIYSRL	43.5969	0.761719	0.224268	3.39647	0.000682598	0.0216648
YTTVFV	136.805	0.436279	0.128485	3.39557	0.000684869	0.0217253
LRLFAI	44.1383	0.696754	0.205214	3.39526	0.000685624	0.0217272
MRYSTA	55.9835	0.633959	0.186711	3.39541	0.000685266	0.0217272
VQNASY	100.556	0.518441	0.152729	3.39452	0.0006875	0.0217685
LLTLAI	49.2779	0.630445	0.185773	3.39363	0.000689737	0.0218047
VFGVRI	119.019	0.502851	0.148257	3.39176	0.000694446	0.0219074
IYAKSY	122.333	0.46945	0.138435	3.39112	0.000696071	0.0219356
LYMSYW	136.842	0.425778	0.125572	3.3907	0.000697147	0.0219637
ILVYRL	91.6799	0.787966	0.232412	3.39038	0.000697953	0.0219718
PRIIYY	54.687	0.58912	0.173819	3.38928	0.000700765	0.0220256
FAYLCG	83.61	0.504637	0.148901	3.38908	0.000701277	0.0220288
NVMFFM	68.8249	0.651476	0.192235	3.38896	0.000701579	0.0220288
AFQIIL	140.488	0.435353	0.128542	3.38685	0.000706999	0.0221441
SYVMLA	63.7364	0.570174	0.168376	3.38632	0.000708378	0.0221661
TPFVVL	116.346	0.44435	0.13123	3.38603	0.000709121	0.022183
YRLRLG	168.032	0.637898	0.188395	3.38596	0.000709288	0.022183
HLRFSF	124.189	0.458634	0.135462	3.3857	0.00070996	0.0221869
LILSLS	49.6297	0.669805	0.197906	3.38446	0.000713189	0.0222554
TSLAFV	186.028	0.383619	0.11338	3.38349	0.000715718	0.02232
PHYLVF	219.084	0.384006	0.113535	3.38227	0.000718882	0.0223896
QFEFIS	182.741	0.404682	0.119682	3.38131	0.0007214	0.0224446
SIVFLT	47.1285	0.718914	0.212619	3.38123	0.000721616	0.0224456
FRHSYG	74.127	0.524041	0.155098	3.37878	0.000728089	0.0226117
RIVMLL	53.0355	0.586542	0.173629	3.37813	0.000729805	0.0226591
ELRMLT	194.822	0.338077	0.100125	3.37655	0.000734001	0.0227599
LFAFIY	296.565	0.438017	0.129736	3.3762	0.000734934	0.0227712
DATLSG	141.419	0.505854	0.14985	3.37574	0.000736173	0.0227978
LTYRPW	93.3996	0.523563	0.155093	3.3758	0.00073601	0.0227978
AVNGQQ	42.6915	0.647529	0.191891	3.37446	0.00073961	0.0228776
LFWSIA	70.2609	0.574931	0.170375	3.3745	0.000739512	0.0228776
TIYHIT	311.006	0.375332	0.111231	3.37435	0.000739895	0.0228776
IVLMIL	48.9478	0.616511	0.182724	3.37399	0.000740859	0.0229015
LIMAHM	189.435	0.398635	0.118172	3.37335	0.000742589	0.0229283
SLMFFT	229.541	0.44052	0.130591	3.37328	0.000742793	0.0229283
SRYFVS	75.343	0.521654	0.154654	3.37305	0.000743411	0.0229283
VHVNDF	127.335	0.461429	0.136802	3.37296	0.000743641	0.0229283
GFTISE	91.7317	0.443391	0.13148	3.37231	0.000745391	0.022935
HVFLTR	97.8236	0.534509	0.158487	3.37256	0.000744718	0.022935
LWHLFM	85.6588	0.472894	0.140232	3.37222	0.000745643	0.022935
MAFFLM	81.3269	0.513622	0.152312	3.37217	0.000745771	0.022935
SYLYLF	223.259	0.304215	0.0902041	3.37251	0.000744852	0.022935
SHESNN	60.361	0.579344	0.171815	3.37191	0.000746492	0.0229513
LRMLRT	203.077	0.580917	0.172293	3.37168	0.00074711	0.0229585
PWRYVH	53.4475	0.593155	0.175929	3.37156	0.000747445	0.022963
LKFYLS	105.584	0.70397	0.208803	3.37146	0.000747707	0.0229651
LVLYTS	49.7882	0.742459	0.220257	3.37088	0.000749286	0.0230018
LKYFLY	83.2923	0.5953	0.176717	3.36866	0.000755352	0.0231347
YPLRRG	80.4902	0.528034	0.156762	3.36839	0.000756095	0.0231516
QSARQG	117.495	0.420058	0.124718	3.36806	0.000756997	0.0231614
LHGYTP	134.836	0.453217	0.13464	3.36613	0.000762307	0.0233001
PRFSTS	126.65	0.423707	0.125923	3.36482	0.000765941	0.0233814
VLAFLS	84.5908	0.499764	0.14863	3.36247	0.000772494	0.0235215
GYRSPY	175.825	0.402376	0.119689	3.36184	0.000774255	0.0235572
DVYFVL	99.8902	0.483116	0.143733	3.36121	0.000776026	0.0235964
NSAIWA	327.783	0.323216	0.0961664	3.36101	0.000776594	0.0236044
YLRLLI	82.9001	0.476579	0.1418	3.36093	0.000776794	0.0236045
CYHHCS	186.483	0.383972	0.114249	3.36085	0.000777035	0.0236058
LLFSSN	185.489	0.395415	0.117657	3.36073	0.000777368	0.02361
LHSFFV	61.7163	0.562733	0.167458	3.36044	0.000778193	0.0236189
IAMYLA	124.844	0.676252	0.201266	3.35999	0.000779467	0.0236497
FRWYLP	127.686	0.435166	0.129524	3.35972	0.000780202	0.0236594
LTMFLF	43.7339	0.643036	0.191398	3.35969	0.000780308	0.0236594
TGITIH	87.6834	0.459828	0.136867	3.35966	0.000780376	0.0236594
LSYSTG	237.69	0.459484	0.13678	3.3593	0.000781397	0.0236664
AVYMSL	92.5814	0.436121	0.129872	3.35808	0.000784863	0.023746
ILWANG	1741.27	0.225232	0.0670789	3.35771	0.0007859	0.0237667
VILIPY	211.493	0.384038	0.11438	3.35755	0.000786351	0.0237744
SDVWIL	93.2345	0.442264	0.131749	3.35687	0.000788289	0.023815
LAHLFT	96.5995	0.514756	0.153348	3.35679	0.000788527	0.0238161
PRYFAG	196.332	0.37901	0.11293	3.35615	0.00079037	0.0238598
CNILIE	44.2947	0.706967	0.210704	3.35527	0.000792887	0.0239075
LIWYVL	64.5051	0.550672	0.164126	3.35518	0.000793147	0.0239075
LFAVFP	294.008	0.401188	0.119579	3.355	0.000793643	0.0239164
HSIMNF	69.2507	0.64957	0.193665	3.3541	0.000796234	0.0239825
FRLSSV	205.316	0.41653	0.124192	3.35393	0.000796739	0.0239916
MPSNVH	206.245	0.32351	0.0964648	3.35366	0.000797496	0.0240024
PRMYHG	160.93	0.460518	0.137357	3.35272	0.000800216	0.0240494
STVYFH	111.886	0.435213	0.12981	3.3527	0.000800262	0.0240494
LGYFIG	468.853	0.489587	0.146041	3.35238	0.000801187	0.0240711
RVVLLV	96.521	0.443464	0.132301	3.35194	0.000802475	0.0240978
LTIDLF	149.188	0.354427	0.105764	3.35112	0.000804842	0.0241386
RLVNRL	160.694	0.381175	0.113745	3.35113	0.000804825	0.0241386
FQVVLM	54.0963	0.554389	0.165477	3.35025	0.000807388	0.0241911
LMTYCM	322.431	0.308757	0.0921615	3.35018	0.000807601	0.0241911
SYVYFS	47.4819	0.585748	0.174908	3.34888	0.000811377	0.0242678
SAYYIM	183.026	0.408379	0.121956	3.34858	0.00081226	0.0242821
ILFRIT	52.691	0.569809	0.170182	3.34824	0.000813264	0.0243
APILHE	57.4741	0.560008	0.167259	3.34814	0.000813545	0.0243024
VSLMFM	95.5922	0.519372	0.155209	3.34626	0.000819084	0.0244313
INVYVR	167.544	0.378575	0.113138	3.34615	0.000819427	0.0244354
LLRFHR	174.257	0.431625	0.12909	3.34359	0.000827011	0.0245906
MMVFSL	50.2212	0.604964	0.180941	3.34343	0.000827483	0.0245961
LLFLFG	91.0151	0.529297	0.158356	3.34246	0.000830393	0.024646
LRWFVR	135.216	0.566539	0.169545	3.34152	0.000833196	0.0247108
IQYVSL	57.0654	0.543793	0.162771	3.34086	0.000835208	0.0247521
LVYFLL	71.848	0.561328	0.168036	3.34052	0.000836225	0.02477
VSLSRY	363.291	0.331435	0.0992373	3.33982	0.000838322	0.0248137
WQISWS	77.0527	0.484823	0.14517	3.33969	0.000838728	0.0248196
PTHLMS	202.403	0.480174	0.143782	3.3396	0.000838994	0.0248213
LRHLVL	103.608	0.623844	0.186813	3.33939	0.000839614	0.0248335
LSVVFI	203.459	0.339902	0.101796	3.33905	0.000840656	0.0248582
LSYNSS	92.2584	0.435837	0.130548	3.33852	0.000842247	0.0248869
GFWFVM	108.926	0.406411	0.121754	3.33796	0.000843959	0.0249252
VLTALL	89.824	0.584178	0.175038	3.33744	0.000845551	0.0249538
TAVFVN	75.3247	0.532904	0.159794	3.33494	0.000853185	0.025132
RTFNPY	92.7465	0.48303	0.144909	3.33333	0.000858132	0.0252628
NETMRY	220.387	0.352862	0.105874	3.33286	0.000859595	0.0252935
AWWSIF	54.3284	0.5848	0.175543	3.33139	0.000864141	0.0253774
VVWVHT	57.4928	0.623499	0.187156	3.33144	0.000863987	0.0253774
TLFTLS	101.126	0.561425	0.16853	3.33131	0.000864392	0.0253786
TLFISI	83.5926	0.531579	0.159587	3.33096	0.000865459	0.0253974
LAWRRG	59.4653	0.706878	0.212247	3.33045	0.000867072	0.0254149
LVMMQW	87.9621	0.632026	0.189778	3.33035	0.000867378	0.0254149
QLYTLY	55.2339	0.601073	0.180475	3.33051	0.000866869	0.0254149
FSYMVT	81.1232	0.559236	0.167934	3.3301	0.000868138	0.0254263
IALFSI	72.291	0.58615	0.176096	3.32858	0.000872895	0.0255451
VRVLSY	91.7435	0.448788	0.134831	3.32853	0.000873046	0.0255451
FRQWGM	123.724	0.457779	0.137554	3.32798	0.000874774	0.0255644
VQMILF	58.5588	0.586863	0.176339	3.32803	0.000874628	0.0255644
MLMFLT	92.0662	0.629241	0.189097	3.32762	0.000875916	0.0255831
MSYSIM	50.5352	0.570428	0.17148	3.3265	0.000879449	0.025676
HLYSYR	50.4591	0.566734	0.170437	3.32518	0.000883618	0.0257664
LWMLLS	106.178	0.57025	0.171537	3.32435	0.000886257	0.0258182
SMAYML	72.2223	0.565274	0.170309	3.31911	0.000903034	0.0262132
LMLLLR	94.4741	0.613333	0.184828	3.31839	0.000905364	0.0262536
NGLVHM	191.057	0.322301	0.0971692	3.3169	0.000910223	0.0263626
DVPDNW	202.662	0.388223	0.117065	3.3163	0.000912165	0.026387
PYTPWS	137.401	0.375383	0.113218	3.31557	0.000914548	0.0264495
YPYLSH	2175.45	0.197557	0.0595998	3.31472	0.00091734	0.0265111
LFMYVI	76.5834	0.569658	0.171863	3.3146	0.000917741	0.0265163
PLSMRG	50.753	0.65056	0.196278	3.31448	0.000918152	0.0265217
DIHYQH	60.7177	0.571906	0.172568	3.31409	0.000919428	0.0265522
SCCVRY	104.978	0.402345	0.121417	3.31375	0.000920524	0.0265775
SLMVNI	56.5809	0.543395	0.164063	3.3121	0.000925976	0.0266681
VGGRMA	49.0967	0.601085	0.181524	3.31132	0.000928572	0.0267245
VILALS	84.5006	0.523053	0.157972	3.31105	0.000929464	0.0267326
LLLHYR	78.0597	0.649075	0.196097	3.30997	0.000933059	0.0267846
VTLSFY	85.9052	0.505894	0.152887	3.30894	0.000936505	0.0268573
LSLLVQ	76.2636	0.491682	0.148631	3.30808	0.000939387	0.0269082
LTHYIW	259.98	0.532541	0.160996	3.3078	0.000940318	0.026922
QVFSIL	90.8293	0.532135	0.16089	3.30745	0.000941506	0.0269432
TMTLLV	83.7369	0.510385	0.154323	3.30725	0.000942152	0.0269552
GRWNCL	54.0433	0.604775	0.182876	3.30701	0.000942963	0.0269656
ILHMLD	121.738	0.446671	0.135105	3.30611	0.000946002	0.0270362
KVSSLF	82.1127	0.483088	0.14613	3.30588	0.000946776	0.0270423
IALHVL	51.9436	0.587736	0.177833	3.30499	0.00094981	0.0271096
PVFFWW	144.018	0.397329	0.120221	3.30499	0.000949796	0.0271096
YPSCLT	59.9848	0.716539	0.21683	3.30461	0.000951071	0.0271391
SLTYNV	61.286	0.541201	0.163781	3.30443	0.000951708	0.0271444
HLLIHS	3850.65	0.376691	0.114002	3.30425	0.000952325	0.0271545
VMLLSL	90.6226	0.742884	0.224889	3.30334	0.000955416	0.0271919
LIMLSL	55.4952	0.539568	0.163354	3.30306	0.000956346	0.0272119
LAFSSY	44.5588	0.660622	0.200018	3.30281	0.000957201	0.0272298
IACSTW	292.954	0.42826	0.129685	3.30231	0.000958916	0.0272721
LVLYTN	276.819	0.532802	0.161412	3.30088	0.000963816	0.027366
GIVYAR	134.868	0.620532	0.188031	3.30016	0.000966291	0.0274103
IFAVLR	69.001	0.495439	0.150156	3.29949	0.000968591	0.0274544
LVYRST	103.556	0.613179	0.18585	3.29932	0.000969179	0.0274598
LSYFRT	124.727	0.447257	0.135603	3.29827	0.000972814	0.0275378
IMLFLH	125.223	0.421988	0.127949	3.29809	0.000973462	0.0275421
WTKCRL	69.6159	0.543539	0.164817	3.29783	0.00097435	0.0275607
VFSVMW	64.7161	0.517123	0.156812	3.29773	0.000974693	0.0275639
IVPLTV	110.771	0.422204	0.128058	3.29698	0.000977296	0.0276245
LRVFAT	44.7596	0.734691	0.222845	3.29687	0.000977686	0.027629
TVYRLD	65.7246	0.543692	0.164954	3.29602	0.000980645	0.027693
LALFLK	159.831	0.53854	0.163452	3.2948	0.000984915	0.0277727
LRMLSM	48.1841	0.683754	0.207528	3.29476	0.000985073	0.0277727
DTLYNM	105.651	0.434447	0.131883	3.29419	0.000987062	0.0278022
SSVTSV	147.972	0.347736	0.105572	3.29382	0.000988342	0.0278238
TFLVNY	443.783	0.255291	0.077507	3.29377	0.000988528	0.0278238
FSPRRW	72.8333	0.499554	0.151699	3.29305	0.000991067	0.0278888
LLRSSF	190.904	0.371873	0.11294	3.29265	0.000992484	0.0279221
ASLLLE	197.456	0.323059	0.0981193	3.29251	0.000992959	0.0279268
SVRYSV	54.582	0.591605	0.179688	3.2924	0.000993351	0.0279268
FTWRLL	83.5006	0.447791	0.136044	3.29151	0.000996506	0.0279827
MSSYRN	170.593	0.391063	0.118875	3.2897	0.00100294	0.0280976
IFLYMM	106.377	0.679583	0.206763	3.28677	0.00101343	0.0282973
LSNYVS	448.377	0.270688	0.0823626	3.28654	0.00101425	0.0282973
LSTYTR	133.48	0.444077	0.135121	3.28653	0.00101432	0.0282973
VYITLL	85.432	0.496008	0.150915	3.28667	0.0010138	0.0282973
IRTYYL	99.7226	0.449187	0.136699	3.28596	0.00101635	0.0283347
LVLYSW	80.7136	0.475516	0.144734	3.28545	0.0010182	0.0283659
WTPMWL	73.1745	0.504836	0.153762	3.28323	0.00102623	0.028551
TRHFHV	2731.95	0.164398	0.0500832	3.28249	0.00102894	0.0286049
VLIEYW	181.6	0.320276	0.0975729	3.28243	0.00102916	0.0286049
YVWYLS	43.0003	0.605531	0.184597	3.28029	0.00103699	0.0287561
FRLSCA	103.229	0.56397	0.171941	3.28002	0.00103798	0.0287566
WTRYLL	130.488	0.490673	0.14959	3.28012	0.00103764	0.0287566
LWLSLS	215.894	0.316705	0.0965704	3.27952	0.00103982	0.0287944
LYVVRM	306.628	0.307578	0.0938629	3.27688	0.0010496	0.0289983
LVYHWL	66.3968	0.590518	0.180281	3.27555	0.00105458	0.0290956
SHHIWM	100.633	0.437721	0.133663	3.27482	0.0010573	0.0291571
SVNPML	111.34	0.50836	0.15527	3.27403	0.00106027	0.0292254
IYHHFT	148.195	0.430183	0.13146	3.27236	0.00106656	0.0293583
DWRLYL	174.344	0.346814	0.10599	3.27214	0.00106738	0.0293607
AFYIVN	116.85	0.389185	0.118992	3.27067	0.00107292	0.0294703
LRAYYG	47.0796	0.583792	0.178486	3.2708	0.00107245	0.0294703
GISFLT	67.4473	0.568844	0.17399	3.26941	0.0010777	0.0295565
LVNRLS	155.102	0.387174	0.118427	3.26932	0.00107807	0.0295599
AEQMAH	88.6322	0.453828	0.138821	3.26916	0.00107868	0.0295651
IFTHSV	95.5738	0.417966	0.127852	3.26914	0.00107875	0.0295651
HYDLSS	176.482	0.324575	0.09929	3.26896	0.00107943	0.0295701
PSLFDF	246.159	0.314549	0.0962323	3.26864	0.00108066	0.029597
TTFLLL	64.7119	0.515872	0.157863	3.26785	0.00108367	0.029672
LLFLKS	52.1275	0.615315	0.188304	3.26767	0.00108435	0.0296779
VRTLLY	60.3827	0.606787	0.185857	3.26481	0.00109536	0.0299182
LIASAY	56.9027	0.644917	0.197575	3.26416	0.00109789	0.0299528
VGLMFQ	65.4998	0.646259	0.197986	3.26416	0.0010979	0.0299528
AQRLPD	253.682	0.313973	0.0961921	3.26402	0.00109845	0.0299611
VTVITY	90.4422	0.526234	0.161228	3.26392	0.00109883	0.029963
VVIMSS	217.763	0.444573	0.136243	3.2631	0.00110202	0.0300243
LTLLTD	125.158	0.400797	0.122853	3.26242	0.00110466	0.0300688
LCYFLS	88.7546	0.627025	0.192226	3.26192	0.00110661	0.0300945
IMYTYY	85.2896	0.487793	0.149638	3.25982	0.00111485	0.0302705
GPHMFH	181.583	0.32325	0.0991717	3.2595	0.00111609	0.0302837
GYHATG	96.1122	0.45726	0.140324	3.25861	0.0011196	0.0303659
YLSVYV	56.5083	0.645987	0.19824	3.2586	0.00111963	0.0303659
LLYTIK	107.205	0.548016	0.168208	3.25797	0.00112214	0.0304029
SSLLQL	86.3675	0.467224	0.143438	3.25732	0.00112469	0.0304482
VRAMTV	62.1316	0.528529	0.162281	3.25688	0.00112644	0.0304749
LRLASL	80.6679	0.514745	0.158068	3.25648	0.00112803	0.0305109
ALIYHQ	116.09	0.391843	0.120371	3.2553	0.00113272	0.0306103
LTYFSP	56.8063	0.783896	0.240802	3.25536	0.00113248	0.0306103
QLSYFI	75.7833	0.469155	0.144134	3.25499	0.00113397	0.0306302
PDRRIR	160.485	0.64836	0.199205	3.25473	0.001135	0.0306511
PIRAHA	56.8304	0.606418	0.186387	3.25355	0.00113973	0.0307543
VIYWIA	112.321	0.454723	0.139787	3.25297	0.00114204	0.0308065
PLAYLY	116.604	0.549899	0.169126	3.25141	0.00114835	0.0309319
VVISFY	111.339	0.440909	0.135607	3.25137	0.00114849	0.0309319
ISQFVL	196.93	0.33046	0.101664	3.2505	0.00115203	0.0310132
FVTMIS	119.024	0.519584	0.159876	3.24991	0.00115441	0.0310703
VIPLKV	126.334	0.405545	0.124835	3.24866	0.00115949	0.0311931
HAFFIV	61.9555	0.576358	0.177452	3.24796	0.00116235	0.0312629
MRLLLK	55.363	0.580133	0.17862	3.24786	0.00116277	0.0312671
FVMLGG	257.19	0.303164	0.0933554	3.24742	0.00116455	0.0313011
NLYVLV	81.6501	0.474798	0.146226	3.24702	0.0011662	0.0313383
IVFSSF	98.364	0.61065	0.188116	3.24613	0.00116985	0.0313943
LHCFLR	177.45	0.405693	0.124975	3.24618	0.00116964	0.0313943
MAFLLN	107.849	0.670149	0.206548	3.24453	0.00117647	0.0315295
FALLYG	102.137	0.411262	0.12676	3.24441	0.00117694	0.0315321
IALSLS	51.799	0.57207	0.176381	3.24338	0.0011812	0.0316211
IQLFRL	48.1211	0.54575	0.168283	3.24306	0.00118254	0.0316332
RYLSRM	49.7719	0.58661	0.180896	3.24281	0.00118356	0.0316332
VRTYVS	122.579	0.524608	0.16176	3.24313	0.00118226	0.0316332
VSYYIR	96.9314	0.536707	0.165545	3.24205	0.00118672	0.0316888
VTFALK	60.7161	0.555692	0.171431	3.2415	0.00118904	0.0317295
QLFFSG	139.388	0.388732	0.119944	3.24095	0.00119131	0.0317709
SVIMGF	182.773	0.332845	0.10272	3.24032	0.00119395	0.0318131
TSYYVV	78.4284	0.5375	0.165898	3.23993	0.00119558	0.0318424
WFYLVW	126.069	0.475924	0.146891	3.23998	0.0011954	0.0318424
IWYLVP	1002.85	0.276508	0.0853508	3.23967	0.00119669	0.0318605
LIYYWG	119.582	0.724218	0.223572	3.2393	0.00119824	0.0318779
RMLFLI	63.6603	0.621985	0.192032	3.23897	0.00119962	0.0319004
LVFALG	49.23	0.572325	0.176715	3.23869	0.00120082	0.0319181
RLFSTT	128.92	0.411505	0.127078	3.2382	0.00120288	0.0319586
AYVAHD	76.73	0.624912	0.192991	3.23805	0.00120351	0.0319685
RYVLQD	141.254	0.443929	0.137101	3.23798	0.00120381	0.0319693
PSEVYL	84.1904	0.563905	0.174165	3.23775	0.00120475	0.03198
YLWITY	47.7384	0.565841	0.174769	3.23766	0.00120515	0.0319836
HLTYYM	107.725	0.433269	0.133832	3.23741	0.00120619	0.0320041
MRLLRN	85.6899	0.456937	0.14116	3.23702	0.00120785	0.0320267
LVHFYL	50.2437	0.591444	0.182739	3.23655	0.00120982	0.032065
LRTFIG	70.5723	0.584471	0.180686	3.23473	0.00121757	0.0322062
GMLGTY	120.69	0.392019	0.121239	3.23345	0.00122303	0.0323018
IWLLLS	113.795	0.457095	0.141367	3.23338	0.00122333	0.0323018
VVPYCA	100.847	0.53601	0.165783	3.23319	0.00122415	0.0323149
YAYAYT	117.358	0.422786	0.130819	3.23183	0.00123002	0.0324353
RLVHLW	42.5463	0.594033	0.183815	3.23168	0.00123065	0.0324448
NLRMRT	71.9423	0.524642	0.162353	3.23148	0.0012315	0.0324457
LTPYSD	137.88	0.395921	0.122543	3.23089	0.00123407	0.0324922
LSFLYE	67.2241	0.580733	0.179763	3.23055	0.00123551	0.0325121
DVIFVF	593.197	0.274204	0.0849282	3.22865	0.00124374	0.0326893
SVFVMS	58.0447	0.524515	0.162468	3.22843	0.00124472	0.032708
YVMLFI	115.777	0.499108	0.154627	3.22783	0.00124735	0.0327411
DTYYLF	126.208	0.409026	0.126733	3.22746	0.00124896	0.0327762
LRYAFL	45.7339	0.577233	0.178914	3.22631	0.00125398	0.0328576
MSLLFL	107.027	0.415723	0.128861	3.22613	0.00125475	0.0328635
LQVSHL	85.5365	0.465471	0.144288	3.22599	0.00125539	0.0328658
RIYMGL	135.079	0.397497	0.123221	3.22589	0.00125583	0.03287
HILTTL	58.4408	0.588618	0.182535	3.22468	0.00126112	0.0329871
HLQLML	112.641	0.41038	0.127278	3.22428	0.0012629	0.0329976
LNYGTH	55.2677	0.580982	0.180182	3.22441	0.00126231	0.0329976
IVLHLS	130.567	0.418944	0.129972	3.22335	0.001267	0.0330614
TLTLRV	72.219	0.50391	0.156329	3.22339	0.00126684	0.0330614
TVVFFT	66.4766	0.536932	0.166584	3.22319	0.00126772	0.0330731
HLYWYV	71.6515	0.52007	0.161375	3.22273	0.00126974	0.0331109
VQLYVA	87.4814	0.702628	0.218032	3.22259	0.00127038	0.0331109
IMTLME	60.4465	0.547258	0.169826	3.22247	0.0012709	0.0331128
SLVLFA	150.852	0.42513	0.131947	3.22198	0.0012731	0.0331422
PGISLL	63.2335	0.514681	0.159866	3.21945	0.00128437	0.0333405
LRDNYE	92.8582	0.441775	0.137228	3.21928	0.00128513	0.0333529
PLEGVV	51.2628	0.579801	0.180138	3.21865	0.00128793	0.0334067
TVVRTS	48.4561	0.582188	0.18088	3.21863	0.00128803	0.0334067
RYDSHH	103.816	0.476029	0.147906	3.21846	0.0012888	0.033408
MSMIVY	98.9601	0.446618	0.138868	3.21614	0.00129928	0.03361
LQYVWL	77.659	0.551839	0.171666	3.21462	0.00130618	0.0337387
VGLAYM	87.7386	0.457465	0.142337	3.21395	0.00130923	0.0337809
SRSDDL	108.763	0.5333	0.165946	3.2137	0.00131035	0.0337954
YAATLY	73.6334	0.50764	0.157985	3.21323	0.00131253	0.0338443
ARLMNT	357.169	0.253684	0.0789604	3.2128	0.0013145	0.0338878
QVRLAP	103.675	0.429777	0.133908	3.20949	0.00132971	0.0342137
PVSHSY	58.2519	0.563688	0.17564	3.20934	0.0013304	0.0342168
LRCRFA	49.2032	0.67022	0.208901	3.20831	0.00133516	0.0343098
VVTMVS	88.3414	0.61136	0.190571	3.20805	0.00133638	0.0343164
HTSVIF	160.141	0.511034	0.15932	3.2076	0.00133848	0.0343362
LLSILY	189.341	0.321843	0.100357	3.20697	0.00134142	0.03437
LYYALS	139.103	0.489464	0.152671	3.20599	0.00134596	0.034388
RTIIMD	129.578	0.366809	0.114408	3.20614	0.00134527	0.034388
SVFALI	47.7058	0.591977	0.184648	3.20598	0.00134602	0.034388
TNLIYW	93.951	0.486317	0.151687	3.20606	0.00134567	0.034388
VVFYIS	51.4243	0.585118	0.182506	3.20603	0.00134582	0.034388
RMQYEQ	120.523	0.391364	0.122122	3.2047	0.00135202	0.0344476
FVYHTS	46.9334	0.626386	0.195583	3.20266	0.00136164	0.0345772
IMYPNY	347.043	0.328377	0.102535	3.20258	0.00136201	0.0345772
LYLYLS	81.2487	0.607501	0.189691	3.20259	0.00136197	0.0345772
FTRYMI	65.5949	0.530717	0.165721	3.20247	0.00136253	0.0345774
WYHLYL	206.991	0.345272	0.107818	3.20237	0.00136301	0.0345806
MAIAFG	138.035	0.434	0.135533	3.20217	0.00136397	0.0345905
TVFIWD	63.7576	0.502679	0.157004	3.20169	0.00136622	0.0346384
LWMCCL	246.627	0.451961	0.141189	3.20111	0.00136898	0.0346662
MMHLHD	94.6458	0.460629	0.143896	3.20113	0.00136889	0.0346662
MTYNSD	113.689	0.419561	0.131075	3.20092	0.0013699	0.0346719
IELLMG	53.1875	0.661576	0.206718	3.20038	0.00137247	0.0347075
WWESHL	114.265	0.487272	0.152262	3.20022	0.00137322	0.0347075
MSLFRD	90.7825	0.433185	0.135378	3.19982	0.00137515	0.0347392
LRVYMY	44.1694	0.644456	0.201421	3.19955	0.00137642	0.0347517
SVARIN	52.5166	0.53385	0.166953	3.1976	0.00138577	0.0349436
AFAVGY	55.6527	0.639333	0.200012	3.19647	0.00139118	0.0350579
LTFILS	47.2415	0.564454	0.176616	3.19594	0.00139376	0.0351009
VRLVWM	65.5153	0.69079	0.216205	3.19506	0.00139799	0.0351852
TILLFL	104.095	0.453414	0.141919	3.19487	0.00139892	0.0352012
LMFLIN	53.7199	0.69414	0.217309	3.19426	0.00140191	0.0352235
YLAVLS	98.25	0.468133	0.146543	3.19452	0.00140065	0.0352235
IVLYRL	121.778	0.554507	0.173715	3.19206	0.00141263	0.0354271
LFIALS	55.2297	0.516356	0.16177	3.19191	0.00141336	0.0354382
AHLTQF	74.3194	0.474157	0.148588	3.19108	0.00141741	0.0354745
HIVYTV	160.524	0.352236	0.11037	3.1914	0.00141583	0.0354745
VSYAAG	222.454	0.304264	0.095344	3.19123	0.00141671	0.0354745
MLVFFQ	58.2202	0.532734	0.166956	3.19086	0.00141851	0.035493
LVFNVS	170.448	0.594856	0.18644	3.19061	0.00141973	0.0355103
PYYFVV	99.8959	0.563977	0.176834	3.1893	0.00142615	0.0356173
IKLDII	188.256	0.374077	0.117325	3.18837	0.00143075	0.0356932
YMTLLS	219.974	0.31159	0.0977284	3.18833	0.00143098	0.0356932
RYVLFL	61.368	0.57832	0.181394	3.1882	0.00143164	0.0357022
FAYMSF	87.2393	0.475514	0.149209	3.1869	0.00143806	0.0357953
VAVWVR	124.951	0.401556	0.12603	3.18619	0.00144161	0.0358538
VLWLYA	90.0341	0.476816	0.149668	3.18583	0.00144338	0.0358905
ALVYAV	53.7945	0.524398	0.164634	3.18524	0.00144634	0.0359418
HISHRD	54.7498	0.564727	0.177308	3.18501	0.00144751	0.0359633
LAISMF	51.8502	0.565684	0.177676	3.18379	0.0014536	0.0360774
LLSYVR	122.269	0.422253	0.132634	3.18359	0.00145463	0.0360878
LNVYLN	124.204	0.385826	0.12119	3.18364	0.00145436	0.0360878
LQYLYS	49.0964	0.680519	0.213879	3.18179	0.00146366	0.036237
QVWYVK	70.7425	0.486023	0.152776	3.18128	0.00146626	0.0362898
LVAYQY	108.08	0.485037	0.152501	3.18055	0.00146997	0.0363632
LVAKMG	193.322	0.478759	0.150561	3.17984	0.00147356	0.0364293
NIRWYL	147.988	0.390858	0.122926	3.17961	0.00147474	0.0364435
WFSYPK	93.0093	0.447353	0.140724	3.17894	0.00147813	0.0364747
YMVEML	102.557	0.472523	0.148647	3.17883	0.0014787	0.0364811
ITLHLA	165.072	0.46317	0.14572	3.1785	0.0014804	0.0365081
AIMHLF	86.3008	0.491829	0.154747	3.17827	0.00148159	0.0365298
FAAITI	96.3311	0.510051	0.1605	3.17788	0.00148357	0.0365563
LFVNLM	102.534	0.48676	0.15318	3.17769	0.00148451	0.0365718
LRYALT	96.208	0.613943	0.19324	3.1771	0.00148758	0.0366249
TRFFQS	48.7966	0.594013	0.186961	3.17721	0.00148699	0.0366249
VYVILY	52.7242	0.562239	0.176965	3.17712	0.00148746	0.0366249
VTFMLI	69.5757	0.548643	0.172707	3.17674	0.00148943	0.0366629
WVVNSI	117.802	0.449128	0.141412	3.17601	0.00149313	0.0367296
SVVATH	187.907	0.46089	0.145142	3.17545	0.00149605	0.0367654
FWYSPA	81.7246	0.4574	0.144058	3.17512	0.00149777	0.03677
TVRYRS	58.1277	0.689219	0.217076	3.17502	0.00149827	0.0367705
YPLMSF	131.367	0.381424	0.120134	3.17499	0.0014984	0.0367705
RSYYVL	52.5244	0.548038	0.172617	3.17487	0.00149902	0.0367718
LTLQIK	93.4591	0.547507	0.172459	3.17471	0.00149985	0.0367759
FHHMSY	48.2364	0.640933	0.201967	3.17345	0.00150639	0.0368834
FVAHLI	1062.52	0.26989	0.0850572	3.17304	0.00150849	0.0369199
TTYAVF	65.9019	0.53029	0.167138	3.17277	0.00150993	0.0369475
YGQRMQ	111.714	0.421098	0.132767	3.17171	0.00151545	0.0370675
IRPLFI	136.099	0.375911	0.11853	3.17145	0.00151678	0.0370866
LVVLQS	111.589	0.52371	0.165149	3.17115	0.00151838	0.0371089
RILARV	186.084	0.334532	0.105494	3.17108	0.00151871	0.0371093
LHLQYL	115.487	0.497152	0.156809	3.17042	0.00152217	0.0371561
IMHTYY	69.7527	0.520087	0.16406	3.17009	0.0015239	0.0371677
VRHWIL	118.973	0.384582	0.121312	3.1702	0.00152335	0.0371677
VVHMRG	109.89	0.409844	0.129289	3.16998	0.00152451	0.0371677
MVLFIN	52.5336	0.686837	0.216707	3.16943	0.00152741	0.0372157
HSRYYT	127.265	0.495248	0.156292	3.16873	0.00153105	0.0372741
SWQLFY	98.9695	0.464216	0.146521	3.16825	0.00153362	0.0373061
QLYLSL	108.929	0.392488	0.12395	3.16651	0.0015428	0.0374262
GTLCNC	150.232	0.397605	0.125578	3.1662	0.00154444	0.037448
PTTRPV	60.8019	0.538887	0.170199	3.16622	0.00154432	0.037448
VTSYIR	118.299	0.479887	0.151568	3.16614	0.00154476	0.0374481
SLFVMQ	69.3142	0.609778	0.192599	3.16605	0.00154522	0.0374518
GPWIHS	86.3613	0.44861	0.141707	3.16576	0.00154677	0.0374818
NLTYFT	71.4528	0.488461	0.154318	3.16529	0.00154927	0.0375196
LRTWML	83.7157	0.437857	0.138405	3.1636	0.00155833	0.037701
HLSSLD	43.0019	0.647733	0.204928	3.16078	0.00157348	0.0379831
YTIMVK	65.3035	0.588493	0.186207	3.16042	0.0015754	0.0379912
LLFIYR	177.198	0.31138	0.0985354	3.16008	0.00157724	0.038025
DNHGIG	189.92	0.365141	0.115553	3.15995	0.00157796	0.0380301
LLILLT	83.5821	0.457705	0.144877	3.15927	0.00158163	0.0380879
VVIYVV	100.531	0.4293	0.135893	3.15909	0.0015826	0.0381036
LSKHYY	76.2306	0.526838	0.166827	3.15799	0.0015886	0.038225
LVALLS	121.244	0.539095	0.170746	3.15729	0.00159244	0.0382679
IQHSLR	104.823	0.415887	0.131773	3.15609	0.00159902	0.0384062
FVLFQS	75.4784	0.528359	0.167424	3.15582	0.00160048	0.0384336
ELTTFG	65.9477	0.469191	0.148686	3.15559	0.00160173	0.038456
VAMILV	86.8591	0.478611	0.151693	3.15512	0.0016043	0.0384909
HWVFMF	79.7836	0.53465	0.169503	3.15422	0.00160926	0.0385551
NSVYLA	269.645	0.297648	0.094387	3.15348	0.00161336	0.038619
PGYMMT	267.647	0.34956	0.110876	3.1527	0.00161768	0.0386918
LSLLFM	42.9512	0.617765	0.196006	3.15177	0.00162285	0.0388077
LYLHLE	92.1984	0.493591	0.156664	3.15064	0.00162915	0.0389427
SLFTDA	107.167	0.416271	0.132164	3.14964	0.0016347	0.0390325
ILLFME	94.3941	0.607672	0.193035	3.14798	0.00164403	0.0392046
LRTKIS	67.6659	0.60675	0.192773	3.14748	0.00164682	0.0392326
RESLTY	123.342	0.422855	0.13435	3.14742	0.00164717	0.0392326
TLSIIT	177.538	0.363603	0.115523	3.14744	0.00164707	0.0392326
LLAYSQ	219.561	0.482631	0.153439	3.14544	0.00165838	0.0394292
HLLYVM	118.288	0.598755	0.190393	3.14484	0.00166178	0.0394653
LYLLLS	117.152	0.463189	0.147282	3.14492	0.0016613	0.0394653
MRIRYD	105.024	0.435819	0.138582	3.14484	0.00166175	0.0394653
VHYSLS	90.1508	0.459343	0.14607	3.14468	0.00166267	0.0394688
RSSLRY	143.086	0.470331	0.149567	3.14461	0.00166309	0.0394707
LITYTV	196.808	0.436252	0.138744	3.14429	0.0016649	0.0394979
LHYYAR	43.4582	0.614332	0.195437	3.14338	0.00167008	0.0395895
TNMFVM	44.43	0.613652	0.195227	3.14327	0.00167074	0.0395974
FVLVLH	88.3755	0.42483	0.135183	3.14263	0.00167437	0.0396676
EIHDTT	49.7678	0.656551	0.208977	3.14175	0.00167944	0.0397563
ISYRQS	213.207	0.349878	0.111391	3.14099	0.00168379	0.0398278
LWVFLV	81.8883	0.593551	0.188968	3.14102	0.00168362	0.0398278
VCTLLC	75.5478	0.490985	0.156311	3.14109	0.00168323	0.0398278
YTWIYM	66.7973	0.491216	0.156431	3.14014	0.00168867	0.0399117
YSLRHA	84.683	0.532201	0.169497	3.13989	0.00169013	0.0399227
IRLFSS	105.722	0.474323	0.151092	3.1393	0.00169352	0.0399467
KTNWYA	47.1118	0.552394	0.175943	3.13962	0.00169165	0.0399467
LVYSFQ	82.6026	0.828785	0.263998	3.13936	0.00169318	0.0399467
SPRSFF	57.8264	0.501306	0.159684	3.13937	0.00169314	0.0399467
LAYQRG	102.006	0.439453	0.140014	3.13863	0.00169741	0.0400159
VVTVKF	145.714	0.557912	0.177756	3.13864	0.00169732	0.0400159
IVYFDH	50.1925	0.660648	0.210613	3.13679	0.00170808	0.0401963
GYMLLV	107.858	0.420714	0.134132	3.13656	0.00170943	0.0402202
LIYNVA	188.559	0.53399	0.170283	3.13589	0.00171332	0.0402959
HFSLFS	93.5306	0.516759	0.164803	3.13561	0.00171496	0.0403265
VVYMQP	61.4512	0.518852	0.165485	3.13535	0.0017165	0.0403547
LTIWVM	85.1555	0.45071	0.143774	3.13485	0.0017194	0.0403754
GIMYYV	83.4757	0.474049	0.151245	3.13432	0.00172252	0.040417
SALYRG	65.1505	0.522358	0.166655	3.13436	0.00172227	0.040417
AILMFA	89.5938	0.435256	0.1389	3.1336	0.00172678	0.0404774
YRYRVS	58.4668	0.515793	0.164601	3.1336	0.00172676	0.0404774
VFAMFV	50.0213	0.759053	0.242356	3.13197	0.00173635	0.0406143
TLAYSM	60.5078	0.530177	0.169294	3.1317	0.00173798	0.0406444
LKVSMF	96.2336	0.513273	0.1639	3.13163	0.00173838	0.0406461
IMFFLY	145.259	0.677628	0.216389	3.13153	0.00173899	0.0406522
TAYLFS	149.06	0.445511	0.142277	3.13129	0.00174038	0.0406768
LRFIAK	69.6297	0.47451	0.151545	3.13115	0.00174125	0.0406834
SLVSLF	223.194	0.288243	0.0920817	3.1303	0.00174631	0.0407677
IIYNVV	53.2287	0.582409	0.186127	3.1291	0.00175344	0.0408865
RIAFIS	76.5423	0.499125	0.159531	3.1287	0.0017558	0.0409334
TEVVYF	174.486	0.383808	0.122688	3.12834	0.00175799	0.0409764
GTRLHV	574.055	0.31154	0.0996323	3.1269	0.00176661	0.0411296
LRFGLT	208.482	0.472916	0.151307	3.12555	0.00177473	0.041277
SWLNMP	225.342	0.31777	0.101668	3.12556	0.00177467	0.041277
LVIWLL	55.9346	0.598204	0.191467	3.12432	0.00178219	0.0414039
RPNKYD	202.212	0.400333	0.128141	3.12417	0.0017831	0.0414164
FHMFLL	58.7245	0.661814	0.211995	3.12184	0.00179723	0.0416647
IAIAFV	73.7433	0.518535	0.166098	3.12186	0.00179714	0.0416647
SHTLDI	85.086	0.417842	0.13389	3.12079	0.00180365	0.0417729
SSVYLF	166.965	0.354569	0.113649	3.11985	0.00180946	0.0418749
LTTLLG	108.372	0.405382	0.12998	3.11881	0.00181584	0.0419777
LSATNL	147.717	0.398535	0.12779	3.11868	0.00181664	0.0419844
LRHVTT	135.751	0.483558	0.155084	3.11805	0.00182053	0.042027
LYVFMS	48.0695	0.552914	0.177338	3.11785	0.00182178	0.0420464
LAFRNG	96.479	0.479623	0.153858	3.11731	0.0018251	0.042107
VLYLGF	140.329	0.36807	0.118093	3.11677	0.00182842	0.0421592
RLYSLL	124.367	0.385879	0.123872	3.11515	0.00183854	0.0423112
GFWLLL	87.2308	0.460216	0.147755	3.11472	0.00184123	0.0423485
TQWNYV	137.007	0.35612	0.114337	3.11466	0.0018416	0.0423489
LVLWLV	260.765	0.343272	0.110224	3.11432	0.00184367	0.0423804
HMFLVT	845.938	0.341385	0.109625	3.11412	0.00184494	0.0423863
LFLIAI	219.202	0.323654	0.103933	3.11406	0.00184534	0.0423863
VFMLHQ	203.618	0.392406	0.12601	3.11407	0.00184523	0.0423863
LQYYAN	71.4583	0.542611	0.174249	3.11399	0.00184575	0.0423876
VSFMTV	97.1899	0.44243	0.142082	3.1139	0.00184631	0.0423922
FGSASI	202.522	0.316256	0.101574	3.11356	0.00184847	0.0424257
VFYAIY	60.2774	0.522725	0.167891	3.11348	0.00184894	0.0424282
LMTTYL	281.32	0.314643	0.101078	3.11288	0.00185268	0.0424654
LYFSLQ	63.0001	0.674162	0.216567	3.11295	0.00185225	0.0424654
HVYFSL	79.3924	0.648085	0.208199	3.11281	0.00185313	0.0424674
IAMHVL	139.55	0.423449	0.136048	3.1125	0.00185511	0.0424968
LTMLLV	84.9012	0.468544	0.150546	3.11229	0.00185643	0.0425188
LWLLKL	157.466	0.413883	0.133024	3.11135	0.00186234	0.0426157
LSFLAS	81.7409	0.497101	0.159788	3.11099	0.00186459	0.0426486
HAFYKA	91.6666	0.514353	0.165455	3.10872	0.00187901	0.0428966
SMRDIL	75.8395	0.524842	0.168874	3.10789	0.00188425	0.0429719
ACHDCV	42.3615	0.601363	0.193554	3.10696	0.00189023	0.0430176
LWFTMR	216.951	0.411231	0.13236	3.10692	0.0018905	0.0430176
SMLFLV	144.095	0.482871	0.155423	3.10682	0.00189113	0.0430176
GTQLLF	169.024	0.337139	0.108553	3.10575	0.00189798	0.043123
IRLLSS	74.2324	0.498859	0.160626	3.10571	0.00189822	0.043123
TIYWKY	145.475	0.344565	0.11096	3.10532	0.00190076	0.0431629
IAYYFS	52.2126	0.554379	0.178644	3.10327	0.00191398	0.043422
LALIRR	101.114	0.49474	0.159425	3.10329	0.00191384	0.043422
WYPMIR	98.4044	0.494081	0.159257	3.10242	0.00191946	0.0434979
INAGLF	135.809	0.363049	0.117048	3.1017	0.00192411	0.0435887
PLRLSR	63.4136	0.622365	0.200665	3.10152	0.00192531	0.0436048
ILAHTV	77.4193	0.483267	0.155837	3.1011	0.00192801	0.0436412
LLIVAM	108.421	0.4286	0.138204	3.10121	0.00192732	0.0436412
MRMNAC	151.046	0.37918	0.122293	3.10058	0.00193144	0.043694
TLAFFM	65.105	0.545372	0.175914	3.10022	0.00193379	0.043739
LQPYAV	60.6775	0.577798	0.186396	3.09985	0.0019362	0.0437441
ITLSWM	185.034	0.420383	0.135629	3.0995	0.0019385	0.0437556
AKSEHA	53.0676	0.556033	0.179399	3.09942	0.00193897	0.0437571
SYYMLK	226.023	0.311193	0.100415	3.09906	0.00194133	0.0438022
VHLYFL	85.3458	0.487536	0.157321	3.09899	0.00194183	0.0438051
VHMFIL	78.4968	0.444555	0.143462	3.09876	0.00194332	0.0438191
FMSHVY	67.7403	0.464008	0.149768	3.09818	0.00194715	0.0438661
LRNITL	181.647	0.322243	0.104012	3.09813	0.00194746	0.0438661
TIVHLY	1264.33	0.241638	0.0779927	3.09821	0.00194693	0.0438661
IRYLST	151.102	0.451689	0.145828	3.0974	0.00195226	0.043933
LGLIIL	129.159	0.398456	0.128654	3.09711	0.00195416	0.0439593
TAWLTP	64.1928	0.533369	0.172244	3.09658	0.00195764	0.0440045
STLTFL	106.386	0.417642	0.134914	3.09562	0.00196403	0.0441233
IGMAGS	190.692	0.327137	0.105699	3.09498	0.00196826	0.0441936
LFTTSL	228.634	0.282692	0.0913546	3.09445	0.00197181	0.0442402
LRFFLP	128.003	0.605474	0.195673	3.09432	0.00197266	0.0442449
EIFYVM	45.6949	0.666679	0.215509	3.09351	0.00197806	0.0443472
PYMMLF	121.715	0.442409	0.143022	3.0933	0.00197943	0.0443694
DLFRFL	64.4082	0.493663	0.159605	3.09303	0.00198124	0.0443972
LNVFFL	58.1992	0.51112	0.16525	3.09301	0.0019814	0.0443972
ISAFMS	429.15	0.432232	0.139766	3.09255	0.00198447	0.0444493
AFVYLL	219.092	0.586697	0.189741	3.09209	0.00198752	0.0445091
MGSVPD	151.44	0.334557	0.108199	3.09204	0.00198789	0.0445091
ADVLFF	99.269	0.480658	0.155465	3.09174	0.00198985	0.0445441
ITFKLS	55.7218	0.546415	0.176765	3.0912	0.00199353	0.0446021
LWPNVV	204.535	0.409475	0.132485	3.09073	0.00199662	0.0446463
HLWMMI	178.202	0.445002	0.144046	3.0893	0.00200629	0.0447957
LRWYSD	107.28	0.412148	0.133426	3.08896	0.00200862	0.0448128
QIFALS	75.1961	0.43145	0.139675	3.08896	0.00200861	0.0448128
LHVRIS	69.8596	0.52939	0.171427	3.08814	0.00201413	0.0449052
DDAPVL	49.7693	0.570376	0.184744	3.08739	0.00201924	0.0450053
GVYTHL	171.428	0.316691	0.102605	3.08652	0.00202513	0.0450498
YWIAIS	71.0174	0.459228	0.148782	3.08658	0.00202475	0.0450498
LATFAY	81.036	0.540733	0.175218	3.08605	0.00202833	0.045103
RWQALY	88.6352	0.420229	0.136169	3.08608	0.00202812	0.045103
VRLAAG	113.757	0.39165	0.12692	3.0858	0.00203005	0.0451327
IIGRVV	50.0822	0.555449	0.180031	3.08529	0.00203351	0.0451595
VFLSSM	65.1769	0.480264	0.155653	3.08548	0.00203221	0.0451595
GGFFQW	82.3446	0.420062	0.13617	3.08483	0.0020367	0.0452037
NSDDWY	114.211	0.439146	0.142388	3.08415	0.00204133	0.0452577
VAFLFL	152.922	0.386617	0.125389	3.08335	0.00204687	0.0453302
RCTLHS	115.659	0.401254	0.130151	3.083	0.00204929	0.0453419
VAARIW	78.99	0.480633	0.155897	3.08302	0.00204913	0.0453419
VLVFKL	122.669	0.396286	0.128537	3.08304	0.00204895	0.0453419
LAFWLI	108.77	0.408119	0.13238	3.08293	0.00204971	0.0453429
FDTVSL	142.236	0.337674	0.109536	3.08278	0.00205077	0.0453574
VLAFLF	92.2064	0.453326	0.147091	3.08193	0.00205662	0.0454202
LWHDML	187.463	0.34759	0.112835	3.08053	0.00206632	0.0456093
SFLTDR	224.326	0.32638	0.105952	3.08045	0.00206691	0.045614
IMAQRM	77.2296	0.478859	0.155476	3.07994	0.00207039	0.045674
GTIMAF	47.6084	0.572848	0.186019	3.07951	0.0020734	0.0457182
FTYLFT	69.0624	0.519513	0.168734	3.07888	0.00207782	0.0457935
MGFAGV	207.393	0.32305	0.104942	3.07838	0.00208129	0.0458469
YEVYFL	75.8386	0.528197	0.171626	3.0776	0.00208673	0.045933
GLVLLL	60.8964	0.630573	0.204949	3.07673	0.00209282	0.0460247
WLLHYL	47.9171	0.548265	0.178225	3.07626	0.00209618	0.0460817
ADSLSN	43.6344	0.592029	0.192487	3.07568	0.0021002	0.0461448
VIHYVI	142.565	0.388396	0.126303	3.07512	0.00210419	0.0462239
THYSAL	145.842	0.348561	0.113393	3.07391	0.00211272	0.0463773
LTFSYM	88.1082	0.44294	0.14411	3.07362	0.00211478	0.0464023
ILYAVR	226.893	0.381435	0.124129	3.07289	0.00211995	0.0464765
FLGNVK	44.7615	0.54141	0.176268	3.07151	0.0021298	0.0466355
SSVHLF	105.718	0.390613	0.127174	3.07149	0.00212993	0.0466355
LWLFQV	138.128	0.397542	0.129433	3.07142	0.00213045	0.0466384
YLVFLS	43.1341	0.626548	0.203997	3.07135	0.0021309	0.0466398
FVLWLI	88.7638	0.457344	0.148929	3.07089	0.00213423	0.0466955
FAYYLT	162.517	0.592851	0.193177	3.06895	0.0021481	0.0469305
LILLLS	138.58	0.434926	0.141717	3.06898	0.00214788	0.0469305
TVPFSY	63.485	0.467042	0.152203	3.06855	0.00215101	0.0469769
ITIQIS	86.7219	0.483756	0.157655	3.06844	0.00215183	0.0469777
YLVSVD	127.221	0.467828	0.152463	3.06847	0.00215158	0.0469777
VFYRPA	214.933	0.391871	0.127719	3.06822	0.00215339	0.0470011
VGMYFV	44.4155	0.556084	0.181254	3.06799	0.00215505	0.0470086
LRVSKG	146.149	0.369235	0.120419	3.06625	0.00216762	0.0471508
TIFLSY	63.7446	0.539827	0.176065	3.06607	0.00216896	0.0471618
MDGLAP	94.3689	0.415896	0.13566	3.06572	0.0021715	0.0472009
PSVNLI	169.773	0.411516	0.134248	3.06534	0.00217423	0.0472517
LLHNLY	47.9628	0.596416	0.194596	3.06489	0.00217749	0.0472957
RAFTSS	100.264	0.427536	0.139503	3.0647	0.00217888	0.0472993
YTQLTN	223.535	0.302837	0.0988159	3.06466	0.00217918	0.0472993
LLVWVN	80.366	0.453916	0.148159	3.06371	0.00218614	0.047416
IGYVLI	85.6401	0.437811	0.143049	3.06057	0.00220916	0.0477769
ITFHMS	313.545	0.481041	0.157182	3.0604	0.00221041	0.0477953
YTYSIM	64.5305	0.531832	0.173801	3.06001	0.00221332	0.0478151
KMFAVL	61.2916	0.532879	0.174153	3.05984	0.00221457	0.0478248
ITNVAL	193.486	0.306569	0.100207	3.05935	0.00221819	0.0478858
LYRYMS	71.681	0.602917	0.197104	3.05888	0.00222166	0.0479143
RLVMSL	71.1539	0.605539	0.197953	3.059	0.00222079	0.0479143
YPFIWT	44.6309	0.533663	0.174455	3.05902	0.0022206	0.0479143
LEYRIN	50.5501	0.620161	0.202805	3.05792	0.00222876	0.0480194
MEFRFI	114.746	0.402676	0.13176	3.05613	0.00224211	0.0482301
IVIYLA	71.0931	0.63438	0.207599	3.0558	0.00224465	0.0482571
VTMELR	81.3327	0.512977	0.167886	3.05551	0.00224682	0.0482777
SMNVVR	51.9573	0.728001	0.238291	3.05509	0.00224994	0.0483016
VWSYLA	51.7953	0.566383	0.185388	3.05513	0.00224965	0.0483016
VRVESN	95.0059	0.47675	0.156061	3.05489	0.00225142	0.0483075
LFLYLS	93.1412	0.461153	0.150962	3.05476	0.0022524	0.0483197
VTMWVT	280.334	0.349766	0.114509	3.05449	0.00225447	0.0483555
SLTSDE	123.947	0.454113	0.148738	3.05311	0.00226481	0.0485339
MPMLVI	49.0449	0.569747	0.186677	3.05205	0.00227286	0.0486629
SLLYWY	206.423	0.360742	0.118194	3.05211	0.00227236	0.0486629
LGYRLG	103.438	0.400191	0.131178	3.05074	0.0022828	0.0488235
LYLLLR	88.5386	0.422531	0.138561	3.04942	0.00229282	0.0489853
LALAVV	49.7554	0.538667	0.176658	3.0492	0.00229451	0.0490125
IGMSHH	208.934	0.333415	0.109352	3.04901	0.002296	0.0490357
ANLLFE	241.412	0.301704	0.0989586	3.04879	0.00229765	0.0490534
ELDTLT	114.559	0.391392	0.128452	3.04698	0.00231155	0.0492712
LGKLFW	82.6183	0.522349	0.171491	3.04592	0.00231968	0.0493492
PRPYIA	82.5519	0.590029	0.193693	3.04622	0.00231741	0.0493492
QVVRYL	99.797	0.658411	0.216159	3.04596	0.0023194	0.0493492
VSWSSM	188.639	0.356159	0.116968	3.04493	0.00232731	0.0494402
LRMWDD	57.2213	0.589648	0.193668	3.04463	0.00232966	0.0494725
LYVTYM	64.309	0.506476	0.166429	3.04319	0.00234081	0.0496389
LRHALL	87.7664	0.677594	0.222663	3.04314	0.00234126	0.0496398
MRYSSR	164.585	0.429248	0.141079	3.04262	0.00234531	0.0497081
ATQLLG	148.839	0.505027	0.166002	3.04231	0.00234774	0.0497156
LRIALS	120.898	0.446518	0.146765	3.04241	0.0023469	0.0497156
MLGAYT	68.3463	0.497319	0.163468	3.04231	0.00234772	0.0497156
PYLPSS	143.156	0.340928	0.112058	3.04243	0.00234673	0.0497156
FLALAS	181.446	0.399036	0.131173	3.04207	0.00234959	0.0497373
QFLLSL	56.7896	0.502295	0.165133	3.04176	0.00235198	0.0497526
WMRINL	67.669	0.501281	0.164855	3.04073	0.00236002	0.0498509
VIRYLM	105.996	0.597385	0.196493	3.04024	0.00236389	0.0499077
LYSFFL	101.546	0.407074	0.13391	3.0399	0.00236655	0.0499299
TFSILV	90.2511	0.442709	0.145634	3.03987	0.00236677	0.0499299

## Sheet: ADAMTS13_depleted_VWF73
Peptide	base Mean count	log2 fold change	log fold change standard error	Wald stat	Wald pvalue	Benjamini-Hochberg p(adjusted)
NLQLIF	508.577	-1.79412	0.0779506	-23.0161	3.21518e-117	3.85426e-112
APPVDS	682.019	-1.68375	0.0830626	-20.2708	2.3284e-91	1.39561e-86
SSWWMC	675.303	-1.75992	0.0981103	-17.9382	5.93688e-72	2.37232e-67
HLSHYL	251.35	-1.6878	0.0950717	-17.7529	1.63763e-70	4.90786e-66
LGLEHK	642.068	-1.20302	0.0681412	-17.6548	9.34695e-70	2.24097e-65
DSSNVG	344.293	-2.214	0.126237	-17.5384	7.29082e-69	1.45667e-64
YHLPFN	284.414	-2.20443	0.126051	-17.4884	1.75687e-68	3.00869e-64
HHLGDT	123.083	-2.37085	0.139514	-16.9936	9.16148e-65	1.37281e-60
IRPNYW	1969.4	-0.805901	0.0480112	-16.7857	3.10648e-63	4.13772e-59
MTSCFA	1077.07	-0.889485	0.0552372	-16.103	2.42937e-58	2.91226e-54
VPDICS	1108.96	-0.851237	0.0529644	-16.0718	4.01917e-58	4.38005e-54
YKDGDR	558.77	-1.30622	0.0835892	-15.6266	4.79402e-55	4.78911e-51
QCLCSQ	105.485	-2.21083	0.15015	-14.7241	4.51122e-49	4.15993e-45
SHSELT	80.3495	-2.44765	0.175202	-13.9704	2.3627e-44	2.02309e-40
HVRCCS	102.083	-1.9984	0.143187	-13.9566	2.86955e-44	2.29329e-40
SSASEL	265.129	-1.62107	0.117165	-13.8358	1.55006e-43	1.16136e-39
ETSCPD	183.743	-1.47127	0.109911	-13.386	7.30432e-41	5.1507e-37
VGATKS	292.038	-1.44361	0.108108	-13.3534	1.13165e-40	7.53663e-37
CIQICL	736.511	-1.1391	0.0863492	-13.1918	9.78664e-40	6.1747e-36
NCVHHS	2277.36	-0.997807	0.0758762	-13.1505	1.69138e-39	1.01379e-35
GYITSC	456.451	-0.96973	0.0752891	-12.8801	5.82794e-38	3.32684e-34
YTGKTN	644.92	-0.89226	0.0701958	-12.711	5.13603e-37	2.7986e-33
IPHTHF	67.3773	-2.2741	0.179676	-12.6566	1.02814e-36	5.35872e-33
GSRGSS	2280.31	-1.40313	0.111366	-12.5993	2.13147e-36	1.06465e-32
HAICCV	1555.34	-2.04926	0.165337	-12.3945	2.80008e-35	1.34266e-31
IIQPVR	829.934	-0.89227	0.0721716	-12.3632	4.13546e-35	1.90672e-31
LMSSHS	280.094	-1.34889	0.109896	-12.2742	1.24553e-34	5.53001e-31
PILSVG	1272.67	-0.762219	0.0627421	-12.1484	5.84644e-34	2.50305e-30
SPLQSV	1396.44	-1.00083	0.0825714	-12.1208	8.20035e-34	3.38977e-30
VQWAHV	260.971	-1.02043	0.0854813	-11.9375	7.54774e-33	3.016e-29
LGLQHC	601.221	-0.797376	0.0680173	-11.7231	9.70229e-32	3.75187e-28
HSRLSS	45.8268	-2.26392	0.198005	-11.4337	2.83867e-30	1.06341e-26
CCRVGG	282.312	-1.34717	0.118644	-11.3547	7.02472e-30	2.55182e-26
ICDATC	91.0943	-2.7172	0.239569	-11.342	8.12345e-30	2.86416e-26
GGGAGS	54.9465	-2.09087	0.184837	-11.3119	1.14542e-29	3.81415e-26
YGVALP	709.336	-0.855382	0.0756016	-11.3143	1.11436e-29	3.81415e-26
KIREWP	546.703	-0.817489	0.0724516	-11.2832	1.58775e-29	5.14417e-26
TSNCSH	383.424	-0.862351	0.0767186	-11.2404	2.58111e-29	8.14251e-26
SYHIYR	257.877	-1.55032	0.138719	-11.176	5.34374e-29	1.64254e-25
LNVDTC	807.02	-1.04974	0.0946103	-11.0954	1.32055e-28	3.95758e-25
PSHIDT	164.889	-1.2353	0.111636	-11.0655	1.84431e-28	5.39245e-25
MPHLVA	1995.31	-0.940561	0.0851399	-11.0472	2.26077e-28	6.45273e-25
CWLMVP	511.847	-0.777197	0.0707804	-10.9804	4.74837e-28	1.32377e-24
GIHIIT	776.054	-0.787988	0.071931	-10.9548	6.30325e-28	1.67914e-24
IDLSTC	210.267	-1.54693	0.141189	-10.9564	6.19212e-28	1.67914e-24
LSVYGS	1306.81	-1.09017	0.0996817	-10.9365	7.71495e-28	2.01053e-24
PALRPM	648.984	-2.11953	0.195155	-10.8608	1.77276e-27	4.52155e-24
VTFTPF	68.9916	-1.99974	0.186007	-10.7509	5.87029e-27	1.46607e-23
CSLVLD	1545.65	-0.51069	0.048206	-10.5939	3.17988e-26	7.77948e-23
SFVILF	1393.4	-0.499464	0.0472024	-10.5813	3.63766e-26	8.72144e-23
QMETRA	193.827	-1.10913	0.105149	-10.5481	5.184e-26	1.21851e-22
PICLFT	285.107	-0.970588	0.0920783	-10.5409	5.59646e-26	1.29017e-22
CSEARA	787.581	-0.70669	0.0671795	-10.5194	7.03063e-26	1.59021e-22
CYSKYS	486.555	-0.840709	0.0800228	-10.5059	8.11777e-26	1.8021e-22
CYGFLF	344.269	-0.8429	0.0812354	-10.376	3.18812e-25	6.82468e-22
TNDWVA	224.507	-0.989683	0.0956087	-10.3514	4.12455e-25	8.67436e-22
SNCWCF	431.393	-0.836296	0.0808811	-10.3398	4.6541e-25	9.61929e-22
RTPHTG	617.652	-1.18785	0.116514	-10.1949	2.08929e-24	4.24504e-21
HICYCK	437.598	-0.871227	0.0865795	-10.0627	8.0716e-24	1.61266e-20
IDVLKR	432.765	-1.32891	0.133861	-9.92748	3.16136e-23	6.21269e-20
SDNRFP	1200.01	-0.840757	0.0852966	-9.85686	6.40187e-23	1.2378e-19
FEKDMW	463.024	-0.727873	0.0741172	-9.82057	9.18234e-23	1.74722e-19
RGVCTL	1425.37	-0.692288	0.070593	-9.80675	1.05304e-22	1.97242e-19
SYGTAF	70.8438	-1.985	0.204982	-9.68376	3.53458e-22	6.41993e-19
DYTFCL	4803.38	-0.50654	0.0523711	-9.67213	3.96036e-22	7.0859e-19
TNGVVG	598.327	-1.43264	0.149645	-9.57356	1.03283e-21	1.82077e-18
YCTRVC	399.56	-0.850769	0.0896684	-9.48794	2.35639e-21	4.09387e-18
LLCCGV	543.087	-1.0185	0.107384	-9.48469	2.43101e-21	4.16317e-18
MEPLPC	79.3208	-1.40263	0.150178	-9.33979	9.65235e-21	1.62971e-17
WIRAGA	45.2274	-1.76214	0.190491	-9.25053	2.23391e-20	3.71936e-17
YRSPCW	476.764	-0.88363	0.0967433	-9.13376	6.61616e-20	1.08647e-16
MDYPVL	357.204	-0.933534	0.102526	-9.10532	8.60133e-20	1.39338e-16
LSCGLY	175.424	-0.891059	0.0981203	-9.08129	1.07294e-19	1.71495e-16
TMDPSS	934.238	-0.609958	0.0672189	-9.0742	1.14519e-19	1.80634e-16
LLCKDN	898.343	-0.583741	0.0644796	-9.05312	1.38946e-19	2.16317e-16
FVQDNC	1511.04	-0.759341	0.0840699	-9.03226	1.6816e-19	2.58443e-16
STSISG	368.784	-0.764998	0.0853834	-8.95956	3.25967e-19	4.94633e-16
VMTHSF	257.504	-0.803012	0.0896723	-8.95496	3.39872e-19	5.09286e-16
CINGLY	2775.8	-0.848122	0.0947629	-8.94993	3.55699e-19	5.26421e-16
FVCRYT	289.957	-0.78574	0.0880138	-8.92747	4.35865e-19	6.37197e-16
IVAPCS	233.168	-2.11027	0.237348	-8.89105	6.05342e-19	8.74297e-16
PLYPTD	1481.29	-0.837654	0.0959486	-8.73024	2.54131e-18	3.62672e-15
VTYCTG	2642.72	-0.810239	0.0928263	-8.72855	2.57961e-18	3.63807e-15
CLLNPV	308.619	-1.03412	0.118693	-8.71259	2.9702e-18	4.14022e-15
SMGAVP	1100.23	-0.768263	0.0890638	-8.62598	6.35457e-18	8.75594e-15
LSDLCT	743.735	-0.68413	0.0794247	-8.61357	7.08216e-18	9.6476e-15
NCSPLY	2524.44	-0.955785	0.111636	-8.56165	1.11266e-17	1.49867e-14
GPFPST	232.949	-2.23978	0.262857	-8.5209	1.58317e-17	2.06289e-14
CHYVDL	1917.49	-0.989898	0.116365	-8.50682	1.78772e-17	2.30437e-14
PSIISW	841.898	-0.553377	0.0650869	-8.50212	1.86154e-17	2.37399e-14
RCLFLS	307.977	-0.800156	0.0941394	-8.49969	1.90103e-17	2.39884e-14
TFSLCN	188.762	-0.993587	0.117589	-8.44964	2.92195e-17	3.6487e-14
NPLCRT	141.164	-1.17621	0.140687	-8.36045	6.24782e-17	7.6926e-14
VWHLRW	598.391	-0.791256	0.0946515	-8.35968	6.28873e-17	7.6926e-14
YLQCTF	348.839	-0.744685	0.0892788	-8.34111	7.35935e-17	8.91128e-14
NHCYGL	676.585	-0.602019	0.0724112	-8.31389	9.26133e-17	1.11022e-13
YTTCPY	102.399	-1.17478	0.141398	-8.30828	9.71013e-17	1.1525e-13
LHFIWP	757.896	-0.636261	0.0769308	-8.27056	1.33329e-16	1.56697e-13
WVVCHP	495.127	-0.837322	0.101892	-8.21774	2.07375e-16	2.41354e-13
ILPVCS	393.08	-0.665316	0.0810568	-8.20802	2.24857e-16	2.59185e-13
GLCGVG	1258.66	-1.06458	0.129729	-8.20621	2.28286e-16	2.6063e-13
LLRSPQ	749.537	-0.499457	0.0612122	-8.15943	3.36596e-16	3.80662e-13
SLIPSH	886.683	-0.461688	0.0567012	-8.14246	3.87319e-16	4.33932e-13
SILCIC	350.63	-0.728305	0.08962	-8.1266	4.41513e-16	4.90067e-13
DDFAGF	142.063	-0.958287	0.118523	-8.08525	6.20362e-16	6.82268e-13
FDCGDA	328.273	-0.706538	0.0875207	-8.07281	6.86986e-16	7.48671e-13
TCLPPL	429.924	-0.627318	0.0777417	-8.06925	7.07293e-16	7.63857e-13
LSNTSE	1253.49	-0.729442	0.0904686	-8.06294	7.44831e-16	7.97216e-13
MSYCFP	281.34	-0.920678	0.114545	-8.03771	9.15326e-16	9.71031e-13
ASSVGT	609.424	-1.18207	0.147803	-7.99761	1.2686e-15	1.334e-12
HPLTCV	2759.46	-0.408696	0.0512658	-7.9721	1.56004e-15	1.6262e-12
GMFGIC	418.074	-0.907804	0.114118	-7.95497	1.79169e-15	1.85157e-12
ERDCMC	945.099	-0.679315	0.085588	-7.93704	2.07066e-15	2.12158e-12
SHSSFC	410.122	-0.762783	0.0961824	-7.93059	2.18113e-15	2.21582e-12
QHRYSM	465.268	-0.968686	0.123058	-7.87178	3.4964e-15	3.52216e-12
LALPSA	326.09	-1.10587	0.141126	-7.83606	4.64905e-15	4.64429e-12
LYTICS	1034.61	-0.761015	0.0973332	-7.81866	5.3387e-15	5.28915e-12
ATPDYD	522.239	-1.43783	0.185399	-7.75536	8.80916e-15	8.5935e-12
PLRWPT	435.559	-0.723552	0.0932984	-7.75524	8.81737e-15	8.5935e-12
PNLHTS	927.254	-0.765678	0.0990209	-7.73249	1.05462e-14	1.01956e-11
LPSIHY	169.602	-1.19256	0.154567	-7.71547	1.20537e-14	1.15597e-11
SLTNLA	781.117	-0.776672	0.10075	-7.7089	1.26904e-14	1.20737e-11
LVDCHL	712.883	-0.535087	0.0695204	-7.69684	1.39476e-14	1.31653e-11
LRTCLM	551.457	-0.919659	0.120514	-7.63115	2.32677e-14	2.17911e-11
LYSSTC	242.39	-0.703519	0.0924821	-7.60709	2.80346e-14	2.6052e-11
TGGAPN	892.914	-0.489249	0.0644281	-7.59372	3.10848e-14	2.86643e-11
SLCSVP	242.814	-0.712276	0.0939638	-7.58032	3.44701e-14	3.15433e-11
LGLCKW	240.137	-0.71625	0.0945778	-7.57312	3.64358e-14	3.30895e-11
NIVEIM	356.685	-0.897897	0.118891	-7.55224	4.27831e-14	3.85618e-11
AFSWTC	163.095	-0.807469	0.106946	-7.55027	4.34341e-14	3.88564e-11
RYPQLG	352.371	-0.711576	0.0944547	-7.53352	4.93911e-14	4.38582e-11
TNTANF	62.7128	-1.34798	0.180325	-7.4753	7.70274e-14	6.78957e-11
GPDLFC	139.872	-0.880327	0.117981	-7.4616	8.54799e-14	7.42541e-11
TGLGMK	237.896	-0.72348	0.097016	-7.45733	8.82921e-14	7.61452e-11
LLWKCL	794.915	-0.783914	0.105145	-7.45553	8.95083e-14	7.66427e-11
LVCTKS	226.636	-0.68313	0.0921096	-7.41649	1.20261e-13	1.02077e-10
VPYSFC	528.293	-0.671302	0.0906349	-7.40666	1.29523e-13	1.08579e-10
SVPLRS	1800.41	-0.480028	0.0649749	-7.38789	1.49175e-13	1.24185e-10
LKRSCM	179.212	-0.828227	0.112218	-7.3805	1.57702e-13	1.30378e-10
PGLFVP	398.405	-0.61755	0.0837997	-7.36936	1.71444e-13	1.40768e-10
FHCAST	468.781	-0.529411	0.0719653	-7.35648	1.88823e-13	1.53983e-10
SVHCTS	1051.86	-0.73631	0.100243	-7.34528	2.05335e-13	1.66317e-10
GVTRRP	81.5405	-1.19997	0.163424	-7.34268	2.09352e-13	1.68433e-10
CCSCIN	93.2175	-1.08197	0.147426	-7.33905	2.15113e-13	1.71914e-10
VIASFS	550.967	-0.567139	0.0773671	-7.3305	2.29298e-13	1.82037e-10
CISSVG	304.559	-0.861515	0.117706	-7.3192	2.49457e-13	1.96738e-10
ICESLS	275.242	-0.786984	0.107622	-7.3125	2.62211e-13	2.05445e-10
EIISCN	414.236	-0.714163	0.097743	-7.30654	2.74115e-13	2.13377e-10
FCNPNT	171.433	-1.64878	0.225859	-7.30004	2.87692e-13	2.22501e-10
FHHMFL	265.726	-1.43858	0.197602	-7.28018	3.33364e-13	2.56171e-10
RFCWLK	256.231	-0.711442	0.097783	-7.27573	3.44565e-13	2.63092e-10
CTMHIF	367.854	-0.71731	0.0987562	-7.26344	3.77368e-13	2.86315e-10
WLHLGF	561.836	-0.614459	0.0846614	-7.25784	3.9333e-13	2.96549e-10
LNSCDT	1410.89	-0.689158	0.0950008	-7.25423	4.03951e-13	3.02653e-10
SVSHTC	155.598	-0.851807	0.117854	-7.22766	4.91399e-13	3.65885e-10
VVISPT	875.862	-0.585437	0.0811772	-7.21184	5.52005e-13	4.08473e-10
SCTMVL	210.129	-0.916452	0.127116	-7.20959	5.61196e-13	4.12727e-10
NATPAA	992.526	-0.806196	0.112012	-7.1974	6.13736e-13	4.48615e-10
LLSNSC	133.262	-0.810958	0.112725	-7.19415	6.2849e-13	4.56615e-10
PLFICE	324.025	-0.580419	0.0807706	-7.18602	6.67089e-13	4.81739e-10
SNWYCW	278.111	-0.796732	0.110891	-7.1848	6.73041e-13	4.83127e-10
NIMPDY	142.317	-1.251	0.174556	-7.16674	7.68031e-13	5.48031e-10
LTNQAC	250.783	-0.828709	0.116057	-7.14051	9.29821e-13	6.59551e-10
IKYTCS	647.681	-0.921604	0.129199	-7.13322	9.80494e-13	6.91404e-10
DRFLCP	3466	-0.414458	0.0581803	-7.12368	1.05081e-12	7.32369e-10
TYIHDN	179.901	-0.828442	0.116418	-7.11609	1.11034e-12	7.69391e-10
CPSWLS	193.154	-0.847864	0.119169	-7.11483	1.12053e-12	7.71986e-10
TNYYRC	1175.87	-0.650485	0.0914585	-7.11236	1.14078e-12	7.81448e-10
NRHNRT	202.871	-0.792558	0.111521	-7.10683	1.18739e-12	8.08756e-10
HEIAAR	174.877	-0.819938	0.116004	-7.06818	1.56984e-12	1.06321e-09
ISKITR	220.227	-1.47683	0.209041	-7.06477	1.60881e-12	1.08348e-09
CSSCRD	400.278	-1.13634	0.161224	-7.04824	1.81201e-12	1.21351e-09
CMPLAF	203.239	-0.747096	0.107127	-6.97391	3.08247e-12	2.03032e-09
QYFCRF	483.698	-0.549448	0.0789796	-6.95684	3.47985e-12	2.27953e-09
WSSLGL	255.118	-0.829497	0.119284	-6.95399	3.55108e-12	2.31354e-09
SKVSTT	607.292	-0.674596	0.0971426	-6.94439	3.80106e-12	2.46303e-09
LQTCPS	366.598	-0.730981	0.105652	-6.91876	4.55604e-12	2.93637e-09
SHSDSS	59.5431	-1.12395	0.162674	-6.90924	4.8726e-12	3.1236e-09
SSTECD	289.424	-0.744277	0.107735	-6.90843	4.9006e-12	3.12484e-09
CNNVFG	289.204	-0.557757	0.0808056	-6.90245	5.11137e-12	3.22133e-09
LHTFIH	213.493	-0.743381	0.107707	-6.90186	5.13254e-12	3.22133e-09
QNLCSF	383.148	-0.581247	0.0843264	-6.89282	5.46968e-12	3.41505e-09
HVLANF	231.59	-0.953797	0.138545	-6.88439	5.80345e-12	3.60466e-09
GKQTNP	127.187	-0.864792	0.126648	-6.82833	8.59102e-12	5.28136e-09
QESQGV	227.607	-0.622408	0.0911863	-6.82567	8.75147e-12	5.35255e-09
CYSWVS	484.502	-0.76043	0.111505	-6.81969	9.12345e-12	5.52739e-09
HTTGTV	421.752	-0.495542	0.0726644	-6.8196	9.12956e-12	5.52739e-09
LSLVRG	1459.29	-0.599963	0.088016	-6.81653	9.32662e-12	5.61833e-09
HSCSVY	2512.48	-0.727341	0.106827	-6.80857	9.85731e-12	5.90832e-09
AQYVSV	765.067	-0.763375	0.112183	-6.8047	1.01257e-11	6.03903e-09
TRALVC	259.783	-0.751026	0.110673	-6.78598	1.15298e-11	6.84238e-09
SGTGTP	191.407	-0.806956	0.119287	-6.76484	1.33453e-11	7.88078e-09
RINLSC	415.602	-0.636554	0.0941207	-6.76317	1.35003e-11	7.93323e-09
HPYNWT	109.794	-0.952293	0.141073	-6.75035	1.47494e-11	8.62494e-09
GCPSFF	483.665	-0.514103	0.0765835	-6.71297	1.90698e-11	1.10973e-08
YHCVCL	181.847	-0.666267	0.0992761	-6.71125	1.92959e-11	1.11746e-08
YCVPGS	263.753	-0.67834	0.101313	-6.69549	2.14943e-11	1.23286e-08
NSHLFW	404.622	-0.676073	0.101026	-6.69207	2.20032e-11	1.25604e-08
YELELT	956.699	-0.520978	0.0780709	-6.67314	2.50394e-11	1.42258e-08
SGNDKA	353.851	-0.586047	0.0879381	-6.66432	2.65902e-11	1.50356e-08
RSKERA	382.09	-0.955304	0.143749	-6.64563	3.0192e-11	1.69127e-08
SSMGMC	487.449	-0.619803	0.0932752	-6.64488	3.03457e-11	1.69198e-08
YNHVCR	249.758	-0.642715	0.0967973	-6.6398	3.1411e-11	1.74326e-08
GFLNMG	497.166	-0.480119	0.0726131	-6.61201	3.79135e-11	2.09445e-08
HGYCTF	198.596	-0.692055	0.104693	-6.6103	3.83555e-11	2.10186e-08
SDRAHW	985.127	-0.443169	0.0670439	-6.61013	3.83983e-11	2.10186e-08
LRKPRQ	202.975	-0.846194	0.128264	-6.59728	4.18761e-11	2.27149e-08
RLYSTH	198.051	-0.640857	0.0974335	-6.57738	4.78809e-11	2.57391e-08
LFSGSS	3762.81	-0.508488	0.0773306	-6.57552	4.84849e-11	2.59474e-08
HNWSAG	1386.42	-0.427716	0.0656059	-6.51947	7.05577e-11	3.7261e-08
SPPMEA	60.0495	-1.0587	0.162387	-6.51962	7.04851e-11	3.7261e-08
HLVDFF	280.662	-0.57178	0.0879511	-6.50111	7.9729e-11	4.19196e-08
PLHEPL	98.6976	-0.944457	0.14566	-6.48401	8.93177e-11	4.67561e-08
GICLIP	392.797	-0.545923	0.0842317	-6.48121	9.09912e-11	4.7425e-08
LVCIIF	1489.51	-0.463003	0.0715355	-6.47234	9.64938e-11	4.96454e-08
CMPYFS	433.731	-0.490424	0.075883	-6.4629	1.02718e-10	5.26218e-08
HAISII	90.8927	-0.913641	0.141584	-6.453	1.09657e-10	5.57007e-08
TDMPGA	319.027	-0.602698	0.0934394	-6.45014	1.11745e-10	5.65217e-08
WQSRHT	891.903	-0.539729	0.0837452	-6.4449	1.15674e-10	5.80195e-08
MCKFLT	605.344	-0.538416	0.0839969	-6.40995	1.45565e-10	7.24064e-08
NRLFTC	226.337	-0.602025	0.0939763	-6.40614	1.49253e-10	7.36187e-08
PSNCPM	267.34	-0.739701	0.115478	-6.40553	1.49845e-10	7.36187e-08
FMMPST	1659.83	-0.400029	0.0625501	-6.39535	1.60185e-10	7.80589e-08
HFLGCD	224.023	-0.633341	0.0990559	-6.39377	1.61841e-10	7.85465e-08
SYSCWL	281.492	-0.55577	0.0869644	-6.39077	1.65047e-10	7.97798e-08
LKSDSV	1659.69	-0.529367	0.0829405	-6.38249	1.74232e-10	8.38813e-08
ILVEAQ	173.74	-0.730792	0.11466	-6.37356	1.84695e-10	8.84677e-08
LGLSIC	189.858	-0.658092	0.103261	-6.37311	1.85235e-10	8.84677e-08
YCPVFL	312.131	-0.506556	0.0796885	-6.35671	2.06125e-10	9.80539e-08
DFDGSF	534.195	-0.471375	0.0742253	-6.35059	2.14484e-10	1.01227e-07
GLCPYT	435.192	-0.773078	0.121767	-6.34881	2.16991e-10	1.02009e-07
PPYFLC	188.629	-0.676683	0.10679	-6.33655	2.34965e-10	1.09599e-07
LSSSPA	437.726	-0.538491	0.0850953	-6.32809	2.48206e-10	1.15327e-07
FWRYES	711.524	-0.58793	0.093045	-6.31877	2.63656e-10	1.22032e-07
GSFFVC	79.3679	-0.942261	0.149158	-6.31718	2.66377e-10	1.22817e-07
TLGPGA	84.5711	-0.931494	0.147717	-6.30595	2.86438e-10	1.31561e-07
VTSYGS	753.476	-1.11458	0.176808	-6.30392	2.90209e-10	1.32784e-07
RMSLHS	1004.87	-0.72569	0.115175	-6.30077	2.96175e-10	1.34998e-07
YNVCSF	101.888	-0.837547	0.133266	-6.28477	3.2833e-10	1.48525e-07
HRAHHC	515.37	-0.833301	0.132918	-6.2693	3.62675e-10	1.62615e-07
ICLAPG	232.03	-0.690838	0.110235	-6.26696	3.68169e-10	1.64071e-07
LSDVGA	187.491	-0.81431	0.129982	-6.26479	3.7334e-10	1.65759e-07
VWINCH	605.296	-0.487325	0.0777975	-6.26401	3.752e-10	1.6597e-07
AFNLTC	192.986	-0.844811	0.135025	-6.2567	3.9321e-10	1.73297e-07
VCLIES	153.211	-0.769846	0.123061	-6.25583	3.95408e-10	1.73628e-07
YPCSVT	424.377	-0.509221	0.0814304	-6.25345	4.01481e-10	1.75651e-07
SCSCLN	52.4956	-1.05802	0.169431	-6.24452	4.25108e-10	1.85312e-07
EHLCSN	93.6085	-0.812829	0.130281	-6.23905	4.40243e-10	1.91214e-07
LYHILC	277.589	-0.526773	0.0845003	-6.23398	4.5474e-10	1.96797e-07
DILCTC	124.74	-0.756632	0.121535	-6.22564	4.79598e-10	2.06809e-07
YLNGVK	305.101	-0.566111	0.0911177	-6.21297	5.19938e-10	2.234e-07
PRGCST	271.531	-0.683146	0.110238	-6.19701	5.75444e-10	2.45489e-07
YYCRHS	306.586	-0.485754	0.078399	-6.19592	5.79442e-10	2.46318e-07
NPAFNR	227.477	-0.790281	0.127611	-6.19291	5.90625e-10	2.50185e-07
GGEHRI	116.619	-0.830028	0.134117	-6.18884	6.06088e-10	2.55831e-07
TPVYTE	75.6254	-1.00501	0.162412	-6.18802	6.09231e-10	2.56255e-07
FRPSIC	238.022	-0.625106	0.101043	-6.18651	6.15097e-10	2.5692e-07
RSSEEL	282.071	-0.60015	0.0970017	-6.18701	6.13173e-10	2.5692e-07
NCVSAF	267.858	-0.734235	0.118836	-6.17858	6.46826e-10	2.69235e-07
AVLRFF	706.33	-0.78774	0.127563	-6.17531	6.60336e-10	2.7333e-07
SLVPPF	135.886	-0.70803	0.114666	-6.17472	6.62827e-10	2.7333e-07
VFPHMD	189.191	-0.768828	0.124515	-6.17455	6.63504e-10	2.7333e-07
SGSCSG	215.704	-0.596263	0.0966076	-6.172	6.7431e-10	2.76829e-07
ICYAGN	517.074	-0.59329	0.0961602	-6.16981	6.83727e-10	2.79738e-07
CSTNTW	302.892	-0.562733	0.0912535	-6.1667	6.97304e-10	2.84322e-07
CTCEDQ	757.399	-0.622326	0.100998	-6.16177	7.19342e-10	2.91326e-07
LCFPSM	224.69	-0.631929	0.102681	-6.15431	7.54056e-10	3.03336e-07
PIICLR	161.592	-0.723156	0.117637	-6.14736	7.87825e-10	3.1586e-07
TNMLCA	384.006	-0.519381	0.0848016	-6.12466	9.08773e-10	3.62631e-07
VPFCYF	267.549	-0.536857	0.0876594	-6.12435	9.10534e-10	3.62631e-07
TRPAAD	977.688	-0.518306	0.0846404	-6.12363	9.14661e-10	3.63069e-07
RTDTKE	206.002	-0.659821	0.107875	-6.11653	9.56352e-10	3.78365e-07
RCYYMF	245.654	-0.712723	0.116721	-6.10621	1.02028e-09	4.01009e-07
GSSYTT	368.375	-0.657109	0.10764	-6.10468	1.03008e-09	4.03539e-07
CLGRAP	187.224	-0.687712	0.11271	-6.10159	1.0502e-09	4.10082e-07
RHYYLS	1059.86	-0.449974	0.073855	-6.09266	1.11046e-09	4.2829e-07
SSASCL	277.399	-0.574692	0.0943267	-6.09257	1.11112e-09	4.2829e-07
MIGICT	196.397	-0.580932	0.0953994	-6.08948	1.13279e-09	4.35242e-07
SSLHHP	1060.02	-0.461156	0.0757491	-6.08794	1.14373e-09	4.3804e-07
YEWYCL	313.833	-0.561879	0.092302	-6.0874	1.14761e-09	4.38127e-07
PVLQCG	127.119	-0.701275	0.115229	-6.08594	1.15808e-09	4.4072e-07
ASFGFS	258.262	-0.595985	0.0980296	-6.07965	1.20447e-09	4.56926e-07
DDLIRH	268.838	-0.678304	0.111697	-6.07272	1.2576e-09	4.75577e-07
PRNPAS	638.117	-0.475262	0.078296	-6.07007	1.27854e-09	4.81975e-07
VCTLWT	382.461	-0.551046	0.0908112	-6.06804	1.29482e-09	4.8658e-07
SSLCHS	379.59	-0.489685	0.0808681	-6.05535	1.40111e-09	5.23244e-07
RYNDLF	733.221	-0.403821	0.0667022	-6.05409	1.41215e-09	5.25727e-07
ASASAG	229.775	-0.723784	0.119577	-6.05286	1.42299e-09	5.27373e-07
PRTYCT	201.13	-0.980863	0.162057	-6.05259	1.42537e-09	5.27373e-07
WFCIVD	190.211	-0.636707	0.10549	-6.03569	1.58288e-09	5.82058e-07
WCLNYW	137.426	-0.774053	0.128262	-6.03494	1.59018e-09	5.82955e-07
PPHRHS	477.331	-0.985021	0.163443	-6.0267	1.67338e-09	6.09727e-07
QNGTCV	154.597	-0.888734	0.147526	-6.02426	1.69884e-09	6.16931e-07
TYDHLC	1326.14	-0.286426	0.0475887	-6.01878	1.7574e-09	6.32647e-07
FTPNSC	375.958	-0.587097	0.0975812	-6.01649	1.78234e-09	6.39707e-07
CLVLPS	180.32	-0.677667	0.112659	-6.01518	1.7969e-09	6.43006e-07
ACMWFW	648.811	-0.668629	0.111198	-6.01297	1.82155e-09	6.49886e-07
CFSCVC	53.5397	-0.967923	0.161097	-6.00832	1.87461e-09	6.66833e-07
LIICPI	119.744	-0.77501	0.129173	-5.99979	1.97573e-09	7.00723e-07
VCLTLP	137.789	-0.643728	0.107318	-5.99833	1.99354e-09	7.04955e-07
PSITFC	229.872	-0.874167	0.146075	-5.98437	2.17235e-09	7.65927e-07
CHCASF	454.899	-0.79804	0.133432	-5.98088	2.2193e-09	7.80184e-07
ISDICF	469.706	-0.647953	0.108494	-5.97223	2.34035e-09	8.20333e-07
SLVCEC	138.57	-0.68346	0.114662	-5.96065	2.51232e-09	8.75493e-07
CLFPSL	160.12	-0.79405	0.133264	-5.95847	2.54608e-09	8.84684e-07
FALCQS	129.046	-0.789039	0.132511	-5.95451	2.60855e-09	9.03772e-07
DLCSCF	168.739	-0.645295	0.108844	-5.92865	3.05438e-09	1.05519e-06
SVFAAC	729.428	-0.469186	0.0792336	-5.92155	3.18918e-09	1.09544e-06
CVVFGP	228.661	-0.537207	0.0908029	-5.91618	3.29497e-09	1.12854e-06
HFCHLL	174.615	-0.646364	0.109357	-5.91056	3.40943e-09	1.16442e-06
PLCLNL	346.709	-0.748392	0.126678	-5.90781	3.46677e-09	1.1773e-06
LLPFCL	294.523	-0.565284	0.0957177	-5.90574	3.51075e-09	1.18552e-06
PYQAFC	214.179	-0.845057	0.143088	-5.90584	3.50853e-09	1.18552e-06
CFCKWW	436.505	-0.484908	0.0822007	-5.89907	3.65553e-09	1.2283e-06
PTLCWL	296.679	-0.704187	0.119375	-5.89896	3.65795e-09	1.2283e-06
ESSDCL	1365.86	-0.609953	0.103572	-5.88917	3.88134e-09	1.29967e-06
SLRGRK	181.591	-1.06787	0.181406	-5.88662	3.9418e-09	1.31624e-06
LCYTPL	416.475	-0.460086	0.0781666	-5.88597	3.95737e-09	1.31777e-06
ACPLRR	52.3208	-1.06788	0.181484	-5.88417	4.00047e-09	1.32843e-06
SALCMN	233.588	-0.716321	0.121867	-5.87791	4.15479e-09	1.37587e-06
HSMTRA	750.485	-0.607046	0.103406	-5.87051	4.34466e-09	1.43478e-06
TPSNFG	213.59	-0.607698	0.103545	-5.86891	4.38676e-09	1.4447e-06
RYMPQP	121.53	-0.712416	0.121677	-5.85496	4.77132e-09	1.56704e-06
LVQFNC	211.756	-0.63035	0.107716	-5.85195	4.85838e-09	1.58263e-06
VDFIGY	181.678	-0.57405	0.098095	-5.85198	4.85751e-09	1.58263e-06
DAWMFF	746.986	-0.546601	0.0934652	-5.84818	4.96978e-09	1.61453e-06
VASICP	4220.77	-0.622534	0.106509	-5.8449	5.06861e-09	1.64219e-06
LRVDGL	501.291	-0.611543	0.104714	-5.8401	5.2168e-09	1.68564e-06
MVCLRS	123.466	-0.746709	0.127909	-5.83782	5.28892e-09	1.69979e-06
FVHTSD	282.167	-0.68196	0.116846	-5.83642	5.33338e-09	1.70949e-06
IHWNCF	204.336	-0.547293	0.094081	-5.81725	5.98232e-09	1.91238e-06
KYATFC	271.888	-0.575389	0.0992369	-5.79813	6.7057e-09	2.13225e-06
ASIGFC	157.661	-0.658166	0.113583	-5.79457	6.8495e-09	2.16648e-06
QCLYHF	277.253	-0.533524	0.0921555	-5.78939	7.06419e-09	2.22851e-06
PKSMPC	367.485	-0.584457	0.101016	-5.7858	7.21681e-09	2.27068e-06
MDLSHL	1394.86	-0.338254	0.0585514	-5.77705	7.60211e-09	2.38565e-06
LLCSLP	85.0514	-0.78948	0.136737	-5.77373	7.75375e-09	2.42688e-06
LHLICN	184.509	-0.642305	0.11127	-5.77249	7.81078e-09	2.43837e-06
STLHCT	686.288	-0.438898	0.0761782	-5.76146	8.3388e-09	2.58972e-06
TITSPC	116.045	-0.731687	0.127026	-5.76012	8.40527e-09	2.60361e-06
GCPPLI	483.972	-0.577121	0.100348	-5.75119	8.86197e-09	2.73801e-06
CPTIRI	2363.93	-1.01622	0.177162	-5.7361	9.68798e-09	2.97786e-06
HIGLVS	1055.92	-0.333965	0.0582488	-5.73342	9.84249e-09	3.01762e-06
GLLPIL	546.358	-0.559069	0.0975216	-5.73277	9.88042e-09	3.02152e-06
QLLSIC	273.022	-0.5051	0.0881978	-5.7269	1.02284e-08	3.11999e-06
IICTSR	219.884	-0.670518	0.117147	-5.72372	1.04214e-08	3.17079e-06
PFYHCF	413.499	-0.509807	0.0890818	-5.7229	1.0472e-08	3.17812e-06
SFYCAM	514.754	-0.447481	0.0782594	-5.71792	1.07837e-08	3.26445e-06
IAHCWC	130.292	-0.663815	0.116153	-5.71503	1.09687e-08	3.31207e-06
IFGLCR	240.773	-0.545514	0.0955989	-5.70628	1.15469e-08	3.47791e-06
CICFES	617.619	-0.669238	0.117466	-5.69727	1.21741e-08	3.64848e-06
QPPCSF	199.299	-0.545206	0.0957331	-5.69506	1.2333e-08	3.68688e-06
SVCYKS	280.289	-0.515514	0.0905757	-5.69152	1.25913e-08	3.75473e-06
PCFSWF	275.446	-0.59466	0.104513	-5.68982	1.27176e-08	3.77362e-06
WSYIIC	325.825	-0.509892	0.0896362	-5.68846	1.28189e-08	3.79429e-06
YCSPQV	216.745	-0.540881	0.0952607	-5.6779	1.36355e-08	4.02608e-06
YCHPRL	346.61	-0.423626	0.0746803	-5.67253	1.40708e-08	4.13423e-06
VRCSFI	499.442	-0.491588	0.0866891	-5.6707	1.42214e-08	4.16826e-06
ILCASW	399.267	-0.477535	0.0842202	-5.67008	1.42735e-08	4.17332e-06
LSYCTL	579.894	-0.580543	0.102436	-5.66737	1.45009e-08	4.22949e-06
GYPVQL	799.078	-0.393744	0.0694857	-5.66655	1.45703e-08	4.23944e-06
RVWEMC	95.2148	-0.974947	0.172121	-5.66432	1.47609e-08	4.28173e-06
SNHCSK	208.357	-0.665691	0.11753	-5.66402	1.47871e-08	4.28173e-06
ICKTQT	197.216	-0.665476	0.118102	-5.63475	1.75308e-08	5.02761e-06
PYTGVC	310.097	-0.589918	0.104826	-5.6276	1.82737e-08	5.19098e-06
RCKHMP	371.077	-0.463039	0.0824408	-5.61663	1.94722e-08	5.51836e-06
FSSYNC	1864.17	-1.04564	0.186249	-5.6142	1.97472e-08	5.57908e-06
HCYGAA	158.027	-0.697713	0.124283	-5.61392	1.97795e-08	5.57908e-06
WVYCFC	103.819	-0.779836	0.138948	-5.61242	1.99514e-08	5.61435e-06
TNSPSA	673.826	-0.507631	0.0904778	-5.61055	2.01682e-08	5.66208e-06
LCTIFT	359.588	-0.481992	0.0859534	-5.60759	2.05161e-08	5.73289e-06
ICHKFD	174.924	-0.633605	0.113235	-5.59548	2.20011e-08	6.11942e-06
VCVFHI	239.385	-0.695463	0.12429	-5.59548	2.20015e-08	6.11942e-06
ISWCVF	158.287	-0.603933	0.108106	-5.58647	2.31729e-08	6.43032e-06
CLHPVL	594.587	-0.666128	0.119274	-5.58486	2.33885e-08	6.47517e-06
DYCPVR	628.718	-0.426137	0.0763571	-5.58085	2.3935e-08	6.61118e-06
WCDSEL	94.7723	-0.808092	0.144963	-5.57446	2.48296e-08	6.79567e-06
LRAANT	284.741	-0.664864	0.119507	-5.56339	2.6458e-08	7.21209e-06
YLLPGC	247.449	-0.627775	0.112842	-5.5633	2.64715e-08	7.21209e-06
ISCRPV	384.586	-0.476515	0.0856718	-5.5621	2.6655e-08	7.24561e-06
PYCTVS	1221.01	-0.594179	0.106855	-5.56061	2.6883e-08	7.29107e-06
YESMVC	307.066	-0.539442	0.097021	-5.56005	2.69697e-08	7.29808e-06
HDYFRC	562.588	-0.412576	0.0742182	-5.55896	2.71385e-08	7.31723e-06
RGSLTC	173.79	-0.649725	0.116975	-5.55439	2.78578e-08	7.48769e-06
SSPPVC	177.978	-0.57817	0.104157	-5.55094	2.84138e-08	7.61393e-06
IPLFVC	293.643	-0.479517	0.0864492	-5.54681	2.9093e-08	7.76743e-06
GGVRLC	756.3	-1.11091	0.200331	-5.54535	2.93373e-08	7.81527e-06
MCSFHR	449.771	-0.410284	0.0740095	-5.54367	2.96195e-08	7.83818e-06
WSFLCM	162.692	-0.64296	0.116004	-5.54255	2.98098e-08	7.87116e-06
CKPRWS	139.969	-0.698783	0.126098	-5.54159	2.99731e-08	7.89688e-06
LQAKCP	97.138	-0.784106	0.141527	-5.54035	3.01874e-08	7.93592e-06
ILLESK	199.025	-0.603432	0.109192	-5.52636	3.26934e-08	8.5759e-06
RMSVKT	232.98	-0.651724	0.118	-5.5231	3.33062e-08	8.69857e-06
HQCSPQ	152.436	-0.758122	0.137395	-5.51783	3.43202e-08	8.94393e-06
ATCLLN	736.557	-0.661767	0.119964	-5.51637	3.46067e-08	8.99902e-06
CFDQLR	161.879	-0.625487	0.113472	-5.51226	3.54251e-08	9.17205e-06
GCQLNK	154.508	-0.636483	0.115493	-5.51099	3.56823e-08	9.21871e-06
SALSSE	515.396	-0.528397	0.0959154	-5.50899	3.60893e-08	9.30382e-06
SVYLVE	323.079	-0.709899	0.128961	-5.50478	3.69631e-08	9.50864e-06
LMICSI	349.528	-0.491718	0.0894683	-5.496	3.88496e-08	9.97252e-06
YTLLCT	450.463	-0.547571	0.0996535	-5.49475	3.91268e-08	1.00222e-05
RALGTC	121.714	-0.687231	0.125095	-5.49369	3.9363e-08	1.00612e-05
NPPFLC	194.184	-0.582183	0.106031	-5.49067	4.00411e-08	1.02128e-05
SWNPCW	265.7	-0.556321	0.101347	-5.48928	4.03569e-08	1.02715e-05
FVMCPL	138.432	-0.720591	0.131332	-5.4868	4.09281e-08	1.03948e-05
SWFQSG	227.001	-0.538484	0.0981639	-5.48556	4.12159e-08	1.04458e-05
SFYRAD	944.861	-0.845058	0.154065	-5.48508	4.13281e-08	1.04521e-05
LVLPGC	290.391	-0.508926	0.0928233	-5.48275	4.18775e-08	1.05687e-05
DYPISV	738.7	-0.570073	0.103987	-5.48213	4.20223e-08	1.0583e-05
YYAICP	102.766	-0.676005	0.123416	-5.47745	4.3151e-08	1.08171e-05
VFRPSP	325.115	-0.486113	0.0887997	-5.47426	4.39339e-08	1.09494e-05
VKGYPE	75.2488	-0.889953	0.16266	-5.47123	4.4692e-08	1.11152e-05
IYACIL	595.714	-0.647173	0.118382	-5.46681	4.58215e-08	1.13726e-05
TVCLPR	333.659	-1.05565	0.193245	-5.46274	4.68837e-08	1.16121e-05
VYCFFL	153.639	-0.606267	0.111067	-5.45859	4.79942e-08	1.18383e-05
MCPPGD	301.948	-0.691405	0.126724	-5.45599	4.86999e-08	1.19877e-05
HRFLLQ	1066.47	-0.431719	0.0792072	-5.4505	5.02282e-08	1.23385e-05
VSSCRL	568.945	-0.446133	0.0820095	-5.44001	5.32772e-08	1.30076e-05
KFIVEC	243.138	-0.486417	0.0894615	-5.43717	5.41339e-08	1.31898e-05
VPCRLR	86.1363	-1.15137	0.212211	-5.4256	5.77596e-08	1.39317e-05
QIICPL	260.274	-0.594036	0.109522	-5.42388	5.83175e-08	1.39819e-05
YHTLYW	377.538	-0.462381	0.0852434	-5.42424	5.82006e-08	1.39819e-05
ICWIVP	230.076	-0.616632	0.11374	-5.42142	5.91269e-08	1.41476e-05
LNCMSW	423.138	-0.412351	0.0760772	-5.42017	5.95439e-08	1.4219e-05
QEFSLS	496.192	-0.495717	0.0915952	-5.41204	6.2311e-08	1.48502e-05
HCHFVA	224.232	-0.544282	0.100657	-5.40731	6.3979e-08	1.52175e-05
NGNTQP	207.857	-0.583784	0.108113	-5.39976	6.67286e-08	1.57776e-05
STMSPY	1571.91	-0.322148	0.0596659	-5.39921	6.69359e-08	1.57954e-05
CMRSYL	845.837	-0.750372	0.139074	-5.39549	6.83361e-08	1.60626e-05
ATNLLC	200.583	-0.551455	0.102231	-5.39421	6.8824e-08	1.61106e-05
GCNAPF	193.631	-0.611202	0.113313	-5.3939	6.89436e-08	1.61106e-05
YCPHVT	418.67	-0.38705	0.0717547	-5.39408	6.88752e-08	1.61106e-05
DPCRFL	427.506	-0.644896	0.119622	-5.39114	7.00135e-08	1.63228e-05
ICSFPS	365.268	-0.514995	0.0955373	-5.39051	7.02599e-08	1.63228e-05
YLESAR	396.045	-0.59486	0.110353	-5.39052	7.0254e-08	1.63228e-05
NCWYHF	248.531	-0.577237	0.107165	-5.38643	7.18706e-08	1.66647e-05
LSSQIC	356.582	-0.593244	0.110161	-5.38527	7.23358e-08	1.67079e-05
LCMLFT	956.311	-0.510951	0.0948866	-5.38486	7.2502e-08	1.67141e-05
RCSLII	718.185	-0.462553	0.0859543	-5.38139	7.39128e-08	1.70066e-05
LYWFCP	234.707	-0.534395	0.0994129	-5.37551	7.63667e-08	1.7504e-05
VSKDHC	259.767	-0.646697	0.120324	-5.37464	7.67362e-08	1.75552e-05
ISWLQC	621.031	-0.449467	0.0836372	-5.37401	7.70043e-08	1.75829e-05
ILCHGT	188.745	-0.631916	0.117632	-5.37195	7.78882e-08	1.77509e-05
GYHICL	302.85	-0.5181	0.0964532	-5.37152	7.80754e-08	1.77599e-05
IIMGTC	256.349	-0.489096	0.0911133	-5.368	7.96152e-08	1.80758e-05
EFNSYD	385.416	-0.862114	0.160615	-5.36759	7.97946e-08	1.80823e-05
VSNRAE	155.361	-0.803929	0.149927	-5.36213	8.22461e-08	1.86027e-05
DFCANI	98.2868	-0.785881	0.146666	-5.35829	8.40113e-08	1.88894e-05
FVLFMC	254.728	-0.510432	0.0952584	-5.35839	8.39654e-08	1.88894e-05
GFCQGS	111.824	-0.769915	0.143694	-5.35801	8.41439e-08	1.88894e-05
LHICLV	227.256	-0.515995	0.0962937	-5.35856	8.38885e-08	1.88894e-05
LYVCNI	166.729	-0.592442	0.110649	-5.35427	8.59043e-08	1.92126e-05
IGPRSS	337.238	-0.640937	0.119734	-5.35299	8.65112e-08	1.92764e-05
MGFCPF	224.47	-0.515315	0.0962641	-5.35314	8.64408e-08	1.92764e-05
TIPTRL	606.663	-0.432041	0.0807174	-5.35252	8.67377e-08	1.9291e-05
KLSSHN	394.346	-0.601431	0.112378	-5.35184	8.70667e-08	1.93283e-05
YSTLCR	391.083	-0.46676	0.0872248	-5.35123	8.7358e-08	1.93571e-05
QSHFCI	174.164	-0.609856	0.114058	-5.34688	8.94828e-08	1.97914e-05
ICHCYR	167.458	-0.570727	0.10676	-5.34589	8.99748e-08	1.98635e-05
ITTCSY	105.086	-0.77354	0.144824	-5.34124	9.23124e-08	2.03422e-05
RGLTGT	78.5146	-0.849807	0.159124	-5.34054	9.26704e-08	2.03836e-05
LCLIPR	198.47	-0.552485	0.103497	-5.33815	9.38989e-08	2.0616e-05
MFCDLI	236.454	-0.568009	0.106439	-5.33648	9.47683e-08	2.07309e-05
LLILCR	81.8924	-0.806563	0.151506	-5.32363	1.01718e-07	2.21702e-05
CVEMFW	1771.7	-0.777927	0.146204	-5.32083	1.03293e-07	2.24319e-05
HICKSG	131.254	-0.581209	0.1093	-5.31756	1.05167e-07	2.27565e-05
LGSSVA	1139.21	-0.695038	0.130773	-5.31484	1.06753e-07	2.30581e-05
GCHIHL	356.419	-0.439989	0.0828349	-5.31164	1.08642e-07	2.34239e-05
SCPLDL	270.92	-0.466122	0.0877673	-5.31088	1.09096e-07	2.34795e-05
NCGLGA	178.112	-0.607031	0.114345	-5.30875	1.10378e-07	2.36704e-05
ESPELC	120.844	-0.898928	0.169408	-5.30629	1.11882e-07	2.395e-05
ANFCLR	449.928	-0.53937	0.101699	-5.30359	1.1355e-07	2.42503e-05
ICHLPF	240.655	-0.559178	0.105469	-5.30183	1.14651e-07	2.4412e-05
QLSCPP	353.042	-0.451517	0.0851701	-5.30135	1.14947e-07	2.44317e-05
HIDCLL	349.51	-0.427211	0.080632	-5.29828	1.16902e-07	2.47157e-05
RGFGPS	45.0851	-1.02956	0.194351	-5.29742	1.17452e-07	2.47884e-05
LGILCN	387.818	-0.58231	0.109944	-5.29641	1.18102e-07	2.48817e-05
YEVCLV	169.171	-0.564768	0.106688	-5.29366	1.19895e-07	2.52152e-05
HLIFGC	89.2949	-0.812923	0.153584	-5.29303	1.20304e-07	2.52569e-05
RCFLLF	422.531	-0.624306	0.117982	-5.29151	1.21309e-07	2.54233e-05
CRITFA	282.895	-0.499365	0.0944406	-5.28761	1.23926e-07	2.59264e-05
INGLLC	572.039	-0.452189	0.0856	-5.28259	1.27373e-07	2.65089e-05
LLMCYT	314.946	-0.479845	0.0908412	-5.28223	1.27619e-07	2.65141e-05
CFSVWV	138.957	-0.696757	0.131935	-5.28106	1.28437e-07	2.66378e-05
LCYVSE	300.902	-0.444567	0.084194	-5.28027	1.28992e-07	2.67067e-05
SSSSCF	182.111	-0.530892	0.100566	-5.27903	1.29872e-07	2.68425e-05
LCTFYG	291.997	-0.495476	0.0938715	-5.27823	1.30437e-07	2.68833e-05
LPWNIC	331.165	-0.524287	0.0993322	-5.27812	1.30518e-07	2.68833e-05
LHDPLL	49.8267	-1.16785	0.22152	-5.27198	1.34963e-07	2.77037e-05
DCVDSS	122.23	-0.617778	0.117213	-5.27053	1.36028e-07	2.7866e-05
THICLR	237.729	-0.533239	0.101179	-5.27028	1.36219e-07	2.7866e-05
AFTCLK	342.679	-0.450374	0.085464	-5.26975	1.36611e-07	2.78986e-05
NMHCTL	150.005	-0.648485	0.123135	-5.26648	1.39067e-07	2.82559e-05
APVTPK	146.96	-0.735543	0.139725	-5.26423	1.40779e-07	2.85553e-05
GILYCY	140.056	-0.573045	0.108912	-5.26155	1.42845e-07	2.89253e-05
GLICGS	263.811	-0.529118	0.100649	-5.25707	1.46373e-07	2.95897e-05
TNIRYH	70.1654	-0.819477	0.155956	-5.25455	1.48386e-07	2.99462e-05
WPHMYC	235.479	-0.582271	0.11089	-5.25088	1.51373e-07	3.04466e-05
YMPCVV	155.233	-0.572538	0.109043	-5.25056	1.5164e-07	3.04492e-05
PFFCAI	127.441	-0.657973	0.12535	-5.24907	1.52869e-07	3.06446e-05
FLPVCS	212.048	-0.521052	0.0992787	-5.24838	1.53445e-07	3.06576e-05
GFYREV	46.4832	-0.938603	0.178972	-5.2444	1.5679e-07	3.12738e-05
NIWGMC	168.138	-0.519902	0.0991551	-5.24332	1.5771e-07	3.14049e-05
PLTPDC	176.799	-0.597538	0.114022	-5.24054	1.60109e-07	3.18298e-05
KGDCTG	270.981	-0.541967	0.103431	-5.23988	1.60677e-07	3.18898e-05
VISSSC	179.108	-0.737584	0.140921	-5.23401	1.65868e-07	3.27578e-05
YGLCPG	166.483	-0.535807	0.10237	-5.23401	1.6587e-07	3.27578e-05
KLTICF	1176.6	-0.363586	0.0694935	-5.23194	1.67737e-07	3.2978e-05
LITRCT	207.146	-0.483848	0.0924866	-5.23155	1.68098e-07	3.2978e-05
MFPGPR	147.448	-0.631742	0.120763	-5.23126	1.6836e-07	3.2978e-05
VLCFII	178.646	-0.602066	0.115081	-5.23166	1.67996e-07	3.2978e-05
LCACTA	119.186	-0.743263	0.142404	-5.21938	1.79521e-07	3.48227e-05
HKPGYC	172.538	-0.546099	0.104665	-5.21759	1.8127e-07	3.51051e-05
EPRCLY	560.223	-0.818476	0.157136	-5.20871	1.90158e-07	3.66489e-05
EDSLQT	155.401	-0.636341	0.122188	-5.20789	1.91003e-07	3.67526e-05
AHPCRC	55.7925	-0.961674	0.18477	-5.2047	1.94315e-07	3.733e-05
SYCLYS	119.854	-0.669761	0.128727	-5.20294	1.96163e-07	3.76246e-05
RDVHCN	152.67	-0.791007	0.152073	-5.20148	1.97708e-07	3.78605e-05
VCPVKN	411.449	-0.481077	0.0925747	-5.19664	2.02922e-07	3.8797e-05
KFCTSA	162.743	-0.569226	0.109624	-5.19253	2.07455e-07	3.95374e-05
NPSFSC	119.255	-0.620278	0.11945	-5.19277	2.07188e-07	3.95374e-05
HYCSLF	144.68	-0.600189	0.115594	-5.19221	2.07812e-07	3.95426e-05
GGVWCL	332.953	-0.574298	0.110788	-5.18376	2.17458e-07	4.12471e-05
VTHSTC	459.959	-0.473901	0.0914302	-5.18319	2.18118e-07	4.12678e-05
WFTFLG	185.74	-0.495946	0.0956974	-5.18244	2.18998e-07	4.13429e-05
NHTNEC	3747.92	-0.673037	0.1299	-5.1812	2.20467e-07	4.15548e-05
SQMLDY	1072.81	-0.380575	0.0735583	-5.17379	2.29389e-07	4.30335e-05
HWFCSG	100.246	-0.729221	0.140978	-5.17258	2.30886e-07	4.32468e-05
IDHLYH	474.385	-0.345585	0.0668351	-5.17072	2.33195e-07	4.36111e-05
CRPPGP	266.285	-0.557552	0.107971	-5.16389	2.41864e-07	4.50492e-05
NTSMCL	382.065	-0.50339	0.0974848	-5.16378	2.42012e-07	4.50492e-05
ICLRVC	110.531	-0.718065	0.139108	-5.16193	2.44412e-07	4.53551e-05
MSVCGS	248.355	-0.683346	0.132377	-5.16213	2.44161e-07	4.53551e-05
SCLKFI	449.868	-0.403577	0.0781943	-5.16121	2.45356e-07	4.54599e-05
LCQLIS	519.138	-0.458655	0.0889878	-5.15413	2.54806e-07	4.7022e-05
PCDKML	236.295	-0.496173	0.0963204	-5.15127	2.58724e-07	4.76421e-05
KSITPS	305.405	-0.629079	0.122237	-5.14639	2.65551e-07	4.86723e-05
RSLCPG	409.723	-0.573273	0.111398	-5.14615	2.65891e-07	4.86723e-05
SWDAWW	1579.54	-0.429588	0.0834782	-5.14611	2.65942e-07	4.86723e-05
HYIAIC	148.351	-0.617459	0.120182	-5.13769	2.78131e-07	5.07482e-05
ICWRVG	168.014	-0.611019	0.119081	-5.13112	2.88024e-07	5.24733e-05
LGFCRW	496.271	-0.492803	0.0960514	-5.13062	2.88795e-07	5.2534e-05
ARYCLG	494.198	-0.819366	0.159785	-5.12793	2.9295e-07	5.31285e-05
FLHSSC	135.147	-0.644177	0.125843	-5.1189	3.0732e-07	5.56505e-05
ANLCSW	310.017	-0.433868	0.0848522	-5.11322	3.16713e-07	5.70207e-05
GIILCM	216.575	-0.527694	0.103203	-5.11317	3.1679e-07	5.70207e-05
MCSLFV	164.948	-0.596461	0.116643	-5.11356	3.16145e-07	5.70207e-05
VFGCKC	320.618	-0.488933	0.0956155	-5.11353	3.16198e-07	5.70207e-05
DTHHCR	161.504	-0.713259	0.139592	-5.10959	3.22852e-07	5.79631e-05
RIPPLC	80.4029	-0.709825	0.138922	-5.10951	3.22992e-07	5.79631e-05
LNWWCL	235.572	-0.723323	0.141648	-5.10648	3.28223e-07	5.88137e-05
YQLCFL	154.586	-0.592619	0.116148	-5.10226	3.35616e-07	6.00487e-05
LSCHFR	304.243	-0.468951	0.0919429	-5.10046	3.38824e-07	6.04424e-05
LCILMS	66.7271	-0.847893	0.166332	-5.09759	3.44e-07	6.11483e-05
VCSRVT	215.829	-0.637014	0.125072	-5.09319	3.52089e-07	6.23447e-05
HTPSCI	262.986	-0.487591	0.0957811	-5.09068	3.56778e-07	6.29888e-05
SSPPWC	671.837	-0.587804	0.115564	-5.0864	3.64929e-07	6.43332e-05
CYLHIG	327.163	-0.511298	0.100578	-5.08361	3.7033e-07	6.51895e-05
AYCYFD	217.405	-0.510759	0.10048	-5.08317	3.71181e-07	6.52434e-05
PLCFLS	125.141	-0.670002	0.131847	-5.08165	3.74177e-07	6.56738e-05
ITPHCI	176.829	-0.58872	0.115959	-5.07698	3.83491e-07	6.7112e-05
DRFSCY	160.281	-0.552941	0.108929	-5.07616	3.85147e-07	6.72055e-05
RNGTLT	265.657	-0.774186	0.152512	-5.07622	3.85009e-07	6.72055e-05
YVLRCI	226.926	-0.676999	0.133416	-5.07433	3.88862e-07	6.77553e-05
SVCYFG	565.08	-0.855793	0.16868	-5.07348	3.90602e-07	6.79597e-05
PGDRCS	524.281	-0.794626	0.156714	-5.07054	3.96682e-07	6.87184e-05
SAICRA	196.424	-0.534145	0.10536	-5.06974	3.98368e-07	6.89107e-05
HCSSSK	140.207	-0.6082	0.120003	-5.0682	4.01594e-07	6.93687e-05
GHLLSP	150.938	-0.580995	0.114687	-5.06591	4.06445e-07	7.01056e-05
KVSLAC	252.092	-0.443476	0.0875558	-5.06506	4.08267e-07	7.03188e-05
MTLCRM	194.086	-0.721317	0.142535	-5.06065	4.17838e-07	7.18639e-05
FVWCAW	140.825	-0.76948	0.152064	-5.06024	4.18731e-07	7.19144e-05
LISCPF	398.169	-0.395166	0.0781347	-5.0575	4.24792e-07	7.27469e-05
NHPPTC	185.635	-0.547898	0.108464	-5.05141	4.38553e-07	7.48894e-05
CHKTGW	216.966	-0.504594	0.0999364	-5.04916	4.43763e-07	7.5564e-05
SMLACP	806.78	-0.911181	0.180532	-5.04719	4.48348e-07	7.61283e-05
VEICLH	252.568	-0.45191	0.0895505	-5.04643	4.50137e-07	7.6324e-05
HYVCTC	82.2563	-0.88222	0.174912	-5.0438	4.56373e-07	7.7163e-05
CNTTST	393.672	-0.505046	0.100292	-5.03574	4.76015e-07	8.00794e-05
VKTCHN	55.9438	-0.850269	0.168861	-5.03532	4.77039e-07	8.00924e-05
CICIRA	105.652	-0.686238	0.136578	-5.02449	5.04762e-07	8.45103e-05
VCLTTR	158.226	-0.625909	0.124581	-5.02412	5.05733e-07	8.45548e-05
ILTSVC	216.542	-0.621934	0.123824	-5.02273	5.09419e-07	8.50525e-05
YVTCSL	215.132	-0.534547	0.106505	-5.01899	5.19445e-07	8.66057e-05
PSMFCY	91.8719	-0.640659	0.127681	-5.01767	5.2303e-07	8.70823e-05
ISCLWL	114.526	-0.755632	0.150658	-5.01553	5.28864e-07	8.79316e-05
IYHPVC	110.725	-0.727206	0.145004	-5.01509	5.30092e-07	8.80136e-05
VCSNVY	453.76	-0.343056	0.0684211	-5.01389	5.33408e-07	8.84417e-05
CFGLHY	296.969	-0.49558	0.0988932	-5.01126	5.40739e-07	8.94099e-05
PKFCLY	252.472	-0.50302	0.10041	-5.00964	5.4532e-07	8.99194e-05
LICPRP	183.602	-0.572337	0.114259	-5.00914	5.46742e-07	9.003e-05
KLLLHP	261.46	-0.509671	0.101839	-5.00466	5.59604e-07	9.1713e-05
TCDHSW	455.152	-0.443271	0.0885742	-5.00452	5.60023e-07	9.1713e-05
ADICFS	265.623	-0.492682	0.0984797	-5.00287	5.64817e-07	9.2336e-05
LYPVFP	762.688	-0.36642	0.0732486	-5.00242	5.66138e-07	9.2336e-05
PSKRPA	380.289	-0.604317	0.120843	-5.00083	5.7085e-07	9.29779e-05
FCVLGP	168.826	-0.594779	0.118963	-4.99969	5.74232e-07	9.32751e-05
LLSVCP	246.976	-0.514264	0.102875	-4.99894	5.76462e-07	9.32751e-05
PIVFCG	137.033	-0.589045	0.117825	-4.99934	5.75282e-07	9.32751e-05
VCLGST	244.237	-0.48623	0.0972638	-4.99908	5.7604e-07	9.32751e-05
DPYALP	681.033	-0.534879	0.107013	-4.99828	5.78428e-07	9.34503e-05
MCLSTV	70.3673	-0.807261	0.161582	-4.99599	5.85349e-07	9.44412e-05
SLRDKT	101.533	-0.712146	0.142581	-4.99466	5.89384e-07	9.49645e-05
SLPCVA	295.044	-0.501272	0.100373	-4.99409	5.91143e-07	9.51201e-05
LVICTG	60.1819	-0.771406	0.154614	-4.98923	6.06219e-07	9.74152e-05
LICEFF	193.129	-0.47005	0.0943631	-4.98129	6.31617e-07	0.00010109
KGYCSV	232.579	-0.590626	0.118693	-4.97607	6.4889e-07	0.000103578
DCSYSF	287.619	-0.508738	0.102335	-4.97128	6.65112e-07	0.000105783
NLPADL	185.353	-0.543657	0.109356	-4.97144	6.6458e-07	0.000105783
PILCTR	79.464	-0.721289	0.145093	-4.97121	6.6535e-07	0.000105783
VDLTKG	144.224	-0.555696	0.111813	-4.96989	6.69909e-07	0.000106366
IKYCDS	188.903	-0.742967	0.149519	-4.96904	6.7284e-07	0.00010669
ITNICS	334.478	-0.474469	0.0955302	-4.96669	6.81053e-07	0.00010785
AFCNTT	367.875	-0.454563	0.0915486	-4.96526	6.86096e-07	0.000108505
EWVQCG	11745.5	-0.324117	0.0653028	-4.96329	6.93074e-07	0.000109038
FSIGIW	398.316	-0.732809	0.147651	-4.9631	6.93757e-07	0.000109038
QSYLCP	240.905	-0.557437	0.112318	-4.96303	6.94013e-07	0.000109038
VTHYPA	71.1092	-0.699634	0.140951	-4.96367	6.91722e-07	0.000109038
YSCFVS	650.801	-0.395885	0.0797543	-4.96381	6.91246e-07	0.000109038
HSVCLK	291.643	-0.46159	0.0930313	-4.96166	6.98925e-07	0.000109523
NLNCSQ	128.756	-0.628238	0.126618	-4.96168	6.98851e-07	0.000109523
TLYYLC	292.278	-0.459576	0.0926879	-4.95832	7.11041e-07	0.000111276
VRESSK	315.817	-0.433917	0.0875709	-4.95504	7.23145e-07	0.000112886
QVILAC	195.074	-0.500676	0.101127	-4.95099	7.3838e-07	0.000114805
CDRACC	106.8	-0.713326	0.144086	-4.9507	7.39484e-07	0.000114828
PPRVAS	484.586	-0.611741	0.123711	-4.94492	7.61764e-07	0.000118134
LYNGVC	123.407	-0.565142	0.114323	-4.94336	7.67872e-07	0.000118928
SLYSCI	271.019	-0.47898	0.0969303	-4.94149	7.75284e-07	0.000119921
LIVCSV	178.43	-0.510346	0.103336	-4.93873	7.86346e-07	0.000121475
CLKCNS	210.676	-0.485117	0.0982467	-4.93774	7.9033e-07	0.000121934
FPCIAM	165.778	-0.695385	0.140839	-4.93745	7.91506e-07	0.000121958
VVCNLF	186.599	-0.54916	0.111248	-4.93637	7.95909e-07	0.000122479
SLVSIC	446.892	-0.374913	0.0760175	-4.93193	8.14231e-07	0.000124978
VLCLLG	198.37	-0.477364	0.0967973	-4.93158	8.15669e-07	0.000125038
KCTDSL	235.421	-0.550412	0.11163	-4.93067	8.19495e-07	0.000125356
RMHYPL	752.423	-0.381287	0.077331	-4.93059	8.19832e-07	0.000125356
HMCISQ	139.677	-0.647177	0.131294	-4.92921	8.25636e-07	0.000126083
FTIPMR	219.9	-0.508802	0.103235	-4.92859	8.28258e-07	0.000126322
LCSFNV	99.6619	-0.673029	0.136568	-4.92817	8.30013e-07	0.000126429
TCLLFR	484.05	-0.519372	0.105402	-4.92753	8.32762e-07	0.000126687
SVCQPS	139.969	-0.628461	0.127594	-4.92546	8.41618e-07	0.000127872
LNPPRC	167.32	-0.562112	0.114134	-4.92501	8.43542e-07	0.000127997
YVLCLK	73.7096	-0.736643	0.149579	-4.92477	8.44579e-07	0.000127997
CYVIRF	501.868	-0.441401	0.0897116	-4.92022	8.64477e-07	0.000130682
IHWCVA	70.5395	-0.720194	0.146497	-4.91609	8.8292e-07	0.000133134
MFPCFS	207.029	-0.54691	0.111324	-4.91276	8.98033e-07	0.000135
PNYCAS	115.276	-0.593704	0.120842	-4.91308	8.96574e-07	0.000135
VEIKSC	80.0072	-0.895722	0.182331	-4.91262	8.98672e-07	0.000135
YRSSLC	258.837	-0.486119	0.09896	-4.91228	9.00229e-07	0.000135065
KLCWSS	113.596	-0.655904	0.133561	-4.9109	9.06609e-07	0.000135852
VCYMPS	100.29	-0.618693	0.126055	-4.90811	9.19604e-07	0.000137284
DFSMCF	166.225	-0.51151	0.104245	-4.9068	9.25752e-07	0.000137897
PSSSSY	218.58	-0.480581	0.0979429	-4.90674	9.26009e-07	0.000137897
NSLLSC	122.86	-0.652755	0.13305	-4.90607	9.29178e-07	0.000138197
TLVCDI	436.666	-0.561434	0.114464	-4.90489	9.34805e-07	0.000138862
VDPCAL	288.951	-0.481724	0.0982831	-4.9014	9.51569e-07	0.000141003
SGLLCM	93.4322	-0.621697	0.126853	-4.90094	9.53784e-07	0.000141156
KTPWEC	142.735	-0.53073	0.108315	-4.89987	9.59016e-07	0.000141328
SVTSCP	128.402	-0.560115	0.114315	-4.89973	9.59661e-07	0.000141328
ICQTWS	433.826	-0.350225	0.0715041	-4.89798	9.68284e-07	0.000142249
SPFCFL	170.566	-0.589218	0.120293	-4.8982	9.67192e-07	0.000142249
NLDCFW	117.406	-0.602149	0.122947	-4.89762	9.70064e-07	0.000142336
SLYCGC	50.9661	-0.933204	0.190593	-4.89633	9.76442e-07	0.000143096
PRDFSH	191.343	-0.626624	0.127995	-4.89568	9.79654e-07	0.000143217
PYNCVL	513.144	-0.49356	0.100836	-4.89469	9.84597e-07	0.000143589
RCNHIT	253.316	-0.463181	0.0946262	-4.89485	9.83793e-07	0.000143589
GAFHSC	364.412	-0.503444	0.102941	-4.89061	1.00525e-06	0.000145892
NCSPWA	225.55	-0.452158	0.092451	-4.89078	1.00435e-06	0.000145892
IYHHPS	112.786	-0.568427	0.116326	-4.8865	1.02643e-06	0.000148786
VCYLPD	325.735	-0.421586	0.0862866	-4.88587	1.02972e-06	0.000149081
VIWMPC	97.4863	-0.648462	0.132752	-4.88475	1.03558e-06	0.000149569
CILPDR	227.843	-0.458546	0.0939026	-4.8832	1.04376e-06	0.000150389
SCLPIM	144.885	-0.603954	0.123809	-4.87813	1.07097e-06	0.000154124
LCRPGL	226.78	-0.451922	0.0926581	-4.8773	1.07546e-06	0.000154389
QIANCF	150.361	-0.715041	0.146612	-4.87708	1.07668e-06	0.000154389
LHRTCF	129.903	-0.648678	0.13302	-4.87653	1.07967e-06	0.000154632
SVRGPQ	201.725	-0.776492	0.159265	-4.87548	1.08542e-06	0.000154901
ALWFCR	101.569	-0.88594	0.181852	-4.87177	1.10604e-06	0.000157656
FLCVMF	229.802	-0.661003	0.135697	-4.87115	1.10948e-06	0.000157959
DFVLTC	586.541	-0.363341	0.0746208	-4.86917	1.12069e-06	0.000159365
CGFTDT	348.705	-0.40449	0.0830885	-4.86818	1.12632e-06	0.000159537
CWKYPM	327.561	-0.497159	0.102128	-4.86798	1.12742e-06	0.000159537
MVCPVS	222.901	-0.493648	0.101398	-4.86844	1.12481e-06	0.000159537
WMSATC	197.567	-0.667408	0.137107	-4.86779	1.12855e-06	0.000159537
VCLNPT	101.675	-0.629129	0.1293	-4.86566	1.14076e-06	0.000161073
SGLLRC	258.371	-0.611008	0.125597	-4.86484	1.14551e-06	0.000161553
ISVCLN	294.488	-0.423395	0.0870557	-4.8635	1.15329e-06	0.00016246
PDFVIK	1714.15	-0.322191	0.0662544	-4.86294	1.15657e-06	0.000162731
EFSCWF	116.373	-0.714452	0.14696	-4.86154	1.16476e-06	0.000163498
SIHDLC	203.733	-0.480954	0.0990869	-4.85386	1.21083e-06	0.000169569
SARYHP	510.196	-0.758725	0.156323	-4.85357	1.21261e-06	0.000169619
SSLMHC	402.752	-0.395646	0.0815796	-4.84982	1.23574e-06	0.000172252
VSCLRH	132.432	-0.584496	0.120581	-4.84734	1.2513e-06	0.000174016
CLRKTL	270.675	-0.513294	0.106063	-4.83954	1.30138e-06	0.000180362
MILRGH	502.88	-0.335862	0.0693996	-4.83953	1.30144e-06	0.000180362
HFGSTN	258.109	-0.587526	0.121504	-4.83546	1.32836e-06	0.000183668
ITCRIG	109.156	-0.600003	0.124135	-4.83347	1.34175e-06	0.000185305
MIMFCY	319.961	-0.428438	0.0886842	-4.83105	1.35817e-06	0.000187357
LLHCVL	177.784	-0.746656	0.154661	-4.82768	1.3813e-06	0.000190329
CIIGGL	485.948	-0.411915	0.085453	-4.82037	1.4329e-06	0.000197212
LGYLGC	127.971	-0.679497	0.140972	-4.82007	1.43508e-06	0.000197286
YSMCTC	138.491	-0.714556	0.14829	-4.81864	1.44537e-06	0.000198473
LGCIYT	336.667	-0.476002	0.0988219	-4.81677	1.45902e-06	0.00019994
MCSRTL	379.941	-0.516054	0.107143	-4.81649	1.46106e-06	0.00019994
HICLPM	190.671	-0.509381	0.105867	-4.81153	1.49783e-06	0.000204738
HVCQLH	147.204	-0.671706	0.139645	-4.81008	1.50868e-06	0.000205987
RFSCPW	264.098	-0.450659	0.0937742	-4.80579	1.54139e-06	0.000209974
FTSNSR	71.5087	-0.707198	0.147207	-4.80412	1.55432e-06	0.000211495
CYPPFI	129.518	-0.623947	0.130024	-4.79871	1.59694e-06	0.000217048
HKCSFL	87.9979	-0.701434	0.146241	-4.79641	1.61533e-06	0.000219299
IEVRVC	156.171	-0.53196	0.110991	-4.79282	1.6445e-06	0.000222503
LDLRSL	827.374	-0.454836	0.0948949	-4.79305	1.64266e-06	0.000222503
HWDRWC	218.488	-0.670171	0.139835	-4.79258	1.64653e-06	0.000222526
QLITYL	79.6359	-0.73232	0.152924	-4.78878	1.67799e-06	0.000226523
RMICYC	102.258	-0.630157	0.131628	-4.78742	1.68938e-06	0.000227804
TPFYCL	159.361	-0.509421	0.106414	-4.78717	1.69147e-06	0.00022783
IQLGLC	87.1011	-0.767748	0.160416	-4.786	1.70142e-06	0.00022882
NTQSCA	364.293	-0.400382	0.0836614	-4.78574	1.70358e-06	0.00022882
PIPCLF	219.93	-0.589303	0.12314	-4.78563	1.70455e-06	0.00022882
VVNCFL	276.796	-0.416957	0.0873043	-4.77591	1.78898e-06	0.000238286
LCIAST	144.127	-0.585806	0.122765	-4.77178	1.82605e-06	0.000242954
FCPALE	277.86	-0.554577	0.116303	-4.7684	1.85699e-06	0.00024625
VFCYLH	146.51	-0.611065	0.128164	-4.76784	1.86214e-06	0.00024666
FRCHYS	252.399	-0.687455	0.144339	-4.76277	1.90958e-06	0.000252253
IMYCIT	130.142	-0.598654	0.125703	-4.76245	1.91259e-06	0.000252253
LSRFIC	277.91	-0.537562	0.112876	-4.76243	1.91277e-06	0.000252253
GIYCLW	243.893	-0.499454	0.104887	-4.76184	1.91836e-06	0.000252628
YSDVLC	117.076	-0.566057	0.118969	-4.75803	1.95488e-06	0.000256677
WSCFSY	207.756	-0.539953	0.113507	-4.75702	1.96468e-06	0.000257681
HMCLFS	247.235	-0.517517	0.108889	-4.75269	2.0073e-06	0.000262409
SLRINC	258.461	-0.586639	0.123474	-4.75111	2.02307e-06	0.000263896
YDIVRC	213.832	-0.522562	0.109984	-4.75127	2.02139e-06	0.000263896
TGSPGV	235.918	-0.42367	0.0891998	-4.74968	2.03744e-06	0.00026548
TCRFSL	272.898	-0.444054	0.0934983	-4.74933	2.04092e-06	0.000265645
FLANMC	165.283	-0.583856	0.122961	-4.74832	2.05115e-06	0.000266687
CGCWYL	206.434	-0.60465	0.127352	-4.74788	2.05562e-06	0.000266979
CIRNEP	90.4393	-0.704967	0.148498	-4.74731	2.06138e-06	0.000267438
LVFCGA	334.717	-0.515507	0.108601	-4.74679	2.06675e-06	0.000267844
LSSFCM	337.219	-0.490404	0.10338	-4.74372	2.09834e-06	0.000271644
HYTCNY	383.981	-0.396393	0.0835673	-4.7434	2.10164e-06	0.000271778
MCPKGA	123.281	-0.558664	0.117792	-4.74278	2.10801e-06	0.000272308
AERNCL	106.334	-0.641067	0.135178	-4.7424	2.11202e-06	0.000272532
STISSC	261.748	-0.418548	0.0883613	-4.73678	2.1714e-06	0.000278993
TVCYSH	66.4619	-0.723443	0.152826	-4.73377	2.20382e-06	0.000282554
LCPMVF	101.542	-0.599194	0.12675	-4.72738	2.2743e-06	0.000290657
FLLLCP	59.0583	-0.752599	0.159215	-4.72693	2.27941e-06	0.00029069
VVCRFS	241.061	-0.492688	0.104305	-4.72352	2.31802e-06	0.000295301
PLICSF	103.36	-0.628655	0.133109	-4.72287	2.32544e-06	0.00029593
ICWTSF	222.794	-0.521514	0.110466	-4.72105	2.34636e-06	0.000297656
YLLCVE	446.819	-0.398999	0.0845152	-4.72104	2.34645e-06	0.000297656
ISHMCM	391.895	-0.440356	0.0933672	-4.71639	2.40069e-06	0.000303253
LWFVCV	221.469	-0.578314	0.122694	-4.71347	2.4353e-06	0.000306978
NSTVPP	421.438	-0.43376	0.0920492	-4.71226	2.44986e-06	0.00030849
HKVDPS	311.684	-0.449556	0.0954138	-4.71165	2.4572e-06	0.000309089
HVTGPS	210.019	-0.518387	0.110031	-4.71129	2.46149e-06	0.000309304
DCSPTS	450.434	-0.383111	0.0813416	-4.70989	2.47845e-06	0.00031111
ISACIF	107.655	-0.604382	0.128403	-4.70692	2.51484e-06	0.000314689
LGSVCN	348.537	-0.418208	0.0888686	-4.70592	2.52725e-06	0.000315911
VLCVYS	266.052	-0.409746	0.0870859	-4.70508	2.53765e-06	0.000316568
ISLCFC	190.065	-0.606498	0.128931	-4.70407	2.55026e-06	0.000317794
QCDYSA	1324.45	-0.621628	0.132159	-4.70363	2.5558e-06	0.000318153
NYGRCY	179.577	-0.475944	0.101194	-4.70329	2.56004e-06	0.000318351
ILCPVE	126.325	-0.628608	0.13367	-4.7027	2.56745e-06	0.000318941
WSICFC	177.602	-0.621574	0.132194	-4.70197	2.57661e-06	0.000319748
HSTFCL	124.723	-0.573047	0.121903	-4.70086	2.59067e-06	0.00032116
NYWSER	117.123	-0.645136	0.137263	-4.70001	2.60146e-06	0.000322165
YACGRP	150.637	-0.546728	0.116344	-4.69922	2.61154e-06	0.000323079
CLYVAL	97.6464	-0.651334	0.138643	-4.69792	2.6282e-06	0.00032447
CFVKGT	102.745	-0.822724	0.175187	-4.69626	2.64969e-06	0.000326787
WHIPCF	103.169	-0.581282	0.123825	-4.69438	2.67412e-06	0.000329461
INTVSA	2394.01	-0.597878	0.127391	-4.69325	2.68896e-06	0.000330609
YLCLYN	830.902	-0.792678	0.168984	-4.69084	2.72085e-06	0.000334188
RLCMFF	281.462	-0.460623	0.0982122	-4.69007	2.73105e-06	0.000335098
PLLMCY	236.665	-0.591805	0.126194	-4.68966	2.73664e-06	0.000335439
IASPVC	183.832	-0.521895	0.111297	-4.6892	2.74273e-06	0.000335842
WFTCSR	142.44	-0.55718	0.118886	-4.68666	2.77697e-06	0.000338997
QFCMFH	499.453	-0.484447	0.103381	-4.68604	2.78543e-06	0.000339683
PGTWFC	186.377	-0.654814	0.139765	-4.68512	2.79796e-06	0.000340736
VPKLTS	170.097	-0.589044	0.12573	-4.68499	2.79975e-06	0.000340736
CANPLI	307.788	-0.539714	0.115255	-4.68278	2.83012e-06	0.00034304
FCVYLT	1154.84	-0.533013	0.113839	-4.68218	2.83834e-06	0.000343207
PSCWNL	147.245	-0.64033	0.136763	-4.68206	2.84009e-06	0.000343207
STIGHC	524.84	-0.611282	0.130629	-4.67952	2.8755e-06	0.000346787
LYCCVP	116.473	-0.599015	0.128014	-4.67931	2.87848e-06	0.000346798
NLVCAR	308.008	-0.496942	0.106335	-4.67338	2.96277e-06	0.000356595
ACVPTS	297.692	-0.415288	0.0889033	-4.67123	2.99396e-06	0.000359987
LCHHGS	179.922	-0.528446	0.113139	-4.67075	3.001e-06	0.000360472
ITAISC	503.96	-0.418329	0.0895704	-4.6704	3.00619e-06	0.000360734
QLFCMR	194.795	-0.507502	0.10873	-4.66753	3.04844e-06	0.00036435
SYSAYC	292.227	-0.470553	0.100853	-4.66574	3.07504e-06	0.000366793
TGSAVC	86.2308	-0.765995	0.164249	-4.66361	3.10706e-06	0.000369876
LPCHLM	509.797	-0.431406	0.0925136	-4.66316	3.11392e-06	0.000370324
KCGTLG	292.89	-0.488272	0.104746	-4.6615	3.13909e-06	0.000372579
CTKSSP	364.018	-0.413144	0.0887003	-4.65776	3.19673e-06	0.000378297
IRFCLK	48.9243	-0.780897	0.167665	-4.65747	3.20113e-06	0.000378444
LTCTLR	290.875	-0.433154	0.0930337	-4.65588	3.226e-06	0.000381008
NSCSVA	210.431	-0.459937	0.0988063	-4.65494	3.24075e-06	0.000382373
STLVHP	87.4074	-0.700573	0.150559	-4.65313	3.26932e-06	0.000385365
LGRLCP	125.924	-0.825919	0.177575	-4.6511	3.30172e-06	0.000388801
CNANKG	175.873	-0.50033	0.107579	-4.65084	3.30589e-06	0.000388911
SWYGAL	1108.85	-0.496989	0.106875	-4.65018	3.31652e-06	0.000389779
NTCPRL	395.352	-0.383615	0.0825458	-4.6473	3.36308e-06	0.000394478
QAKTCL	130.708	-0.569657	0.12262	-4.64571	3.38903e-06	0.000397133
RCFSWF	455.002	-0.550697	0.118554	-4.64513	3.39867e-06	0.000397873
RSHCLC	136.127	-0.571017	0.122935	-4.64486	3.40312e-06	0.000398006
CTPFRI	344.421	-0.572881	0.123384	-4.64308	3.43247e-06	0.000401047
SNCQMF	130.754	-0.551956	0.118887	-4.6427	3.43891e-06	0.000401408
GYIICH	171.68	-0.458781	0.098887	-4.63945	3.49343e-06	0.000407375
WNVCYC	83.4069	-0.718159	0.154802	-4.6392	3.49765e-06	0.000407471
NYGQWL	544.09	-0.506208	0.109154	-4.63755	3.52569e-06	0.000410339
GWRYCR	185.577	-0.810649	0.174889	-4.63522	3.5656e-06	0.000413756
CNKLGN	92.3579	-0.722707	0.156019	-4.63217	3.61855e-06	0.000419112
GDHQYQ	132.841	-0.593267	0.128082	-4.63192	3.62289e-06	0.00041921
NLLCNH	110.18	-0.562885	0.121544	-4.63113	3.63679e-06	0.000419552
TTMFPC	136.828	-0.537997	0.116174	-4.63095	3.63985e-06	0.000419552
FVLGIC	179.375	-0.505531	0.109191	-4.62977	3.66067e-06	0.000421021
MCFNRH	272.402	-0.400497	0.0865072	-4.62963	3.66313e-06	0.000421021
CFGLAL	208.545	-0.519337	0.112232	-4.62734	3.70396e-06	0.000425123
NSVYCT	239.415	-0.545665	0.117925	-4.62723	3.70591e-06	0.000425123
LLCNLH	185	-0.57042	0.123322	-4.62547	3.73755e-06	0.000428342
GPIFCL	163.037	-0.513104	0.110975	-4.6236	3.77142e-06	0.000431399
WLCLGS	181.377	-0.747345	0.16175	-4.62037	3.83065e-06	0.000437756
SYLFLC	289.459	-0.517719	0.112085	-4.61898	3.85632e-06	0.000439851
CFDSAW	445.792	-0.421516	0.0912919	-4.61723	3.88893e-06	0.00044315
FTCHLW	242.732	-0.451721	0.097843	-4.6168	3.89706e-06	0.000443234
MHYCTI	29390.1	-0.41343	0.0895799	-4.61521	3.92705e-06	0.000445798
QASHPT	1310.07	-0.425635	0.0922336	-4.61475	3.93569e-06	0.000446356
CAHLVP	277.73	-0.495294	0.107413	-4.6111	4.00546e-06	0.00045384
CLLIPL	577.783	-0.46746	0.10139	-4.61053	4.01643e-06	0.000454653
MTPPDS	270.668	-0.402838	0.0873821	-4.61008	4.0251e-06	0.000455056
VVCQFF	204.505	-0.453877	0.098456	-4.60995	4.02758e-06	0.000455056
MWYSCR	166.316	-0.538391	0.116802	-4.60944	4.03748e-06	0.000455745
LREKVS	869.555	-0.480014	0.104177	-4.60768	4.07186e-06	0.000458331
STACTL	92.635	-0.712642	0.154662	-4.60774	4.07078e-06	0.000458331
SNIEEC	400.858	-0.349035	0.0757608	-4.60706	4.08401e-06	0.000458837
VIKCTM	1151.33	-0.419534	0.0910625	-4.6071	4.08326e-06	0.000458837
MCSYRT	534.278	-0.472595	0.102614	-4.60556	4.11357e-06	0.000461725
RIMDLY	884.056	-0.271712	0.0590505	-4.60136	4.19749e-06	0.000469825
IPIRIC	107.127	-0.553867	0.120453	-4.5982	4.26152e-06	0.000476352
LFWLCF	132.336	-0.72499	0.157672	-4.59809	4.26375e-06	0.000476352
PSANGI	85.1495	-0.776227	0.168878	-4.59639	4.29881e-06	0.000479822
FHWCLT	51.6617	-0.773182	0.16839	-4.59162	4.39809e-06	0.000489536
NGSPMP	189.131	-0.55947	0.12186	-4.5911	4.40915e-06	0.000490311
SLGTLC	396.29	-0.462471	0.100801	-4.58794	4.47647e-06	0.000497336
MVNCSS	917.68	-0.591154	0.128875	-4.58705	4.49564e-06	0.000499003
CSSYVA	204.349	-0.448101	0.0976991	-4.58655	4.50635e-06	0.000499573
RSDGEL	121.914	-0.749326	0.163379	-4.58642	4.5091e-06	0.000499573
DLFSVD	278.766	-0.520624	0.113537	-4.58551	4.52889e-06	0.000501302
SCPLHS	137.465	-0.514507	0.112302	-4.58147	4.61727e-06	0.000509673
FPTCTL	186.834	-0.580611	0.126781	-4.57965	4.65744e-06	0.000513478
VTFVCE	571.172	-0.352134	0.0768932	-4.57953	4.66031e-06	0.000513478
NFASPT	1319.43	-0.775312	0.169346	-4.57826	4.68851e-06	0.000516111
GPHGVC	253.409	-0.530286	0.115839	-4.5778	4.69898e-06	0.000516789
LSSDCL	303.089	-0.409739	0.0895299	-4.57656	4.72674e-06	0.000519365
NCAIAG	965.859	-0.384415	0.0840261	-4.57494	4.76347e-06	0.000522921
ISCFES	51.8031	-0.861537	0.188333	-4.57453	4.77281e-06	0.000523468
FVSLCN	195.169	-0.550158	0.120356	-4.57108	4.85227e-06	0.000531211
HTFCPM	232.522	-0.457403	0.100085	-4.57014	4.87409e-06	0.000533113
IRYWCE	295.27	-0.483664	0.10585	-4.56935	4.89234e-06	0.000534134
TGLQHC	307.747	-0.434559	0.0951003	-4.56948	4.88933e-06	0.000534134
GFVCYC	96.2821	-0.766533	0.167842	-4.567	4.94745e-06	0.000539168
VIKCIY	106.727	-0.56529	0.123772	-4.56718	4.94327e-06	0.000539168
DYYCAA	353.033	-0.449883	0.0985788	-4.56369	5.02629e-06	0.000545328
TVTSMC	262.017	-0.46246	0.101335	-4.56367	5.02672e-06	0.000545328
LSTFVD	46.733	-0.792842	0.173765	-4.56273	5.04932e-06	0.000547285
ITSFSS	375.41	-0.624399	0.136858	-4.5624	5.05732e-06	0.000547657
TILCFL	198.325	-0.740338	0.162334	-4.56058	5.10118e-06	0.00055141
SGCATR	89.9564	-0.599466	0.131451	-4.56036	5.10654e-06	0.000551493
LGLLIC	132.236	-0.510142	0.111931	-4.55766	5.17255e-06	0.000558119
KMCFSP	116.365	-0.563698	0.123698	-4.55705	5.18772e-06	0.000559252
IWGFSC	122.659	-0.615283	0.135114	-4.55382	5.26811e-06	0.000567408
LSCSLP	228.177	-0.417911	0.091853	-4.54978	5.37014e-06	0.000576326
HPFNFC	177.629	-0.540836	0.118904	-4.54851	5.40273e-06	0.00057827
CLFHPS	265.162	-0.78687	0.173095	-4.54587	5.47076e-06	0.000584508
TLTSLC	226.354	-0.459986	0.101188	-4.54588	5.4707e-06	0.000584508
RVSCLF	246.661	-0.495606	0.109049	-4.54481	5.49838e-06	0.000586414
SCYYVL	344.324	-0.433295	0.0953517	-4.54417	5.51513e-06	0.000587678
FLPCKL	121.001	-0.653588	0.143938	-4.54075	5.60554e-06	0.000596521
GSYCIC	135.993	-0.602831	0.132763	-4.54065	5.60807e-06	0.000596521
SYTPYC	90.3028	-0.600653	0.132293	-4.54031	5.61715e-06	0.000596957
WKGPLC	88.3024	-0.615485	0.135584	-4.53951	5.63854e-06	0.000598699
SSTCLP	103.315	-0.649831	0.143156	-4.53931	5.64376e-06	0.000598723
WLLYMS	60.4249	-0.738541	0.162722	-4.53868	5.66088e-06	0.000600008
HCKVTS	111.301	-0.624867	0.137789	-4.53497	5.76129e-06	0.000609883
STSNIC	143.373	-0.48196	0.106279	-4.53486	5.76422e-06	0.000609883
GKCHVF	354.862	-0.445176	0.0981728	-4.53461	5.7709e-06	0.000610051
SLCFCS	144.789	-0.522645	0.115277	-4.53383	5.79249e-06	0.000611794
MDRCLW	389.261	-0.771735	0.170244	-4.53312	5.81187e-06	0.000613301
CSLMNE	160.449	-0.517768	0.114231	-4.53263	5.82552e-06	0.0006142
RFYCLR	782.206	-0.375278	0.0828498	-4.52962	5.90888e-06	0.000621895
MCLKLN	216.831	-0.465679	0.102827	-4.52875	5.93324e-06	0.000623372
SLETCI	239.403	-0.617456	0.136341	-4.52875	5.93331e-06	0.000623372
RSDCRM	278.873	-0.504662	0.111445	-4.52834	5.94486e-06	0.000624039
AFACFY	278.563	-0.566776	0.125178	-4.52777	5.96093e-06	0.000624632
CSCDSQ	211.921	-0.600057	0.132528	-4.52777	5.96093e-06	0.000624632
QLNFMC	308.416	-0.366014	0.0808457	-4.52732	5.97377e-06	0.00062543
NGYCPI	319.562	-0.396507	0.0876065	-4.526	6.01106e-06	0.000628786
SDPDLR	216.227	-0.516319	0.114116	-4.52452	6.05318e-06	0.000631843
CRHFFQ	251.98	-0.482622	0.106695	-4.52339	6.08559e-06	0.000634367
NCHNLF	157.332	-0.562697	0.124438	-4.5219	6.12857e-06	0.000638293
RLLDMN	139.849	-0.556247	0.123044	-4.5207	6.16349e-06	0.000641372
RITCSC	381.62	-0.410586	0.0908354	-4.52011	6.18067e-06	0.000642602
NIDVVC	193.513	-0.52637	0.11647	-4.51938	6.20212e-06	0.000643716
VLSYSC	9166.12	-0.323384	0.0715535	-4.51947	6.19961e-06	0.000643716
GVYPSF	1483.9	-0.468261	0.103708	-4.51517	6.32665e-06	0.000655506
VCSLHI	209.504	-0.453919	0.100558	-4.51399	6.36177e-06	0.000658206
VSCVFG	171.743	-0.60333	0.13366	-4.51393	6.3637e-06	0.000658206
LCMLIA	192.324	-0.545911	0.12095	-4.51353	6.37566e-06	0.000658875
GNALPL	527.736	-0.456844	0.101245	-4.51227	6.41382e-06	0.000661528
KNVCLS	477.729	-0.43652	0.0967455	-4.51204	6.42071e-06	0.000661528
VCSLVG	94.1264	-0.643192	0.142538	-4.51242	6.40915e-06	0.000661528
WSVQVP	128.913	-0.938645	0.208035	-4.51195	6.42341e-06	0.000661528
HSCYFE	51.7212	-0.749491	0.166159	-4.51069	6.46163e-06	0.000664323
CTLEIW	56.4356	-0.733822	0.162699	-4.51029	6.47391e-06	0.000665015
IMDSMI	230.174	-0.545719	0.121003	-4.50996	6.48411e-06	0.000665493
IILHEC	86.6474	-0.635782	0.140989	-4.50944	6.50002e-06	0.000666555
MPFLCK	261.942	-0.375627	0.0833349	-4.50744	6.56135e-06	0.000670627
NGPYCS	248.495	-0.412724	0.0915655	-4.50742	6.56211e-06	0.000670627
HTSFNS	317.044	-0.578837	0.128463	-4.50588	6.60998e-06	0.00067416
INCASA	181.516	-0.468809	0.104049	-4.50565	6.61697e-06	0.00067416
NMCILG	195.727	-0.428992	0.0952153	-4.5055	6.62177e-06	0.00067416
SVCSRI	155.495	-0.619278	0.137452	-4.5054	6.6248e-06	0.00067416
TILHNN	174.852	-0.802237	0.178052	-4.50565	6.61714e-06	0.00067416
SYTRCA	240.299	-0.429069	0.0952574	-4.50432	6.65866e-06	0.000676458
CIQFRL	361.093	-0.388912	0.0863482	-4.50399	6.66884e-06	0.000676705
FLPGVC	96.6243	-0.756229	0.167913	-4.5037	6.67807e-06	0.000676705
SCDLYP	285.856	-0.450266	0.0999738	-4.50385	6.67344e-06	0.000676705
VIVYCR	296.498	-0.485595	0.107826	-4.50352	6.68368e-06	0.000676705
SGLCWA	104.798	-0.553665	0.122946	-4.5033	6.6905e-06	0.000676824
RHCALN	841.381	-0.7723	0.171552	-4.50185	6.73635e-06	0.000680888
PLLHSL	114.669	-0.557752	0.123919	-4.50094	6.76539e-06	0.000682672
FGSSQC	250.771	-0.464807	0.103285	-4.50023	6.78805e-06	0.000684383
LKSQTH	143.57	-0.528617	0.117512	-4.49842	6.84602e-06	0.000689069
EYMSRF	862.132	-0.269854	0.0599999	-4.49758	6.87308e-06	0.000690996
NCLGFL	145.352	-0.607247	0.13502	-4.49747	6.8767e-06	0.000690996
CPGHNS	231.208	-0.450516	0.100185	-4.49685	6.89687e-06	0.000691862
HYICAM	369.544	-0.395676	0.0879886	-4.4969	6.89514e-06	0.000691862
HPHGRS	240.22	-0.674879	0.150096	-4.49631	6.91421e-06	0.000692585
PLYICS	184.78	-0.492946	0.109652	-4.49554	6.93946e-06	0.000694392
CPCALF	137.053	-0.522968	0.116392	-4.49316	7.01749e-06	0.000700848
IPSCRV	311.16	-0.409698	0.0911856	-4.49301	7.02241e-06	0.000700848
PYCIWN	413.793	-0.372747	0.0829643	-4.49286	7.02736e-06	0.000700848
PRICTI	146.533	-0.522616	0.116373	-4.49088	7.09299e-06	0.000706805
TCFDFT	237.333	-0.457974	0.102088	-4.48609	7.25435e-06	0.000719893
DFRSCI	214.478	-0.450664	0.100464	-4.48582	7.2634e-06	0.000720194
HCRPGS	272.559	-0.378566	0.0844117	-4.48476	7.29958e-06	0.000723183
LEFYPC	262.074	-0.412071	0.0919383	-4.48204	7.39329e-06	0.000731259
GSLTCS	313.52	-0.612195	0.136599	-4.48169	7.40532e-06	0.000731844
WCGFPY	184.858	-0.520832	0.116223	-4.48131	7.41847e-06	0.00073254
MCIPFG	148.893	-0.552004	0.12326	-4.47837	7.52138e-06	0.000741481
SNYPCL	265.223	-0.890114	0.198788	-4.47771	7.54477e-06	0.000742565
KCVHLF	231.856	-0.496193	0.110827	-4.4772	7.56288e-06	0.000743127
VFACTA	516.97	-0.563652	0.125891	-4.4773	7.55935e-06	0.000743127
GIPSLC	204.27	-0.467745	0.104507	-4.47572	7.6154e-06	0.000747675
DCAAIP	1049.66	-0.693134	0.154877	-4.47539	7.62706e-06	0.000748207
VYACFL	172.604	-0.488707	0.109207	-4.47507	7.63868e-06	0.000748734
NEFHSV	79.9656	-0.687876	0.153731	-4.47455	7.65727e-06	0.000749943
GMCLLP	235.475	-0.706471	0.157978	-4.47197	7.75032e-06	0.00075685
SRLHRC	59.9219	-0.720838	0.161208	-4.47149	7.76779e-06	0.000757373
ILPMCY	370.86	-0.348745	0.078007	-4.47069	7.79683e-06	0.000759258
FLHCGV	119.32	-0.692008	0.154801	-4.4703	7.81083e-06	0.000759399
IRYCQL	139.225	-0.570869	0.127873	-4.46435	8.03104e-06	0.000775775
DFGSLC	48.638	-0.744594	0.166815	-4.46359	8.05992e-06	0.000777312
QTHTCA	62.5151	-0.673708	0.15093	-4.46371	8.05511e-06	0.000777312
SIIACR	237.978	-0.472932	0.105959	-4.46336	8.06833e-06	0.000777498
SNKYFR	261.378	-1.21903	0.273134	-4.46311	8.07803e-06	0.000777506
SCPLLA	901.626	-0.362422	0.0812223	-4.4621	8.1162e-06	0.000779604
NTLCLY	175.184	-0.442405	0.0991796	-4.46064	8.17138e-06	0.000784276
TCFWRN	189.243	-0.444315	0.0996163	-4.46026	8.18608e-06	0.000785058
FLSVCR	71.4922	-0.655375	0.146977	-4.45905	8.23253e-06	0.000788252
DSCFSV	47.7292	-0.774172	0.17364	-4.45849	8.25384e-06	0.000788567
FGTTGR	548.211	-0.33602	0.0753668	-4.45847	8.25472e-06	0.000788567
SFHLTC	254.622	-0.58145	0.13042	-4.45828	8.26214e-06	0.000788567
LLMSQK	67.529	-0.755069	0.169386	-4.45767	8.28538e-06	0.000790156
RLCIAE	126.068	-0.560473	0.125741	-4.45738	8.29686e-06	0.000790231
SDLNPC	379.315	-0.337852	0.0757973	-4.45731	8.29935e-06	0.000790231
YTPNLC	369.565	-0.503027	0.112876	-4.45646	8.33244e-06	0.000792752
MCPTGG	133.053	-0.597693	0.134125	-4.45624	8.34102e-06	0.000792939
ACIDIS	133.561	-0.516052	0.115811	-4.45598	8.35117e-06	0.000792956
SCFRLS	378.041	-0.500186	0.112253	-4.45589	8.35443e-06	0.000792956
ITSHYC	163.716	-0.492812	0.110618	-4.45507	8.38669e-06	0.000795389
GRLWPV	177.205	-0.467685	0.104984	-4.45484	8.39551e-06	0.00079555
VCCRIC	363.743	-0.410884	0.0922363	-4.45468	8.40167e-06	0.00079555
MKVISC	434.057	-0.389784	0.0875248	-4.45341	8.45175e-06	0.000799661
ICQCHL	259.495	-0.640315	0.143796	-4.45294	8.47012e-06	0.000800667
PTTLCL	167.586	-0.458673	0.103034	-4.45167	8.52053e-06	0.00080413
TFYCFC	49.2207	-0.762086	0.171196	-4.45154	8.52582e-06	0.00080413
ESCSSH	83.3755	-0.602711	0.13542	-4.45066	8.56062e-06	0.000806778
RDVFIC	334.689	-0.448373	0.100767	-4.44961	8.60258e-06	0.000810095
KICSCF	90.821	-1.02387	0.230156	-4.44858	8.64396e-06	0.000812715
VISSLS	265.088	-0.454524	0.102281	-4.44388	8.83529e-06	0.000829403
NLYCLS	328.298	-0.512674	0.115379	-4.44339	8.85542e-06	0.000830642
HPFLCP	225.035	-0.550604	0.123931	-4.44281	8.87921e-06	0.000831286
RLIIVC	620.235	-0.436334	0.0982131	-4.44273	8.88241e-06	0.000831286
SACSSK	105.632	-0.909945	0.204825	-4.44255	8.89002e-06	0.000831286
ICHLIH	89.772	-0.668471	0.15049	-4.44196	8.91442e-06	0.000832918
RLHPLP	1040.04	-0.855667	0.192801	-4.43809	9.0759e-06	0.000844714
LFLSLW	53.0216	-0.761253	0.17157	-4.43699	9.12273e-06	0.000848413
QPTFCE	290.478	-0.522684	0.117859	-4.4348	9.21557e-06	0.000856384
LCPQLS	122.86	-0.579898	0.130822	-4.43273	9.30455e-06	0.000863313
PFRRSP	44.0668	-0.964305	0.217578	-4.432	9.33647e-06	0.000865606
LKLPLC	52.4122	-0.83466	0.188341	-4.43163	9.35214e-06	0.000866388
LGSLIC	125.246	-0.547818	0.123631	-4.43109	9.37593e-06	0.000867922
SALMDS	1086.07	-0.673039	0.151904	-4.43069	9.39333e-06	0.000868861
RLCLMP	96.4289	-0.612361	0.138217	-4.43043	9.40463e-06	0.000869235
NWVCVW	466.235	-0.504301	0.113857	-4.42926	9.45571e-06	0.000873284
RPCLCS	192.316	-0.59264	0.133867	-4.42707	9.55236e-06	0.00088153
TSLNVC	126.804	-0.566417	0.127956	-4.42665	9.57074e-06	0.000882411
VCHLIA	179.86	-0.705124	0.159295	-4.42652	9.57663e-06	0.000882411
FYYGTC	205.422	-0.617782	0.139661	-4.42342	9.71486e-06	0.000893775
WYFCGS	259.787	-0.44564	0.100773	-4.42222	9.76927e-06	0.000898091
AGVWCS	107.349	-0.625179	0.141469	-4.4192	9.90671e-06	0.000908245
YVHYCL	338.332	-0.542939	0.122861	-4.41913	9.91003e-06	0.000908245
GYSLVP	868.05	-0.525589	0.119079	-4.41377	1.01586e-05	0.000926769
LCWLHR	110.434	-0.69371	0.157164	-4.41393	1.01511e-05	0.000926769
RCLDLE	42.2823	-0.952178	0.215737	-4.41361	1.01663e-05	0.000926769
SSPPEP	196.385	-0.584807	0.132483	-4.4142	1.01386e-05	0.000926769
VIGVCL	268.112	-0.791484	0.179316	-4.41391	1.01518e-05	0.000926769
NFSCYR	43.1726	-0.984132	0.223049	-4.41219	1.02331e-05	0.000932152
GFCPRK	195.149	-0.454693	0.10306	-4.41193	1.02452e-05	0.000932546
VYCHMN	363.826	-0.385321	0.0873517	-4.41114	1.02826e-05	0.000935244
PNCLLL	401.721	-0.453249	0.102773	-4.41019	1.03278e-05	0.000938486
RLLCLL	123.938	-0.54823	0.124314	-4.41003	1.03355e-05	0.000938486
GLNIAT	229.825	-0.479882	0.108853	-4.40855	1.04064e-05	0.000943641
CTCPAP	195.503	-0.536018	0.121716	-4.40385	1.06349e-05	0.000960498
DRPFMC	95.6928	-0.661254	0.150156	-4.40378	1.06382e-05	0.000960498
LIIRNS	965.448	-0.277042	0.062909	-4.40386	1.06342e-05	0.000960498
VCLANA	218.524	-0.40701	0.0924239	-4.40373	1.06404e-05	0.000960498
LACEPV	142.397	-0.622635	0.141414	-4.40293	1.06796e-05	0.000963313
VDLHIC	168.483	-0.460116	0.104524	-4.40202	1.07248e-05	0.00096593
FALVCP	495.116	-0.420767	0.0955996	-4.40135	1.0758e-05	0.0009682
MSCNFE	285.047	-0.409625	0.0931221	-4.39879	1.08854e-05	0.000978928
GSLSRG	446.799	-0.342733	0.0779344	-4.39771	1.09398e-05	0.000983079
YFACNS	502.967	-0.353319	0.0803483	-4.39734	1.09586e-05	0.000984033
VVFCRC	203.083	-0.585953	0.133269	-4.39679	1.09866e-05	0.000985805
SSCLCT	362.944	-0.473891	0.107797	-4.39613	1.102e-05	0.000988067
HSLSLC	527.639	-0.418244	0.0951464	-4.39579	1.1037e-05	0.000988113
VFLPCS	160.408	-0.508428	0.115662	-4.39579	1.10368e-05	0.000988113
LTCQVL	307.053	-0.508172	0.115705	-4.39195	1.1234e-05	0.001005
YAIWLC	183.493	-0.473522	0.10785	-4.39057	1.13054e-05	0.00101048
YLSCPV	268.223	-0.388204	0.0884314	-4.38989	1.1341e-05	0.0010123
CFHLSW	225.878	-0.404502	0.0921529	-4.38947	1.13629e-05	0.00101275
CTTTPP	337.617	-0.378948	0.0863725	-4.38737	1.14731e-05	0.00102106
CSLEES	233.544	-0.397874	0.090705	-4.38647	1.15207e-05	0.00102377
SCVCKM	161.045	-0.641547	0.146283	-4.38566	1.15636e-05	0.00102682
CLCIPF	89.6233	-0.581742	0.132712	-4.38348	1.168e-05	0.00103567
HVCVVV	93.7836	-0.65083	0.1485	-4.3827	1.17216e-05	0.00103829
NCSQDR	312.028	-0.408062	0.0931098	-4.38259	1.17274e-05	0.00103829
DDTLIC	82.2527	-0.660497	0.15075	-4.38139	1.17923e-05	0.00104105
IPCNTN	574.126	-0.41278	0.0942125	-4.38137	1.17933e-05	0.00104105
LNYPSC	101.777	-0.549	0.125294	-4.3817	1.17754e-05	0.00104105
RDLPLH	203.267	-0.651335	0.148724	-4.37949	1.18957e-05	0.00104931
RGLLAL	147.78	-0.877544	0.200428	-4.37834	1.19586e-05	0.00105409
CPNKLL	106.654	-0.708951	0.161933	-4.37805	1.19745e-05	0.00105472
TWCSAI	297.378	-0.468124	0.106975	-4.37599	1.2088e-05	0.00106393
EVSKMC	51.0804	-0.762094	0.174204	-4.37471	1.21594e-05	0.00106943
CYNPLD	275.134	-0.398973	0.0912301	-4.37326	1.22404e-05	0.00107419
GCHFLL	53.2412	-0.751679	0.171895	-4.37291	1.22604e-05	0.00107515
NGKSLE	169.418	-0.44121	0.100984	-4.3691	1.24757e-05	0.00109085
NRLILC	194.429	-0.456044	0.104405	-4.36803	1.25374e-05	0.00109465
DIYMYC	607.156	-0.326118	0.0746638	-4.36783	1.25489e-05	0.00109485
EYLLQC	235.087	-0.512313	0.117331	-4.3664	1.26311e-05	0.00110042
YHICNM	211.728	-0.584749	0.133954	-4.3653	1.2695e-05	0.00110358
RFCNVF	82.95	-0.625418	0.143301	-4.36437	1.27491e-05	0.00110668
SFVQCL	170.215	-0.504918	0.115802	-4.3602	1.29942e-05	0.0011247
QDPMQW	180.09	-0.565898	0.129801	-4.35975	1.30213e-05	0.00112623
HKWLCP	180.367	-0.548281	0.125779	-4.35907	1.30614e-05	0.00112807
KVFGDQ	635.493	-0.584346	0.13407	-4.3585	1.30956e-05	0.00113021
QICGYP	154.04	-0.512507	0.117599	-4.3581	1.31197e-05	0.00113148
AVCIYS	78.4113	-0.670175	0.153805	-4.3573	1.31676e-05	0.00113447
CIAMPH	193.098	-0.4693	0.107707	-4.35721	1.31733e-05	0.00113447
CYYCEC	306.307	-0.473288	0.108633	-4.35678	1.3199e-05	0.00113587
TVTQIC	337.453	-0.455883	0.104693	-4.35447	1.33388e-05	0.00114543
QCVNKL	149.372	-0.537297	0.123411	-4.3537	1.33857e-05	0.00114863
DWRGSG	74.1258	-0.646078	0.148438	-4.3525	1.34592e-05	0.00115329
QICNYG	329.516	-0.354456	0.0814552	-4.35155	1.35179e-05	0.00115666
TSPICR	319.103	-0.385396	0.0886449	-4.34764	1.37612e-05	0.00117664
TISCQS	102.732	-0.625164	0.14385	-4.34596	1.3867e-05	0.00118485
VSGLCI	62.86	-0.692046	0.159278	-4.34489	1.39347e-05	0.00118893
RLIHDT	413.071	-0.33531	0.0771872	-4.34411	1.39842e-05	0.00119231
APVHIC	96.473	-0.583469	0.134326	-4.34368	1.40117e-05	0.00119295
CLDIRM	175.41	-0.520012	0.119781	-4.34137	1.41599e-05	0.00120301
FTCKYY	209.341	-0.524019	0.12071	-4.34113	1.41755e-05	0.00120348
CSCIRK	325.683	-0.391549	0.090236	-4.33917	1.43024e-05	0.00121339
NDSLIC	70.4441	-0.694534	0.160071	-4.33891	1.43194e-05	0.00121398
CLCRCY	125.378	-0.58498	0.134838	-4.33838	1.43538e-05	0.00121604
LCNMTM	348.581	-0.440808	0.101643	-4.33682	1.4456e-05	0.00122383
WFMQLY	141.051	-0.737999	0.170193	-4.33626	1.44931e-05	0.0012261
NVTCDR	75.6908	-0.625988	0.144371	-4.33597	1.45121e-05	0.00122684
NTCYLS	174.482	-0.753645	0.173838	-4.33532	1.45545e-05	0.00122956
FVNCVL	142.794	-0.599571	0.138313	-4.33489	1.45835e-05	0.00123115
FGAFFC	125.983	-0.523184	0.120733	-4.33341	1.46815e-05	0.00123697
TCPEFL	149.986	-0.583968	0.13476	-4.33338	1.46834e-05	0.00123697
MYRNAE	421.43	-0.526219	0.121445	-4.33298	1.47102e-05	0.00123782
VSVCGP	99.9845	-0.590574	0.136299	-4.33292	1.47142e-05	0.00123782
PLVGST	84.6514	-0.606416	0.139986	-4.33197	1.47783e-05	0.00124147
SSLMVG	669.058	-0.416584	0.0961723	-4.33164	1.48e-05	0.00124242
LFHCWT	150.073	-0.507565	0.117324	-4.32617	1.51725e-05	0.00126925
RGSWAC	133.42	-0.521557	0.120558	-4.3262	1.51704e-05	0.00126925
DCLYFW	91.3876	-0.583155	0.134823	-4.32536	1.52286e-05	0.00127305
TCTTNL	426.269	-0.406036	0.093882	-4.32496	1.52558e-05	0.00127444
GFMACL	154.183	-0.508407	0.117583	-4.3238	1.53362e-05	0.00127932
SFMCFP	308.747	-0.607033	0.140398	-4.32366	1.53463e-05	0.00127932
RDLLCS	97.3739	-0.589348	0.136347	-4.32242	1.54327e-05	0.00128474
YRCWFS	187.581	-0.520435	0.1204	-4.32256	1.54231e-05	0.00128474
LSNGTC	204.096	-0.450591	0.104333	-4.31878	1.56896e-05	0.00130432
WCNFMT	217.976	-0.458239	0.106147	-4.31701	1.58155e-05	0.00131296
HCSFGR	182.032	-0.553026	0.128159	-4.31515	1.59495e-05	0.00132225
FCSSVP	237.339	-0.439267	0.101807	-4.31472	1.59808e-05	0.00132302
LYPACS	139.638	-0.550266	0.127531	-4.31477	1.59767e-05	0.00132302
TLCLDS	203.967	-0.41787	0.0968646	-4.31396	1.60358e-05	0.00132666
STFCLR	107.764	-0.634929	0.14722	-4.3128	1.61201e-05	0.00133271
CLSYQV	94.017	-0.603784	0.140038	-4.31157	1.62096e-05	0.00133919
SSPLGN	157.807	-0.462107	0.107191	-4.31107	1.62469e-05	0.00134104
TCHFIM	275.171	-0.392081	0.0909497	-4.31096	1.62544e-05	0.00134104
TLVCSC	207.317	-0.602419	0.139748	-4.31074	1.62707e-05	0.00134146
CGTYFA	235.597	-0.389834	0.0904431	-4.31027	1.63054e-05	0.00134339
ICGTPS	120.908	-0.598236	0.138804	-4.30994	1.63298e-05	0.00134449
ICYIYA	56.7715	-0.771689	0.179091	-4.30892	1.64052e-05	0.00134977
EVFQWC	256.586	-0.495884	0.115101	-4.30826	1.64544e-05	0.0013527
EELNCL	156.098	-0.489617	0.113706	-4.30601	1.66228e-05	0.00136393
CNLTHW	315.151	-0.581235	0.135184	-4.29959	1.71114e-05	0.00139827
SDSRLC	205.427	-0.423651	0.0985752	-4.29775	1.7254e-05	0.00140705
LYSCRH	54.9183	-0.755634	0.175855	-4.29692	1.73184e-05	0.00141134
SCGMES	52.4555	-0.724161	0.168541	-4.29664	1.73409e-05	0.00141221
TGGQSA	406.566	-0.59157	0.137745	-4.29467	1.74955e-05	0.00142384
WIQCIK	162.653	-0.463934	0.1081	-4.29171	1.77303e-05	0.00144099
LLYSYC	555.989	-0.441174	0.102804	-4.2914	1.77549e-05	0.00144103
TRFDST	94.1594	-0.583154	0.135887	-4.29145	1.77506e-05	0.00144103
NPMSAE	195.238	-0.439174	0.102369	-4.29012	1.7858e-05	0.00144744
VLCMSS	127.418	-0.628367	0.146464	-4.29024	1.78481e-05	0.00144744
ICPLYP	279.177	-0.408694	0.0952863	-4.28912	1.79386e-05	0.00145299
NCTFLY	157.667	-0.459266	0.107124	-4.28722	1.80926e-05	0.00146448
RFDCNV	432.049	-0.409892	0.0956227	-4.28655	1.81467e-05	0.00146786
MEYCQI	122.641	-0.503079	0.117392	-4.28545	1.82369e-05	0.00147416
QGNFKC	108.207	-0.544167	0.127003	-4.28467	1.83012e-05	0.00147738
STCLKL	207.632	-0.436493	0.101879	-4.28443	1.83207e-05	0.00147738
MGYCTI	114.008	-0.551876	0.128822	-4.28403	1.8354e-05	0.00147865
TFCSSH	261.262	-0.460406	0.10749	-4.28324	1.8419e-05	0.00148288
SVFCFH	44.1978	-0.881345	0.205782	-4.2829	1.84469e-05	0.00148414
YMTCVW	251.596	-0.463968	0.108364	-4.28156	1.85588e-05	0.00149213
SFRLCH	152.373	-0.672981	0.157197	-4.28112	1.85953e-05	0.00149307
WILVCP	188.306	-0.470737	0.109955	-4.28117	1.8591e-05	0.00149307
LELCSF	229.963	-0.408633	0.0955371	-4.27722	1.89242e-05	0.00151846
FTSYVS	133.572	-0.593415	0.138763	-4.27647	1.89882e-05	0.00152257
VCYIFN	183.588	-0.503237	0.117704	-4.27546	1.90744e-05	0.00152846
FRVPVC	269.356	-0.437144	0.102256	-4.275	1.91135e-05	0.00153058
NAALVG	808.531	-0.326707	0.0764326	-4.27445	1.91609e-05	0.00153334
YPLLCS	362.461	-0.331699	0.0776318	-4.27272	1.93103e-05	0.00154427
VCVLTL	183.849	-0.603308	0.141261	-4.27089	1.94697e-05	0.00155287
DMSSLC	154.074	-0.506114	0.118518	-4.27035	1.95163e-05	0.00155556
CDNTIQ	81.8347	-0.67327	0.157683	-4.26977	1.95674e-05	0.00155756
IWVCGS	247.693	-0.40695	0.0953144	-4.26955	1.95866e-05	0.00155805
TTRSPG	228.31	-0.6649	0.15574	-4.26929	1.96098e-05	0.00155887
TLICET	142.962	-0.497281	0.116488	-4.26895	1.96391e-05	0.00156016
MVGGFC	96.3811	-0.65421	0.153267	-4.26843	1.96851e-05	0.00156278
DDAPFW	140.053	-0.484602	0.113549	-4.26779	1.97417e-05	0.00156623
IEFCIR	70.8906	-0.646167	0.151413	-4.26759	1.97598e-05	0.00156663
CRKTGP	125.543	-0.505706	0.118525	-4.26668	1.98407e-05	0.00157097
GLTLQS	564.812	-0.419538	0.0983526	-4.26565	1.99318e-05	0.0015761
HGSSRA	63.2971	-0.677989	0.158939	-4.26573	1.99247e-05	0.0015761
PFCMAI	171.2	-0.47809	0.112096	-4.265	1.99898e-05	0.00157964
CTILGL	138.445	-0.546172	0.128089	-4.26402	2.00784e-05	0.0015856
VLTCNA	126.798	-0.552079	0.129481	-4.26379	2.00985e-05	0.00158614
YLMLCP	105.757	-0.573817	0.134619	-4.26253	2.0213e-05	0.00159308
PILLFC	235.074	-0.508004	0.119193	-4.26202	2.02587e-05	0.00159524
FCTYYI	295.987	-0.468984	0.110059	-4.26119	2.03339e-05	0.00159837
PCILPG	253.879	-0.503155	0.118087	-4.2609	2.03601e-05	0.00159837
QPDVCI	87.4277	-0.594317	0.139481	-4.26092	2.03591e-05	0.00159837
DTARTP	186.124	-0.400424	0.0939823	-4.26063	2.03852e-05	0.00159929
GDHSSI	104.932	-0.633956	0.148852	-4.25896	2.05384e-05	0.00161026
FLLCHT	138.284	-0.571082	0.134123	-4.25791	2.06343e-05	0.00161586
LHCILS	59.1133	-0.684122	0.160675	-4.25779	2.06456e-05	0.00161586
LWLHYC	145.553	-0.510807	0.119987	-4.25719	2.07017e-05	0.00161882
CSLIAP	140.012	-0.518018	0.121698	-4.25658	2.07579e-05	0.00162216
VPISCI	132.473	-0.502282	0.118053	-4.25472	2.0931e-05	0.00163356
NPGCPF	79.6504	-0.689881	0.162176	-4.25389	2.10085e-05	0.00163854
INRWSN	217.812	-0.445292	0.104685	-4.25364	2.10326e-05	0.00163902
ISAMTC	362.306	-0.38211	0.0898336	-4.25354	2.1042e-05	0.00163902
PVDAHK	99.3837	-0.61248	0.144028	-4.2525	2.11397e-05	0.00164556
YGCLFN	363.213	-0.402904	0.094788	-4.25057	2.13223e-05	0.00165655
FAMCNF	296.09	-0.369967	0.087046	-4.25024	2.13541e-05	0.00165682
NGSCQG	92.9862	-0.639403	0.150444	-4.2501	2.13673e-05	0.00165682
RPSTWL	120.052	-0.745349	0.175362	-4.25035	2.13433e-05	0.00165682
LPINCH	197.657	-0.541419	0.127428	-4.24882	2.14901e-05	0.00166527
LCYSSD	204.174	-0.473276	0.111405	-4.24825	2.15448e-05	0.0016668
PHSSSI	242.639	-0.38997	0.091797	-4.24818	2.15515e-05	0.0016668
HGCLSY	160.579	-0.588749	0.138602	-4.24777	2.15912e-05	0.00166771
IGSPTV	171.637	-0.443584	0.104441	-4.24724	2.16422e-05	0.00167057
FDRCSS	345.673	-0.425332	0.100161	-4.24649	2.17143e-05	0.00167463
PTFPVC	158.46	-0.55584	0.130899	-4.24633	2.173e-05	0.00167463
DCSTYA	112.852	-0.733336	0.172777	-4.2444	2.19177e-05	0.00168648
LGHICP	169.72	-0.451274	0.106326	-4.24425	2.19327e-05	0.00168648
LWCLFT	174.066	-0.419711	0.0988879	-4.24431	2.1927e-05	0.00168648
TNYPVC	136.496	-0.600169	0.141449	-4.24301	2.20546e-05	0.00169477
ISHVMC	157.068	-0.458424	0.10805	-4.24269	2.20857e-05	0.00169607
ACQLTF	117.485	-0.588591	0.138767	-4.24157	2.21965e-05	0.00170349
YNSCLC	134.271	-0.504354	0.118955	-4.23987	2.23645e-05	0.0017109
SGRPNN	1884.93	-0.797834	0.188216	-4.23893	2.24584e-05	0.00171699
GCYFHG	182.736	-0.483831	0.114148	-4.23862	2.24898e-05	0.0017183
VLPISE	163.571	-0.447039	0.105486	-4.2379	2.25621e-05	0.00172273
RVIVQF	128.96	-0.667092	0.157424	-4.23756	2.25964e-05	0.00172425
PFLDYC	350.537	-0.427235	0.100828	-4.23727	2.26258e-05	0.00172539
KAICKC	137.746	-0.507819	0.119851	-4.23709	2.2644e-05	0.00172568
TCVFWG	370.327	-0.48541	0.114579	-4.23645	2.27078e-05	0.00172945
LGAEFC	224.61	-0.531836	0.125547	-4.23614	2.27396e-05	0.00173076
VVTCIW	276.008	-0.371425	0.0876877	-4.23577	2.27774e-05	0.00173254
NLMCTR	133.809	-0.542411	0.128065	-4.23544	2.28104e-05	0.00173395
YSGVCP	191.568	-0.523605	0.123646	-4.2347	2.28859e-05	0.00173859
TQTDHT	632.745	-0.359137	0.0848247	-4.23388	2.29698e-05	0.00174386
VTCNMT	303.049	-0.379168	0.0895712	-4.23314	2.30446e-05	0.00174635
RYCYML	225.32	-0.487822	0.115278	-4.2317	2.31931e-05	0.00175636
DGSKGE	90.809	-0.571458	0.135093	-4.2301	2.33583e-05	0.00176664
LPLSIC	373.53	-0.49739	0.117588	-4.22994	2.33754e-05	0.00176682
LLVHIC	201.392	-0.404614	0.0957591	-4.22533	2.38587e-05	0.00179994
MGCYWM	275.519	-0.45524	0.107795	-4.2232	2.40862e-05	0.00181444
PFHLCV	243.335	-0.436987	0.103475	-4.2231	2.40963e-05	0.00181444
SFNHCR	316.328	-0.393612	0.09322	-4.2224	2.41719e-05	0.00181899
GSRCPF	127.047	-0.534081	0.126496	-4.22213	2.42008e-05	0.00182003
LCESWG	178.65	-0.629064	0.149002	-4.22186	2.42297e-05	0.00182106
VCIAFG	82.9211	-0.607538	0.14392	-4.22135	2.42848e-05	0.00182405
VNSFLC	218.502	-0.460795	0.10919	-4.22011	2.44184e-05	0.0018318
GCEGTL	138.031	-0.464212	0.110037	-4.21868	2.45737e-05	0.00184107
CVHISL	145.151	-0.521405	0.123634	-4.21731	2.47229e-05	0.00185
TFVCRD	140.197	-0.493038	0.11693	-4.21654	2.48081e-05	0.00185522
CRFGLG	372.996	-0.443398	0.105209	-4.21443	2.50411e-05	0.00187031
NGKLSC	323.548	-0.445295	0.105675	-4.21383	2.51073e-05	0.00187409
LFVVCY	877.637	-0.365907	0.0868808	-4.2116	2.53569e-05	0.00189036
VRVGMC	156.981	-0.569538	0.135254	-4.21089	2.54371e-05	0.00189517
NWLVIC	399.846	-0.436564	0.103705	-4.20966	2.55754e-05	0.00190311
CIGSNK	83.458	-0.563546	0.133944	-4.20734	2.58399e-05	0.00191803
NWLCKS	1126.27	-0.396573	0.0942538	-4.20751	2.58205e-05	0.00191803
VSTGKG	81.8113	-0.617439	0.146753	-4.20734	2.58391e-05	0.00191803
IAPCSS	181.8	-0.494468	0.11754	-4.20682	2.58993e-05	0.001921
NECQQV	80.8656	-0.780293	0.185488	-4.20671	2.5912e-05	0.001921
VSDPMA	81.9744	-0.64875	0.154261	-4.20554	2.60465e-05	0.00192977
DMIVHG	112.877	-0.606431	0.144208	-4.20526	2.60782e-05	0.00193093
RSEVCM	80.6833	-0.718944	0.170975	-4.20497	2.61115e-05	0.0019322
MCDNNR	513.407	-0.517264	0.123018	-4.20478	2.61333e-05	0.00193262
MLFLLC	53.7344	-0.73844	0.175646	-4.20414	2.62075e-05	0.00193692
LAYCPL	256.024	-0.436367	0.103804	-4.20377	2.625e-05	0.00193767
VSLGIC	108.966	-0.542054	0.12894	-4.20391	2.62339e-05	0.00193767
CPTLEA	315.71	-0.459405	0.10934	-4.20163	2.65004e-05	0.00195254
TVDICF	206.171	-0.439906	0.104696	-4.20174	2.64877e-05	0.00195254
FRPLMC	162.739	-0.56713	0.134994	-4.20116	2.65553e-05	0.00195539
TYRLWT	105.593	-0.54202	0.129075	-4.19925	2.67802e-05	0.00196985
ILPQPS	6700.36	-0.27849	0.0663295	-4.19859	2.68584e-05	0.00197407
VGKVCL	60.6376	-0.680134	0.162035	-4.19744	2.69946e-05	0.00198165
TIPPMP	231.464	-0.41905	0.0998563	-4.19653	2.71033e-05	0.00198598
YVFTCT	615.191	-0.434226	0.103472	-4.19654	2.7102e-05	0.00198598
CVHLGV	109.058	-0.586063	0.139675	-4.1959	2.71785e-05	0.00199027
CVCLRK	363.676	-0.363699	0.0867045	-4.19469	2.73241e-05	0.00199972
NELLTC	223.309	-0.467998	0.111581	-4.19426	2.73761e-05	0.0020023
SMSSCL	461.569	-0.428721	0.102221	-4.19404	2.74027e-05	0.00200302
ASDCGN	163.749	-0.653472	0.155985	-4.18932	2.79786e-05	0.0020389
IDGVTR	92.2468	-0.731434	0.174585	-4.18955	2.79509e-05	0.0020389
VHLKCE	225.97	-0.439883	0.104998	-4.18942	2.7967e-05	0.0020389
TLFCYF	124.463	-0.484202	0.115605	-4.18842	2.80898e-05	0.00204576
CLSTRP	79.8728	-0.590554	0.141019	-4.18777	2.81706e-05	0.0020504
SIRWCI	371.443	-0.592658	0.141528	-4.18756	2.81967e-05	0.00205105
GICLRL	456.306	-0.378727	0.0904484	-4.18721	2.824e-05	0.00205296
VYYCHA	247.778	-0.428156	0.102285	-4.1859	2.84042e-05	0.00206364
VWVLCT	307.785	-0.37366	0.0892776	-4.18537	2.84698e-05	0.00206715
NCLPVS	180.484	-0.423961	0.101316	-4.18454	2.85739e-05	0.00207246
VIIVDC	374.327	-0.423672	0.101248	-4.18452	2.85775e-05	0.00207246
FGLCSL	113.445	-0.503971	0.120559	-4.18028	2.9115e-05	0.00210658
TCSFLG	230.34	-0.431944	0.103353	-4.17929	2.92419e-05	0.00211298
TDCFVF	198.574	-0.43653	0.104449	-4.17936	2.92332e-05	0.00211298
QCSITR	310.191	-0.633398	0.151567	-4.17899	2.92812e-05	0.00211454
DCLHFF	241.359	-0.482492	0.115518	-4.17676	2.95688e-05	0.00213402
CSSYKL	175.054	-0.425323	0.101835	-4.17657	2.95939e-05	0.00213455
PVLHLC	100.622	-0.651036	0.1559	-4.17597	2.96713e-05	0.00213757
DVVNTC	337.07	-0.460067	0.110196	-4.17499	2.97995e-05	0.00214551
VYVLIC	67.1132	-0.664483	0.159231	-4.17307	3.0052e-05	0.00216109
FRLVQC	220.256	-0.426021	0.102115	-4.17198	3.01967e-05	0.0021689
ASSLMP	263.143	-0.447762	0.107338	-4.17152	3.0258e-05	0.002172
DAIGAA	122.427	-0.467101	0.111987	-4.17102	3.03238e-05	0.00217494
SFFDLC	191.893	-0.454515	0.108972	-4.17093	3.03353e-05	0.00217494
WVCPRV	85.3752	-0.588778	0.141195	-4.16997	3.04635e-05	0.00218153
CLLISS	45.4344	-0.796155	0.190964	-4.16914	3.05748e-05	0.00218819
RTCIQF	207.649	-0.411996	0.098868	-4.16713	3.08453e-05	0.00220491
SKFNCA	187.303	-0.486051	0.116653	-4.16663	3.0914e-05	0.00220851
RLCRYP	143.917	-0.518339	0.124469	-4.16441	3.12161e-05	0.00222611
QISYAT	334.702	-0.412599	0.0991162	-4.16278	3.1439e-05	0.00223668
HCVFDF	173.863	-0.522645	0.125558	-4.16259	3.14665e-05	0.00223731
HYTQTC	284.433	-0.474059	0.113904	-4.1619	3.15607e-05	0.00224268
MSDGLF	738.659	-0.441525	0.106092	-4.16172	3.15855e-05	0.00224305
CSSFFV	324.106	-0.391099	0.0939862	-4.16124	3.16528e-05	0.00224523
KTTGCT	224.233	-0.508537	0.122215	-4.16102	3.16828e-05	0.00224603
YVTCSN	271.482	-0.383849	0.0922523	-4.16086	3.17048e-05	0.00224626
CSNAYT	274.361	-0.430999	0.103615	-4.15962	3.18773e-05	0.00225316
KCFPLT	89.7894	-0.608348	0.146304	-4.15812	3.20878e-05	0.00226403
WSCCLF	3026.55	-0.721145	0.1736	-4.15407	3.26613e-05	0.00230178
IVCYST	557.745	-0.352764	0.0849541	-4.15241	3.28993e-05	0.0023172
SPCSFF	122.852	-0.505461	0.121836	-4.14871	3.34355e-05	0.00235358
KCHNWH	113.614	-0.526192	0.12685	-4.14814	3.35184e-05	0.00235761
LLLFCS	319.364	-0.429721	0.103597	-4.14798	3.35418e-05	0.00235761
PLAMCY	332.665	-0.633733	0.152784	-4.14791	3.35518e-05	0.00235761
HFGTCI	53.059	-0.74298	0.179144	-4.14738	3.36298e-05	0.00236171
TVHPAC	209.286	-0.452289	0.109114	-4.14509	3.39683e-05	0.0023799
FGLSPG	425.08	-0.675555	0.163161	-4.14041	3.46684e-05	0.00242188
HCFVHN	313.293	-0.409914	0.0990161	-4.13987	3.47498e-05	0.00242474
YNSACN	116.617	-0.534738	0.129164	-4.14001	3.47296e-05	0.00242474
GGMGIL	760.919	-0.428128	0.103425	-4.1395	3.48069e-05	0.00242623
MVCPDR	140.073	-0.461848	0.111572	-4.13946	3.48117e-05	0.00242623
DGTTWT	223.211	-0.484757	0.117126	-4.13875	3.49206e-05	0.00243241
AGVMPT	159.133	-0.671221	0.162252	-4.13692	3.52004e-05	0.00244906
STSICF	54.5356	-0.757357	0.183083	-4.13668	3.52362e-05	0.00245012
CPADMA	337.261	-0.530408	0.128226	-4.13652	3.52605e-05	0.00245039
ARTGDQ	127.224	-0.610009	0.147481	-4.1362	3.53109e-05	0.00245247
ECTTLY	306.154	-0.358432	0.0866812	-4.13506	3.54864e-05	0.00246027
ELRYSW	51.1151	-0.740266	0.179027	-4.13494	3.55052e-05	0.00246027
SLTQLC	253.273	-0.554761	0.134155	-4.13522	3.54618e-05	0.00246027
DPLNCM	230.7	-0.481648	0.116506	-4.13412	3.56318e-05	0.00246761
KTCVTA	143.695	-0.531886	0.128663	-4.13395	3.56588e-05	0.00246806
HVAPCK	253.972	-0.514945	0.124621	-4.13208	3.59489e-05	0.0024867
FSACVT	335.435	-0.370877	0.0897603	-4.13186	3.59847e-05	0.002487
VCHRDM	82.527	-0.587587	0.142211	-4.13179	3.59948e-05	0.002487
NCPSGL	95.06	-0.519421	0.125718	-4.13164	3.60188e-05	0.00248723
CTFSGP	356.064	-0.365646	0.0885034	-4.13144	3.60505e-05	0.00248798
DPNMCF	165.359	-0.573619	0.138853	-4.13111	3.61011e-05	0.00249004
TCTRYQ	337.043	-0.385179	0.093249	-4.13064	3.61748e-05	0.00249225
VCKSEL	288.783	-0.503625	0.121921	-4.13074	3.61593e-05	0.00249225
KACYAN	423.511	-0.489424	0.118497	-4.13027	3.62337e-05	0.00249488
ITCRYE	164.018	-0.513928	0.124437	-4.13002	3.62734e-05	0.00249618
HMGICY	44.1907	-0.774257	0.18749	-4.1296	3.634e-05	0.00249933
FCHTSL	87.7929	-0.59315	0.143643	-4.12933	3.63821e-05	0.00250079
LSFIHS	162.212	-0.514607	0.124645	-4.12857	3.65031e-05	0.00250767
TMVCKF	132.481	-0.528786	0.128098	-4.12798	3.65961e-05	0.00251051
PLAPHI	176.988	-0.539228	0.13066	-4.12697	3.6757e-05	0.00251934
VVLCPF	420.186	-0.40898	0.0991135	-4.12638	3.68514e-05	0.00252437
TYSSSV	158.604	-0.8663	0.209994	-4.12536	3.70153e-05	0.00253125
IPLCAF	182.623	-0.425613	0.103285	-4.12076	3.77623e-05	0.00257645
SFSTLC	84.4212	-0.631083	0.153173	-4.12006	3.78767e-05	0.00258231
TASNHH	112.59	-0.644802	0.156506	-4.11998	3.78913e-05	0.00258231
LGLCFG	1210.77	-0.243948	0.0592145	-4.11973	3.79309e-05	0.00258355
MVICDI	344.988	-0.432469	0.105083	-4.11551	3.8632e-05	0.00262981
CHNLFN	47.1375	-0.701837	0.170573	-4.11458	3.87885e-05	0.00263896
LSWGLC	57.2424	-0.691715	0.168135	-4.11406	3.88767e-05	0.00264346
LHYSCS	634.925	-0.310978	0.0756144	-4.11268	3.91097e-05	0.00265479
NSLRWC	70.0238	-0.637166	0.154924	-4.11275	3.90967e-05	0.00265479
VFWCIF	166.277	-0.684879	0.166529	-4.11268	3.91093e-05	0.00265479
IGSNSC	119.671	-0.497681	0.121038	-4.11178	3.92615e-05	0.00266359
FTVSKA	212.975	-0.416554	0.10132	-4.11128	3.93467e-05	0.00266785
IAYSCP	482.532	-0.371234	0.0903149	-4.11043	3.94918e-05	0.00267467
SFLNGI	306.227	-0.691317	0.168218	-4.10965	3.96256e-05	0.00268221
THFICK	141.763	-0.488021	0.118815	-4.10738	4.00168e-05	0.00270717
GPVSLS	1078.74	-0.416941	0.101523	-4.10687	4.01062e-05	0.00270862
LMCFFR	45.9434	-0.739909	0.180161	-4.10693	4.00955e-05	0.00270862
GGAMVC	147.879	-0.668939	0.162907	-4.10626	4.02113e-05	0.00271267
GFSSPL	133.349	-0.626054	0.152522	-4.10468	4.04882e-05	0.00272828
HAFPCL	96.041	-0.671881	0.163694	-4.1045	4.05184e-05	0.00272878
HYSCYM	176.945	-0.449072	0.109444	-4.10321	4.07464e-05	0.00273952
THYINS	43.71	-0.714248	0.174071	-4.10321	4.07461e-05	0.00273952
HECSAL	462.819	-0.42243	0.102955	-4.10307	4.0771e-05	0.00273963
VAATCP	166.095	-0.604572	0.14737	-4.1024	4.08883e-05	0.00274444
RSPHKI	106.475	-0.521923	0.127247	-4.10164	4.10223e-05	0.00275036
LLQPSS	392.148	-0.40583	0.0989967	-4.09943	4.14162e-05	0.00277366
VSLYCI	446.39	-0.37376	0.0911944	-4.0985	4.15838e-05	0.00278333
SNTFKC	208.213	-0.487568	0.11901	-4.09687	4.18769e-05	0.00280138
SWYCPS	320.802	-0.449498	0.109754	-4.09549	4.2128e-05	0.00281661
NICGSV	482.514	-0.294006	0.0718263	-4.0933	4.2528e-05	0.00284177
PSPATS	545.8	-0.713459	0.174308	-4.09308	4.25674e-05	0.00284281
VSHTPG	46.3567	-0.717101	0.175312	-4.09043	4.30571e-05	0.00287232
CFRFTF	205.933	-0.543642	0.132924	-4.08988	4.31604e-05	0.00287614
SDFCTM	416.938	-0.340711	0.0833063	-4.08987	4.31624e-05	0.00287614
IIPSCL	83.8303	-0.612159	0.149689	-4.08954	4.32234e-05	0.00287701
FDQCYI	320.012	-0.39954	0.0977072	-4.08916	4.32942e-05	0.00288012
LCLSYM	85.1058	-0.547128	0.133868	-4.08708	4.3684e-05	0.00290444
ASYCFP	101.742	-0.546548	0.133735	-4.08681	4.37343e-05	0.00290456
VCTPPK	54.3675	-0.65016	0.15911	-4.08622	4.38456e-05	0.00291034
RYCFVY	221.383	-0.41135	0.100694	-4.08515	4.40492e-05	0.00292062
NVCSIK	426.683	-0.309585	0.075788	-4.08489	4.40981e-05	0.00292225
KSHVVW	301.246	-0.440653	0.107891	-4.08423	4.42223e-05	0.00292886
VYCMLP	191.749	-0.426904	0.104534	-4.08386	4.42942e-05	0.00293133
AWRSCL	221.808	-0.646734	0.158396	-4.08302	4.44544e-05	0.00293936
CVYTIK	241.551	-0.430201	0.10537	-4.08276	4.45038e-05	0.00294101
VDSYCG	182.361	-0.528078	0.129385	-4.08146	4.47542e-05	0.00295267
SLGAWC	193.293	-0.5622	0.137778	-4.08047	4.49442e-05	0.00296195
HVTSLY	166.283	-1.16377	0.285313	-4.07893	4.5244e-05	0.00297842
FPHTCW	162.212	-0.469095	0.115027	-4.07812	4.54018e-05	0.00298718
PLYIVF	68.4818	-0.629129	0.154315	-4.07691	4.56384e-05	0.0030011
TYSSVC	133.701	-0.610099	0.149685	-4.07588	4.58404e-05	0.00301107
PYFCVI	260.939	-0.488296	0.119854	-4.07407	4.61984e-05	0.00302795
IPAMIC	114.78	-0.502359	0.123317	-4.07372	4.62681e-05	0.00302934
NSPFSE	327.717	-0.409897	0.10062	-4.07371	4.62702e-05	0.00302934
RLYPFC	335.842	-0.445481	0.109374	-4.07301	4.64099e-05	0.00303683
VGMVCT	198.89	-0.410535	0.100849	-4.07079	4.68539e-05	0.00306421
CLVNSI	358.789	-0.341045	0.083792	-4.07014	4.69847e-05	0.00307014
VCKQTT	117.451	-0.56273	0.13826	-4.07009	4.69958e-05	0.00307014
YLYTCK	119.776	-0.55948	0.137523	-4.06827	4.73629e-05	0.00308908
YFTVCT	81.4997	-0.593456	0.145889	-4.06787	4.74456e-05	0.00309279
RICPIL	334.786	-0.369128	0.0907517	-4.06745	4.75311e-05	0.00309667
ACEPKE	146.855	-0.439449	0.108055	-4.06688	4.76462e-05	0.00310095
HGSCSF	159.425	-0.495817	0.121916	-4.06687	4.76484e-05	0.00310095
MTFFCR	76.417	-0.689122	0.169483	-4.06603	4.78213e-05	0.00311051
DSLSMC	377.767	-0.477015	0.117352	-4.0648	4.80729e-05	0.00312261
EVCYFM	104.462	-0.491106	0.120819	-4.0648	4.80729e-05	0.00312261
KCGYFY	147.124	-0.498156	0.122581	-4.06391	4.82573e-05	0.00313038
MCKGNP	96.4085	-0.532215	0.130975	-4.06349	4.83437e-05	0.0031326
VLSPHC	114.039	-0.516992	0.127228	-4.06351	4.83396e-05	0.0031326
GGPSCV	99.958	-0.581345	0.143091	-4.06276	4.84961e-05	0.00313618
NHCGFF	281.425	-0.437572	0.107699	-4.06292	4.84616e-05	0.00313618
TNLHCT	212.229	-0.383095	0.094294	-4.06277	4.84936e-05	0.00313618
GDHICL	324.667	-0.357082	0.0878992	-4.0624	4.85703e-05	0.0031388
IHDACL	182.455	-0.444162	0.109442	-4.05844	4.94014e-05	0.00318786
NVSNQH	238.192	-0.369413	0.0910241	-4.0584	4.94094e-05	0.00318786
TNCKLY	154.803	-0.466593	0.114982	-4.05798	4.95e-05	0.00319199
PIYCAG	233.195	-0.572426	0.141083	-4.05738	4.96263e-05	0.00319841
QCISYR	260.729	-0.45512	0.112197	-4.05645	4.98248e-05	0.00320948
SSMTTR	690.418	-0.467217	0.115207	-4.05546	5.00366e-05	0.0032214
IYHCLS	244.966	-0.382282	0.0942768	-4.05489	5.01585e-05	0.00322488
SFCSTS	173.389	-0.480217	0.118429	-4.05488	5.016e-05	0.00322488
LVCPAY	86.2686	-0.576946	0.142328	-4.05364	5.04261e-05	0.00323778
DLTIRC	226.647	-0.387369	0.0955794	-4.05285	5.05977e-05	0.00324443
SIRFMC	212.101	-0.416184	0.102689	-4.05285	5.05971e-05	0.00324443
SWSCDN	495.952	-0.330104	0.081451	-4.05279	5.0611e-05	0.00324443
SMSFSG	196.809	-0.426738	0.105303	-4.05248	5.06775e-05	0.00324696
ICRWYS	152.638	-0.588351	0.145194	-4.05217	5.07444e-05	0.00324951
YSPSVR	333.157	-0.469646	0.115915	-4.05164	5.08591e-05	0.00325512
RICMCS	147.932	-0.476444	0.117618	-4.05077	5.10496e-05	0.00326557
VCAYSW	174.374	-0.423142	0.104535	-4.04785	5.16907e-05	0.00330305
TSTNVL	46.8273	-0.769008	0.189993	-4.04756	5.17536e-05	0.00330531
SPLACF	208.151	-0.364009	0.0899382	-4.04733	5.18052e-05	0.00330685
TPIAIP	125.962	-0.537434	0.132805	-4.0468	5.19229e-05	0.00331259
CLSATS	166.474	-0.56505	0.139634	-4.04664	5.19581e-05	0.00331308
SSCFLF	134.26	-0.568424	0.140554	-4.04417	5.25077e-05	0.00334361
FSLVCF	60.4415	-0.664767	0.164391	-4.04381	5.2589e-05	0.00334618
CYTIPF	121.47	-0.55463	0.13716	-4.04368	5.26193e-05	0.00334634
LTLQSC	43.893	-0.716031	0.177118	-4.04267	5.28461e-05	0.0033556
SLIIKC	148.255	-0.48125	0.119043	-4.04266	5.28489e-05	0.0033556
PNGLCM	192.761	-0.448338	0.110912	-4.0423	5.29286e-05	0.00335888
MDYSIC	170.391	-0.481097	0.119068	-4.04053	5.33306e-05	0.00338081
PCVNHR	293.697	-0.403327	0.0999035	-4.03716	5.41022e-05	0.00342791
IVAVTT	820.408	-0.657231	0.162809	-4.03682	5.41795e-05	0.00342889
AVLYAC	221.409	-0.477958	0.118409	-4.03649	5.42577e-05	0.00343051
CMLYTT	307.144	-0.397486	0.0985211	-4.03453	5.4712e-05	0.00345195
CQSNLA	55.7845	-0.729181	0.180724	-4.03477	5.46567e-05	0.00345195
YVFCIH	95.7468	-0.618025	0.15318	-4.03462	5.46897e-05	0.00345195
VFCAYH	215.364	-0.517023	0.128196	-4.03308	5.5051e-05	0.00347152
PRGEKV	834.38	-0.523431	0.129859	-4.03077	5.55955e-05	0.00349482
NTAKNC	228.209	-0.365065	0.0905786	-4.03036	5.56904e-05	0.00349895
NFLGAC	181.723	-0.589901	0.146425	-4.02869	5.6088e-05	0.00351656
RTYTFC	133.169	-0.549931	0.136514	-4.02838	5.61629e-05	0.00351941
PQCPAF	219.048	-0.411675	0.102211	-4.02771	5.63229e-05	0.00352576
RNRLSC	246.032	-0.39569	0.0982798	-4.02616	5.66958e-05	0.00354725
LCLGFT	169.414	-0.399735	0.0992991	-4.02556	5.68388e-05	0.00355434
TVCNGS	61.3672	-0.62494	0.155287	-4.02441	5.71175e-05	0.00356804
GGESYD	113.955	-0.600907	0.149341	-4.02372	5.7287e-05	0.0035749
PCPDSV	141.784	-0.510685	0.126924	-4.02356	5.73245e-05	0.00357497
IVTCLA	81.6068	-0.67436	0.167626	-4.02299	5.74631e-05	0.00357855
SVYPRS	433.048	-0.458022	0.113851	-4.02299	5.74649e-05	0.00357855
SIHYRC	308.081	-0.458865	0.11415	-4.01985	5.82361e-05	0.0036247
GFCWFF	143.017	-0.610372	0.151881	-4.01875	5.85089e-05	0.00363838
LLFSCW	227.007	-0.45417	0.113014	-4.01871	5.85166e-05	0.00363838
CVPIHC	125.354	-0.684803	0.170409	-4.01858	5.85498e-05	0.00363856
IGLCMR	206.44	-0.582083	0.144883	-4.0176	5.87935e-05	0.00365056
PYCSFP	329.575	-0.403101	0.100343	-4.01723	5.88859e-05	0.00365187
TCKPDE	120.906	-0.487837	0.121452	-4.01669	5.90206e-05	0.00365833
CPILWY	131.616	-0.477601	0.118926	-4.01596	5.92053e-05	0.00366789
SLSTLC	161.35	-0.477845	0.119021	-4.01479	5.94996e-05	0.00367733
TICYSF	161.852	-0.458357	0.114163	-4.01494	5.9461e-05	0.00367733
YYRYCH	143.495	-0.429577	0.106995	-4.01494	5.94612e-05	0.00367733
CSVVPP	198.589	-0.444382	0.110737	-4.01296	5.99627e-05	0.00370142
TLATRC	223.975	-0.372389	0.0928031	-4.01268	6.0034e-05	0.00370391
GHNCVT	223.825	-0.448111	0.111679	-4.01248	6.00833e-05	0.00370504
CRLFSY	135.465	-0.498534	0.12425	-4.01233	6.01234e-05	0.00370561
KILCLP	148.041	-0.641131	0.159796	-4.01219	6.01578e-05	0.00370582
MTYIAC	244.998	-0.426606	0.106346	-4.01149	6.0336e-05	0.00371489
PKFCSI	134.667	-0.469885	0.117145	-4.01115	6.04233e-05	0.00371645
VSCGSL	273.018	-0.395994	0.0987329	-4.01076	6.05235e-05	0.0037207
NWLCPD	65.4403	-0.619099	0.154404	-4.0096	6.08204e-05	0.00373704
FPLCIS	133.272	-0.768748	0.191741	-4.0093	6.08985e-05	0.00373992
NRPYRC	305.332	-0.443003	0.110509	-4.00876	6.10372e-05	0.00374427
NRVLIC	231.95	-0.427235	0.106578	-4.00867	6.1063e-05	0.00374427
LLPCLM	300.162	-0.546761	0.136411	-4.00819	6.11853e-05	0.00374801
SLRHPT	91.9748	-0.609244	0.152	-4.00819	6.11865e-05	0.00374801
CYLWIY	833.402	-0.392538	0.0979626	-4.00702	6.14895e-05	0.00376226
YCAILV	112.744	-0.602499	0.150367	-4.00685	6.15332e-05	0.00376226
YTGGTC	111.682	-0.762866	0.190392	-4.00681	6.15446e-05	0.00376226
FLNYTC	180.926	-0.640825	0.159977	-4.00573	6.18256e-05	0.00377366
TMVESC	202.942	-0.490612	0.122487	-4.00541	6.19092e-05	0.00377684
FPCVGS	218.664	-0.425223	0.106166	-4.00526	6.19481e-05	0.00377729
CTYTNI	270.754	-0.394687	0.0985578	-4.00463	6.21151e-05	0.00378362
HICSVG	604.888	-0.269661	0.0673595	-4.00331	6.24632e-05	0.0038029
VIIHPS	380.906	-0.369647	0.0923481	-4.00276	6.26085e-05	0.00380981
GETSKS	217.658	-0.51995	0.129911	-4.00236	6.27147e-05	0.00381433
APSSPL	193.08	-0.44649	0.111568	-4.00196	6.2819e-05	0.00381739
LLAPVP	206.055	-0.471384	0.117808	-4.00129	6.29983e-05	0.00382382
LSLLCL	70.314	-0.780062	0.195027	-3.99977	6.34036e-05	0.00384647
KCNVSQ	191.776	-0.405628	0.101458	-3.99797	6.38877e-05	0.00386997
VCGYPS	204.47	-0.496511	0.124206	-3.99748	6.40212e-05	0.0038761
LDDLCS	96.1215	-0.515843	0.129058	-3.997	6.41515e-05	0.00388203
KEQPCP	153.535	-0.458207	0.11465	-3.99658	6.42655e-05	0.003885
LRRDCF	64.1167	-0.666674	0.166809	-3.99662	6.4253e-05	0.003885
GRFSSH	175.994	-0.552532	0.1383	-3.99517	6.46492e-05	0.00390426
KESVMV	161.097	-0.411578	0.103083	-3.99268	6.5332e-05	0.00394152
WMCFCP	46.1031	-0.70211	0.175864	-3.99235	6.54224e-05	0.00394318
IIVPFG	230.622	-0.349903	0.0876481	-3.99214	6.54809e-05	0.00394455
STKSCF	134.091	-0.469781	0.117699	-3.99139	6.56863e-05	0.00395493
KECSDW	327.286	-0.419914	0.105214	-3.99105	6.57807e-05	0.00395863
IMIKWC	189.559	-0.484533	0.121459	-3.98927	6.62768e-05	0.00398649
FSHLCT	399.472	-0.436744	0.109484	-3.9891	6.63255e-05	0.00398741
KTSGHR	231.043	-0.403318	0.101156	-3.98709	6.68898e-05	0.00401932
LCDITI	283.052	-0.400173	0.100375	-3.98678	6.69764e-05	0.00402251
KTCSGG	213.362	-0.439562	0.110281	-3.98585	6.72376e-05	0.00403617
FAYNCH	212.305	-0.385199	0.0967023	-3.98335	6.79503e-05	0.00407284
AWICSC	51.103	-0.64848	0.162804	-3.98319	6.79969e-05	0.0040736
MVYCLS	89.1149	-0.66571	0.167219	-3.98107	6.8605e-05	0.00410387
LIPSNH	379.806	-0.499885	0.12561	-3.97966	6.90143e-05	0.00412424
ELSCTP	51.7946	-0.688547	0.173047	-3.97897	6.92158e-05	0.00412482
NSTGII	249.327	-0.469892	0.118088	-3.97917	6.9157e-05	0.00412482
SLCSYK	143.922	-0.526298	0.132265	-3.97913	6.91669e-05	0.00412482
VLSYFC	243.726	-0.414861	0.104264	-3.97893	6.92267e-05	0.00412482
YHCWLF	171.761	-0.497773	0.125103	-3.97891	6.92305e-05	0.00412482
LGLPMC	173.762	-0.41603	0.104587	-3.97784	6.95444e-05	0.00414147
PLSFCM	242.874	-0.47033	0.118247	-3.97753	6.96334e-05	0.00414471
TSQDHI	171.844	-0.46262	0.116377	-3.97519	7.03226e-05	0.00417536
ICAIHS	112.273	-0.50299	0.126543	-3.97485	7.04251e-05	0.00417938
EKMFSC	235.985	-0.373432	0.0940138	-3.9721	7.12423e-05	0.00422579
ISLCWL	158.282	-0.446321	0.112371	-3.97186	7.13129e-05	0.00422788
RSMLCW	272.577	-0.448248	0.112874	-3.97124	7.15009e-05	0.00423693
NQCLDR	81.978	-0.579692	0.145988	-3.97082	7.16264e-05	0.00424017
KGVNCR	158.226	-0.42344	0.106645	-3.97057	7.17001e-05	0.00424244
ELSTLC	211.523	-0.541569	0.1364	-3.97045	7.17384e-05	0.00424262
GCFLLN	85.151	-0.608337	0.15323	-3.97008	7.18484e-05	0.00424703
ICTTDL	400.455	-0.32497	0.0818587	-3.96989	7.19053e-05	0.00424751
VFYCFV	141.501	-0.636209	0.160266	-3.9697	7.19629e-05	0.00424751
YLCYFP	163.212	-0.687082	0.173077	-3.9698	7.19323e-05	0.00424751
CPLMFF	82.1899	-0.607397	0.153016	-3.96951	7.20213e-05	0.00424887
GYCLIW	130.15	-0.504596	0.127166	-3.96802	7.24718e-05	0.00426914
GFWPRE	964.444	-0.371289	0.0935982	-3.96684	7.28331e-05	0.00428832
TLYCSG	342.459	-0.325495	0.0821128	-3.964	7.37037e-05	0.00433107
SPLFAC	169.917	-0.470547	0.118747	-3.9626	7.41388e-05	0.0043545
CLLDKL	109.483	-0.486074	0.122709	-3.96118	7.45796e-05	0.00437396
VLTYLC	139.199	-0.482876	0.121933	-3.96019	7.48893e-05	0.00438998
NKCSLT	215.038	-0.507423	0.12815	-3.9596	7.50767e-05	0.00439666
QICAVT	57.243	-0.655244	0.165482	-3.95961	7.50738e-05	0.00439666
VDQLHA	148.228	-0.561952	0.141927	-3.95945	7.51241e-05	0.00439729
MCHLLS	251.396	-0.537934	0.135885	-3.95875	7.53428e-05	0.00440364
NALTAN	98.2754	-0.661135	0.167004	-3.95879	7.53295e-05	0.00440364
MCSFIF	136.272	-0.451592	0.11411	-3.9575	7.57389e-05	0.00442248
VGGCRL	83.532	-0.584726	0.147778	-3.95679	7.59635e-05	0.00443344
KVLVKE	237.146	-0.372678	0.0941919	-3.95658	7.60303e-05	0.0044339
HLCLNP	77.2455	-0.634163	0.160288	-3.9564	7.60865e-05	0.00443414
SLLCEL	149.805	-0.485202	0.122645	-3.95615	7.6168e-05	0.00443673
GVCSSR	166.011	-0.584545	0.147786	-3.95535	7.64235e-05	0.00444729
CIMLWP	175.623	-0.512676	0.129711	-3.95246	7.73533e-05	0.00448718
HSCWTW	182.602	-0.47414	0.119963	-3.9524	7.7371e-05	0.00448718
ANFTFC	125.125	-0.55158	0.139645	-3.94986	7.81972e-05	0.0045298
FCMLGW	156.466	-0.500711	0.126769	-3.94979	7.82192e-05	0.0045298
NGDTVT	205.16	-0.380854	0.0964268	-3.94966	7.82608e-05	0.00453002
DTSVDL	54.5877	-0.717246	0.181621	-3.94913	7.84354e-05	0.00453794
YCWPIR	139.642	-0.481901	0.122039	-3.94875	7.85604e-05	0.00454297
NLWFCF	262.805	-0.637434	0.161432	-3.94862	7.86046e-05	0.00454334
SPHLVC	460.9	-0.662741	0.167868	-3.94799	7.88085e-05	0.00455126
HAIAMC	292.208	-0.565086	0.143142	-3.94772	7.8899e-05	0.00455369
MDMCNL	79.0664	-0.540807	0.136996	-3.94761	7.89357e-05	0.00455369
PAICPN	118.896	-0.489565	0.124059	-3.94623	7.9391e-05	0.00457555
CWPYGV	81.1368	-0.709793	0.179885	-3.94581	7.95295e-05	0.00458134
IEVGHD	49.7762	-0.675309	0.17124	-3.94363	8.02584e-05	0.00461373
NLYTCF	61.4603	-0.766848	0.194452	-3.94363	8.0258e-05	0.00461373
VGRLCA	151.007	-0.487784	0.123682	-3.94387	8.01757e-05	0.00461373
VYGCIF	187.163	-0.406148	0.10299	-3.94355	8.02843e-05	0.00461373
RSLFGC	277.681	-0.337638	0.0856237	-3.94328	8.03738e-05	0.00461666
VCLDRV	137.336	-0.543642	0.137883	-3.94277	8.0545e-05	0.00462428
CWLFCT	248.094	-0.365161	0.0926365	-3.94187	8.08477e-05	0.00463944
ECLSLP	87.26	-0.529567	0.134348	-3.94176	8.08868e-05	0.00463946
VYNGCL	171.231	-0.407604	0.103421	-3.9412	8.10746e-05	0.004648
KCDILL	86.3825	-0.626162	0.158953	-3.93928	8.17252e-05	0.00468307
GYYCYG	162.463	-0.446661	0.113404	-3.93866	8.19388e-05	0.00469046
VLSCSV	158.043	-0.595904	0.1513	-3.93856	8.19716e-05	0.00469046
SCQWAV	103.589	-0.669629	0.170036	-3.93815	8.21117e-05	0.00469399
RLCHYY	717.114	-0.417239	0.105962	-3.93765	8.22845e-05	0.00470163
WGLCHT	206.215	-0.466331	0.118444	-3.93716	8.24516e-05	0.00470893
VAIMPW	66.7697	-0.791772	0.201168	-3.93588	8.2891e-05	0.00472952
APAACL	110.97	-0.560128	0.142395	-3.93362	8.36744e-05	0.00477195
PIISKH	98.4022	-0.522072	0.13277	-3.93214	8.41933e-05	0.00479926
KVPCSY	102.001	-0.519942	0.132296	-3.93013	8.48999e-05	0.00483494
CLYILH	103.267	-0.532745	0.135605	-3.92866	8.5421e-05	0.00486
AFFGVM	166.907	-0.441726	0.112455	-3.92804	8.56416e-05	0.00486793
VGSCLI	106.969	-0.628972	0.160163	-3.92708	8.59842e-05	0.00488277
CFCPFP	463.531	-0.502168	0.127892	-3.9265	8.61914e-05	0.00489222
AGLFRC	412.694	-0.512815	0.130642	-3.92534	8.66082e-05	0.0049105
DGILFC	231.61	-0.46486	0.118421	-3.92548	8.65587e-05	0.0049105
TVPAVC	331.591	-0.50357	0.12829	-3.92526	8.66364e-05	0.0049105
STLEYC	227.565	-0.374782	0.0954835	-3.9251	8.66949e-05	0.0049115
GFRCTL	236.138	-0.480531	0.122431	-3.92493	8.67544e-05	0.00491255
ICASFI	166.041	-0.425605	0.108444	-3.92465	8.68551e-05	0.00491593
SGLICF	47.2294	-0.753176	0.191963	-3.92355	8.72549e-05	0.00493389
VLFCWQ	140.947	-0.6196	0.157951	-3.92274	8.75474e-05	0.0049481
SLVPLG	56.4284	-0.743505	0.189616	-3.92112	8.81398e-05	0.00497923
VVMNFC	141.8	-0.542691	0.138431	-3.92031	8.84363e-05	0.00499128
SCPLMH	231.763	-0.539505	0.137624	-3.92013	8.85014e-05	0.0049926
NPMTCM	164.974	-0.522508	0.133293	-3.92001	8.85462e-05	0.00499278
SSKLCL	101.939	-0.494002	0.126121	-3.91688	8.97011e-05	0.0050484
NQCYVL	165.224	-0.411973	0.105187	-3.91656	8.98202e-05	0.00505273
ITLRCP	468.537	-0.319075	0.0815096	-3.91457	9.05645e-05	0.00509108
LYWTKC	164.359	-0.426615	0.108986	-3.9144	9.06293e-05	0.00509108
MNPCFL	117.685	-0.4902	0.125229	-3.91442	9.06215e-05	0.00509108
ESGFCL	193.612	-0.562046	0.143604	-3.91386	9.08338e-05	0.00510018
PFGLCS	373.414	-0.58883	0.150476	-3.91311	9.11164e-05	0.00511365
STTCYL	107.333	-0.592849	0.151549	-3.91192	9.15636e-05	0.00513394
PGAKST	382.398	-0.372873	0.0953395	-3.911	9.19152e-05	0.00515125
SAFCLD	114.621	-0.593689	0.151812	-3.91067	9.2039e-05	0.00515577
STERYE	115.39	-0.767706	0.196388	-3.90913	9.26293e-05	0.00518158
WWTHSC	65.3182	-0.850632	0.21762	-3.9088	9.27559e-05	0.00518624
DISMPC	238.995	-0.542448	0.138791	-3.90839	9.29143e-05	0.00518812
FCAPWS	60.9849	-0.7036	0.180024	-3.90837	9.29193e-05	0.00518812
KTCGRQ	118.762	-0.697406	0.178459	-3.90793	9.30887e-05	0.00519274
SACNVM	324.696	-0.462288	0.118295	-3.90794	9.3087e-05	0.00519274
VKSCLR	153.589	-0.461943	0.118236	-3.90695	9.34672e-05	0.00520659
GASQPR	144.047	-0.736088	0.188458	-3.90585	9.38959e-05	0.00522134
GRSLCL	86.0402	-0.589703	0.150989	-3.90561	9.39871e-05	0.00522134
HLTRGY	173.875	-0.515281	0.131919	-3.90603	9.38251e-05	0.00522134
LTSSCT	79.7475	-0.598491	0.153239	-3.9056	9.39935e-05	0.00522134
SVPTCY	206.875	-0.401043	0.10268	-3.90577	9.39242e-05	0.00522134
TFTAWC	116.273	-0.471353	0.120683	-3.90571	9.3949e-05	0.00522134
VAVGYC	65.8552	-0.698901	0.179008	-3.90429	9.45019e-05	0.0052423
YECQTY	279.798	-0.472919	0.121127	-3.90433	9.44886e-05	0.0052423
GCYLLG	177.483	-0.424119	0.108634	-3.90412	9.45699e-05	0.00524364
YCAPIL	117.879	-0.472678	0.121076	-3.90398	9.46229e-05	0.00524415
CTPYEF	205.754	-0.402108	0.103006	-3.90373	9.47199e-05	0.0052471
NHCWHE	152.482	-0.448739	0.114973	-3.90298	9.50147e-05	0.005261
LNHLCI	63.5442	-0.63742	0.163325	-3.90277	9.50963e-05	0.00526309
PDICYF	145.436	-0.539312	0.138219	-3.90188	9.54483e-05	0.00528013
CLSTYM	248.287	-0.346323	0.088762	-3.9017	9.55202e-05	0.00528167
WCVVSP	63.6447	-0.627031	0.160723	-3.9013	9.56756e-05	0.00528783
EKVTFC	124.915	-0.481143	0.123339	-3.90097	9.58072e-05	0.00529266
PSICRL	87.2298	-0.540866	0.138675	-3.90024	9.60963e-05	0.0053061
RAGLMC	120.888	-0.521595	0.133798	-3.89838	9.68385e-05	0.00534225
YVSICV	97.4086	-0.555545	0.142516	-3.89811	9.69456e-05	0.0053457
GYSSCS	200.436	-0.484302	0.124251	-3.89777	9.70834e-05	0.00535054
ICYHRQ	183.589	-0.442226	0.113471	-3.89726	9.72865e-05	0.0053571
HCTPLS	200.226	-0.439746	0.112852	-3.89667	9.75226e-05	0.00536518
CFSHFY	218.237	-0.485323	0.124557	-3.8964	9.76316e-05	0.00536871
GSTCIW	334.488	-0.486601	0.124961	-3.89403	9.85943e-05	0.00541173
RDNCTQ	236.514	-0.430747	0.110618	-3.89402	9.85946e-05	0.00541173
CIENWW	81.3216	-0.590563	0.151686	-3.89333	9.88775e-05	0.0054223
HPFLCH	54.4114	-0.873494	0.224372	-3.89305	9.89903e-05	0.00542306
MYMHNL	59.9868	-0.654523	0.168143	-3.89265	9.91571e-05	0.0054277
VSSCKY	171.282	-0.532354	0.136785	-3.8919	9.94629e-05	0.00544195
ATNCLL	166.075	-0.495861	0.127429	-3.89128	9.97163e-05	0.00545333
NLSCRI	261.413	-0.349365	0.0897996	-3.8905	0.000100037	0.00546836
ICTIGH	77.5009	-0.602664	0.154916	-3.89028	0.000100129	0.00547092
DGVSHR	105.419	-0.686021	0.176361	-3.88986	0.000100301	0.00547782
FNVGLC	181.741	-0.39569	0.10173	-3.88962	0.000100402	0.00548081
LAHCVL	306.253	-0.355295	0.0913537	-3.88923	0.000100565	0.00548721
VCVIQR	279.102	-0.404065	0.103928	-3.88793	0.000101102	0.00551153
WAWCFR	102.566	-0.519977	0.13374	-3.88795	0.000101093	0.00551153
LIYCVS	137.255	-0.520288	0.133839	-3.88742	0.000101316	0.00551278
NHTCLA	452.503	-0.346071	0.0890216	-3.88749	0.000101285	0.00551278
SCMFSI	154.735	-0.457728	0.117736	-3.88775	0.000101176	0.00551278
TSALCP	353.514	-0.525078	0.135074	-3.88732	0.000101355	0.00551278
GLFLCI	203.537	-0.470488	0.121061	-3.88638	0.00010175	0.00553147
LRSYCL	357.668	-0.492048	0.126619	-3.88606	0.000101882	0.00553147
CHLYVL	173.9	-0.407687	0.104927	-3.88543	0.000102151	0.00554348
LTCSPT	75.54	-0.5454	0.14042	-3.88406	0.000102727	0.00556969
YAPRCT	46.8058	-0.687693	0.177101	-3.88306	0.00010315	0.00558507
VSHLAN	795.33	-0.35431	0.0912503	-3.88284	0.000103244	0.0055876
VKVDCS	191.421	-0.449588	0.115802	-3.88239	0.000103435	0.00559291
AYPFIC	269.199	-0.469702	0.121051	-3.88019	0.000104373	0.00563857
RAVYCL	460.117	-0.439323	0.113228	-3.87997	0.000104468	0.00563859
SVLPCL	719.654	-0.499128	0.128641	-3.88002	0.00010445	0.00563859
CISPSS	83.5489	-0.683378	0.17615	-3.87952	0.000104662	0.00564398
SYPCFF	47.2117	-0.71054	0.183171	-3.8791	0.000104842	0.00565116
IPVPIL	203.533	-0.361759	0.0933021	-3.87729	0.000105626	0.00568748
AYICYS	190.75	-0.505245	0.130352	-3.876	0.00010619	0.00570583
CIGSSD	61.6445	-0.64443	0.166287	-3.87542	0.000106441	0.00571283
GICFIC	156.722	-0.46774	0.120696	-3.87537	0.000106463	0.00571283
QTCSTI	216.076	-0.450789	0.11633	-3.87508	0.000106591	0.00571716
YHQCMF	167.108	-0.383839	0.0990728	-3.87431	0.000106927	0.00573259
HILMCN	167.418	-0.537615	0.138791	-3.87356	0.000107256	0.00574767
LCVTAS	146.687	-0.465895	0.120302	-3.87271	0.000107631	0.00576518
DSYIDC	123.489	-0.474641	0.122564	-3.8726	0.00010768	0.00576523
QCNPGF	536.62	-0.288061	0.0743971	-3.87194	0.000107972	0.00577313
RCMEPI	376.078	-0.326854	0.0844197	-3.87178	0.000108044	0.00577441
CFHNWV	58.1959	-0.632601	0.163405	-3.87136	0.00010823	0.00578178
MFMICI	95.2928	-0.512727	0.132452	-3.87103	0.000108376	0.00578441
PDLYCS	169.971	-0.415488	0.107332	-3.87105	0.000108366	0.00578441
LVNCRW	66.4395	-0.601429	0.155401	-3.87017	0.00010876	0.00580234
KQCLII	87.7951	-0.528631	0.136605	-3.86979	0.000108928	0.00580872
TICRFY	179.204	-0.413552	0.106883	-3.86919	0.000109198	0.00582051
EICDLE	214.374	-0.379693	0.0981534	-3.86837	0.000109566	0.00583754
MCLPFN	132.045	-0.430471	0.111302	-3.86759	0.000109918	0.00584974
RYCMKL	201.468	-0.378824	0.0979497	-3.86753	0.000109941	0.00584974
SLPSAL	195.491	-0.442851	0.114499	-3.86773	0.000109851	0.00584974
CPNIII	109.783	-0.484844	0.125396	-3.86651	0.000110403	0.00586336
ELLVCY	64.7837	-0.612544	0.158426	-3.86644	0.000110437	0.00586336
FCSVPN	282.898	-0.324587	0.0839452	-3.86665	0.000110339	0.00586336
HSREDI	1323.83	-0.481967	0.124654	-3.86643	0.000110442	0.00586336
HTDDGL	395.736	-0.567752	0.146832	-3.86667	0.000110332	0.00586336
HNLQST	185.258	-0.488472	0.126343	-3.86622	0.000110533	0.00586559
YVCWCR	50.5283	-0.678289	0.175456	-3.86586	0.000110698	0.00587175
SRCTVS	81.8	-0.615281	0.159168	-3.86562	0.000110808	0.00587498
ICELTF	58.3693	-0.607904	0.157323	-3.86404	0.000111528	0.00590791
PVVCFW	202.409	-0.406626	0.105258	-3.86313	0.000111943	0.00592728
MFVCGG	78.8513	-0.622614	0.161249	-3.86118	0.000112839	0.00596682
RLCFYP	110.316	-0.517215	0.133983	-3.86032	0.000113239	0.00598536
TCLYDQ	218.216	-0.35399	0.0917052	-3.86009	0.000113347	0.0059884
CKGWYM	189.742	-0.424608	0.110029	-3.85905	0.000113831	0.00601012
PQCDRS	95.5083	-0.546402	0.141592	-3.85899	0.000113858	0.00601012
RFCFPD	172.052	-0.426423	0.110516	-3.85846	0.000114103	0.00601776
LKCDPF	69.8016	-0.677555	0.175615	-3.85818	0.000114237	0.00602083
TCTRPT	122.89	-0.513023	0.132972	-3.85812	0.000114262	0.00602083
PLCTTV	146.17	-0.498186	0.129204	-3.85581	0.000115349	0.00606744
PYLIPL	248.381	-0.560302	0.145365	-3.85444	0.000115994	0.00609604
EPHICP	131.36	-0.49472	0.128359	-3.85418	0.000116116	0.00609975
HKPQQC	71.5356	-0.583781	0.151479	-3.85387	0.000116265	0.00610493
TCSKPT	172.133	-0.543296	0.141003	-3.85309	0.000116636	0.00611904
LPVFLK	111.735	-0.511344	0.132742	-3.85216	0.00011708	0.00613428
FLRPCR	119.215	-0.604296	0.156879	-3.852	0.000117157	0.00613561
SCLQHS	259.351	-0.417836	0.10855	-3.84925	0.000118481	0.00619955
QCKHPD	82.0741	-0.609614	0.15841	-3.84833	0.000118927	0.00621474
SSFLMC	539.09	-0.347163	0.0902107	-3.84836	0.00011891	0.00621474
PWCPTL	77.703	-0.678586	0.176341	-3.84814	0.000119018	0.0062168
ASFCLC	155.447	-0.492019	0.127869	-3.84785	0.00011916	0.00621897
LPVGLE	61.7155	-0.766375	0.19917	-3.84784	0.000119164	0.00621897
RNLCPI	742.987	-0.335041	0.0870929	-3.84694	0.000119604	0.00623228
RFCSGT	200.391	-0.393604	0.102322	-3.84671	0.000119713	0.0062341
TYPTRC	306.153	-0.541995	0.140909	-3.84643	0.000119853	0.00623864
CNLGFN	118.165	-0.498494	0.129606	-3.84622	0.000119954	0.00624122
GISRLC	340.998	-0.333761	0.0867832	-3.84591	0.000120104	0.00624628
QRGQDA	144.459	-0.433578	0.112793	-3.844	0.000121046	0.00628983
CTPDLP	105.985	-0.511074	0.132991	-3.84293	0.000121576	0.00631189
LVHPLC	356.569	-0.499302	0.129957	-3.84206	0.000122004	0.00633005
VVDHYC	124.649	-0.496353	0.129191	-3.84201	0.000122031	0.00633005
WTYFQC	280.27	-0.380364	0.0990112	-3.84163	0.00012222	0.00633712
RIQECV	43.7583	-0.987774	0.257142	-3.84136	0.000122353	0.00634123
SPITCS	142.188	-0.452205	0.117741	-3.84068	0.000122692	0.00635605
AFCHLT	147.422	-0.439791	0.114514	-3.84051	0.000122779	0.00635781
ISCQCQ	159.405	-0.481749	0.125467	-3.83964	0.000123215	0.00637765
VTCFKP	56.6257	-0.638204	0.166256	-3.83869	0.000123693	0.00639685
VKFGAC	187.44	-0.429928	0.112038	-3.83735	0.00012437	0.00642358
CYCPIL	168.707	-0.433766	0.11305	-3.83693	0.000124581	0.00643108
GVCQMA	51.1101	-0.624025	0.162647	-3.83668	0.000124706	0.00643108
CYILPS	244.747	-0.510669	0.133127	-3.83597	0.000125071	0.00644312
NSGITC	201.371	-0.465372	0.121433	-3.83234	0.000126932	0.00653617
IISGVP	268.345	-0.983695	0.256758	-3.83122	0.000127509	0.00655465
SYCVFL	336.222	-0.302448	0.0789476	-3.831	0.000127623	0.00655768
PSPCVV	77.2017	-0.538936	0.140689	-3.83068	0.000127787	0.00656331
IAICTK	119.194	-0.50257	0.131228	-3.82976	0.000128268	0.00658518
HTCSLT	497.962	-0.42799	0.111785	-3.82868	0.000128835	0.0066086
PWCLLN	391.384	-0.489495	0.127885	-3.8276	0.000129396	0.00663457
VCYIWR	206.182	-0.408333	0.10669	-3.82728	0.000129567	0.00664048
PLCVSH	130.271	-0.430294	0.112442	-3.82679	0.000129826	0.00665091
RCREGS	194.823	-0.450954	0.117852	-3.82645	0.000130004	0.00665719
KLQSCT	98.8229	-0.549464	0.1436	-3.82634	0.000130061	0.00665727
LNRFLC	1293.75	-0.345435	0.0902888	-3.82589	0.000130299	0.00666092
LSSVDP	154.897	-0.400653	0.10472	-3.82593	0.000130278	0.00666092
TWPNCR	237.356	-0.478476	0.125088	-3.82512	0.000130706	0.00667605
CLVCHC	362.071	-0.420596	0.10999	-3.82395	0.000131332	0.00669945
RSLICG	301.275	-0.328676	0.0859501	-3.82403	0.000131285	0.00669945
VAHFCT	73.9961	-0.587611	0.153658	-3.82414	0.000131228	0.00669945
VTLTCS	156.367	-0.535231	0.140002	-3.82301	0.00013183	0.00671627
PVCYAV	319.704	-0.512476	0.13407	-3.82246	0.000132128	0.0067286
SDNSRT	307.032	-0.316684	0.0828598	-3.82193	0.000132412	0.00674019
CIPFFL	80.6788	-0.572487	0.149819	-3.8212	0.000132801	0.00675427
TCDSIS	176.93	-0.422576	0.110638	-3.81944	0.000133755	0.00679411
LSCFEL	222.712	-0.472051	0.123615	-3.8187	0.000134156	0.00681161
VLRTCE	87.2921	-0.74386	0.194817	-3.81825	0.000134402	0.00681897
CMYYLN	283.644	-0.401438	0.105164	-3.81727	0.000134937	0.00682238
CYCEFS	57.1349	-0.656197	0.171896	-3.81741	0.000134858	0.00682238
GIICSP	175.557	-0.503269	0.131832	-3.8175	0.000134809	0.00682238
PLFLIC	179.433	-0.671097	0.175788	-3.81765	0.00013473	0.00682238
SRCSST	348.544	-0.393867	0.10318	-3.81728	0.000134929	0.00682238
VFGCFY	214.795	-0.474172	0.124217	-3.8173	0.000134922	0.00682238
WNPCAT	116.282	-0.585486	0.153391	-3.81695	0.000135109	0.0068282
VINYCP	51.5921	-0.643927	0.168716	-3.81664	0.000135282	0.00683405
PWFIGC	155.899	-0.475503	0.124596	-3.81635	0.000135438	0.00683617
FSSPSC	148.195	-0.443154	0.116128	-3.81609	0.000135582	0.0068377
YCVLIS	114.999	-0.468799	0.122846	-3.81615	0.00013555	0.0068377
AGIPYP	227.79	-0.386876	0.101391	-3.81568	0.000135807	0.00684616
DRSLDS	376.996	-0.34461	0.0903215	-3.81537	0.00013598	0.00685199
LFKPSC	148.187	-0.478141	0.125345	-3.81461	0.0001364	0.0068674
VSFPTC	205.516	-0.457895	0.120085	-3.81309	0.000137242	0.00690397
VPITCL	53.7479	-0.628315	0.164792	-3.81277	0.000137416	0.00690983
VCSTYD	203.693	-0.385917	0.10124	-3.81188	0.000137913	0.00692899
PCLIFN	213.807	-0.515818	0.135329	-3.81157	0.000138087	0.00693193
YGRWFC	174.998	-0.584296	0.153295	-3.81159	0.000138076	0.00693193
NAYSTC	49.1529	-0.67693	0.177605	-3.81144	0.000138159	0.00693263
IFHWCS	271.858	-0.541979	0.142233	-3.8105	0.000138685	0.00695615
GCHTYA	115	-0.527134	0.138361	-3.80984	0.000139056	0.00697182
LNGFCP	219.403	-0.360391	0.0945987	-3.80968	0.000139145	0.00697336
HYSKYC	354.763	-0.364092	0.0955929	-3.80877	0.000139658	0.00699614
ACTPGS	205.382	-0.387353	0.101716	-3.80819	0.000139988	0.00700976
FRVTTC	331.571	-0.449867	0.118138	-3.80798	0.000140105	0.00701267
GCTSTP	184.958	-0.557037	0.146304	-3.80739	0.000140439	0.00702062
GVCNHF	91.6956	-0.519263	0.136378	-3.80754	0.000140357	0.00702062
KSWSFC	180.883	-0.452878	0.118951	-3.80725	0.000140518	0.00702164
HVCILI	275.861	-0.320588	0.0842296	-3.80612	0.000141163	0.00704798
HSTCRS	223.217	-0.436367	0.114662	-3.80569	0.000141408	0.00705727
SAPGLC	55.629	-0.615874	0.16185	-3.80521	0.000141685	0.00706817
VELENC	266.052	-0.40289	0.105895	-3.8046	0.000142033	0.0070804
KGCCRE	264.156	-0.516358	0.135747	-3.80382	0.000142479	0.00709891
LNDLQM	52.9596	-0.716259	0.188318	-3.80345	0.000142694	0.00710667
ASHTTL	486.56	-0.45898	0.120692	-3.8029	0.000143015	0.00711377
GVNHTC	94.0952	-0.483519	0.127145	-3.80291	0.000143006	0.00711377
LCLQLP	215.392	-0.392885	0.10331	-3.80298	0.000142969	0.00711377
IDDSIC	304.475	-0.373267	0.0981759	-3.80202	0.000143519	0.00713591
QYHTCT	343.428	-0.369053	0.0970815	-3.80148	0.000143835	0.00714568
DHCFCI	110.255	-0.452833	0.119124	-3.80136	0.000143907	0.00714627
LTLCFT	128.708	-0.511148	0.134472	-3.80114	0.000144031	0.0071495
YGCLQI	155.471	-0.565645	0.148821	-3.80086	0.000144197	0.00715476
IGSCES	164.477	-0.462097	0.1216	-3.80016	0.000144605	0.00716612
FHHICH	191.885	-0.502975	0.132363	-3.79998	0.000144708	0.00716824
RNTNSG	184.678	-0.438638	0.115448	-3.79944	0.000145023	0.00717791
MQDRMH	90.8031	-0.565505	0.148853	-3.79908	0.000145232	0.00717987
VCPEPH	147.66	-0.488171	0.128495	-3.79915	0.000145194	0.00717987
VMIMMC	329.656	-0.601848	0.15842	-3.79907	0.000145242	0.00717987
LPLHSC	140.031	-0.604284	0.159081	-3.79859	0.000145521	0.00718773
RLCSFT	125.28	-0.504883	0.132912	-3.79861	0.000145508	0.00718773
ACTWLV	90.4296	-0.527685	0.138937	-3.79803	0.000145853	0.00720039
LTGPFC	109.941	-0.475623	0.125232	-3.79795	0.000145897	0.00720039
FLPICH	124.603	-0.596663	0.157112	-3.79769	0.000146053	0.00720214
VWYNCD	149.197	-0.461715	0.121586	-3.79745	0.000146192	0.00720602
GVHNMC	275.318	-0.342929	0.0903233	-3.79668	0.000146645	0.0072254
HCALGG	96.3879	-0.566817	0.149313	-3.79617	0.000146948	0.00723438
LLPKLP	272.794	-0.377317	0.099446	-3.79419	0.000148126	0.00728637
CSIQAR	142.267	-0.469371	0.123758	-3.79266	0.000149043	0.00732845
CHHILP	109.131	-0.493808	0.130215	-3.79225	0.000149287	0.00733095
TSCHEV	205.914	-0.650068	0.17142	-3.79226	0.00014928	0.00733095
VPTSQD	118.944	-0.473154	0.124834	-3.79026	0.000150491	0.0073815
VCVLDH	419.435	-0.476827	0.125857	-3.78864	0.000151475	0.00742673
HTIMGY	51.1274	-0.709517	0.187289	-3.78836	0.000151648	0.00742912
NHDFLC	52.4659	-0.669605	0.176783	-3.78772	0.000152033	0.00744269
RIAICF	498.302	-0.335011	0.0884669	-3.78685	0.000152566	0.00745585
RSTLEL	216.368	-0.427558	0.112904	-3.78692	0.000152528	0.00745585
LNCKVI	109.844	-0.467065	0.123344	-3.7867	0.000152663	0.00745753
NPCSVY	60.9231	-0.653624	0.172682	-3.78513	0.000153627	0.00749545
LLPRER	94.2224	-0.556051	0.146908	-3.78503	0.00015369	0.00749547
VSMSCA	287.437	-0.547946	0.144786	-3.78452	0.000154006	0.00750479
FPYCRL	92.2663	-0.519521	0.137283	-3.7843	0.000154139	0.00750821
NVLESC	345.385	-0.34581	0.09139	-3.78389	0.000154393	0.00751754
ATCPEK	169.67	-0.435479	0.115094	-3.78369	0.000154519	0.00752062
SLSCLL	373.993	-0.433206	0.114512	-3.78305	0.000154919	0.00753703
GMCFFL	189.922	-0.366437	0.0968926	-3.78189	0.000155641	0.00755873
LSHESE	297.54	-0.368831	0.0975196	-3.78212	0.000155498	0.00755873
LSNCRS	110.966	-0.546984	0.144635	-3.78183	0.00015568	0.00755873
TVIAPC	59.4087	-0.639874	0.169197	-3.78184	0.000155675	0.00755873
ISTGCM	165.886	-0.411388	0.108797	-3.78125	0.000156046	0.0075734
SLCEHK	44.7863	-0.653033	0.172733	-3.78059	0.000156459	0.00758425
LLNHFC	80.7225	-0.52402	0.138632	-3.77994	0.000156868	0.00759795
CFNQLS	82.5802	-0.546672	0.144677	-3.77855	0.000157742	0.0076341
CPHIES	258.263	-0.697959	0.184806	-3.77671	0.000158916	0.00768448
FVVNCI	367.805	-0.340146	0.0900687	-3.77651	0.00015904	0.00768448
IGDLCG	220.495	-0.370553	0.09812	-3.77653	0.000159028	0.00768448
DIYQCI	264.263	-0.337323	0.089325	-3.77636	0.000159138	0.00768616
DQCSFQ	481.178	-0.452807	0.119911	-3.7762	0.00015924	0.00768796
CNRTTL	143.492	-0.403613	0.106901	-3.77556	0.000159646	0.00770136
LCYNRR	185.321	-0.38143	0.101076	-3.77369	0.000160851	0.00775014
ESLNNH	97.6355	-0.672039	0.178104	-3.77329	0.000161111	0.00775955
NVSVCL	193.428	-0.471887	0.125068	-3.77305	0.000161262	0.00776056
DLYAFC	189.752	-0.402983	0.106809	-3.77294	0.000161333	0.0077609
ATTCSL	121.167	-0.569086	0.150838	-3.77282	0.00016141	0.00776147
KIYDVE	347.887	-0.370847	0.0983188	-3.77189	0.000162018	0.00778448
ITCDVF	254.157	-0.339049	0.0898934	-3.77168	0.000162153	0.00778784
DRCSYT	52.2113	-0.664937	0.176307	-3.77148	0.000162284	0.00778852
NVQDLC	243.936	-0.38476	0.102032	-3.77097	0.000162612	0.00779735
VCRSSE	203.792	-0.387873	0.102856	-3.77103	0.000162573	0.00779735
LYMDGS	412.764	-0.292538	0.0775806	-3.77077	0.000162746	0.00779769
RSQWCL	188.79	-0.413382	0.109629	-3.77074	0.000162762	0.00779769
TTFTNR	185.361	-0.512432	0.1359	-3.77066	0.000162814	0.00779769
RFLYLC	258.36	-0.384151	0.101889	-3.77028	0.000163063	0.0078065
VMCALG	195.088	-0.53567	0.142147	-3.76843	0.000164277	0.00785835
KHIYTH	271.699	-0.815401	0.216399	-3.76804	0.000164536	0.00786447
NHWQIC	192.904	-0.388363	0.103065	-3.76812	0.000164484	0.00786447
PKCNRL	306.092	-0.361223	0.0958786	-3.76751	0.000164887	0.0078781
LCVHSS	99.4905	-0.461414	0.122489	-3.76698	0.000165231	0.00789141
CDPFFS	136.087	-0.444597	0.118075	-3.76537	0.000166304	0.00793631
DKICGG	215.771	-0.408505	0.108538	-3.76369	0.000167423	0.00798652
YTCLRP	213.63	-0.366286	0.0973262	-3.76348	0.000167563	0.00799003
EVCLLG	252.743	-0.37702	0.100195	-3.76286	0.000167982	0.00800363
ARVDEG	107.936	-0.488911	0.129971	-3.7617	0.000168763	0.00803449
LRSWLC	85.2736	-0.559585	0.148787	-3.76097	0.000169258	0.00805164
DTDLMC	494.642	-0.44468	0.118241	-3.76081	0.000169367	0.00805251
LCSPFT	72.4054	-0.661493	0.175904	-3.76054	0.000169547	0.00805582
MVVSCF	139.92	-0.464862	0.123641	-3.75977	0.000170068	0.00807737
GYTSSG	396.843	-0.335689	0.089297	-3.75924	0.000170431	0.00808785
TNSWVH	48.1792	-0.761202	0.202493	-3.75915	0.000170491	0.00808785
CPFWFQ	137.839	-0.426887	0.113565	-3.75898	0.000170607	0.00808857
DHCSTS	149.614	-0.457416	0.121688	-3.75891	0.000170653	0.00808857
LHEIGS	97.6238	-0.582553	0.154983	-3.75882	0.000170715	0.00808857
MTNTSC	239.685	-0.349293	0.0929289	-3.75871	0.000170789	0.00808857
RCLRTW	222.092	-0.412912	0.109857	-3.75862	0.000170852	0.00808857
LVPVNC	60.1842	-0.592705	0.157714	-3.7581	0.000171207	0.00809934
LCSSTS	215.757	-0.431073	0.114743	-3.75684	0.00017207	0.00812914
MGPSCL	181.484	-0.526314	0.140097	-3.75679	0.000172108	0.00812914
CMSVMN	315.353	-0.367096	0.0977293	-3.75625	0.000172477	0.00814019
VCNLYR	161.963	-0.432533	0.115157	-3.75603	0.000172628	0.00814409
VIGYCL	325.965	-0.54246	0.144443	-3.75552	0.000172983	0.0081576
GFKYCI	134.818	-0.497908	0.132592	-3.75518	0.000173214	0.00816532
RSFSCL	295.029	-0.430895	0.114759	-3.75477	0.0001735	0.00817558
IRVGER	69.976	-0.64314	0.171298	-3.75451	0.000173679	0.0081808
CPVVFY	167.891	-0.447861	0.119294	-3.75427	0.000173845	0.00818539
LLCNAN	113.974	-0.485063	0.129222	-3.75372	0.000174232	0.00819545
EECSAR	233.652	-0.383317	0.102141	-3.75282	0.000174858	0.00821697
ICPPLR	58.7391	-0.634794	0.169162	-3.75259	0.000175017	0.00822122
PCLICM	254.128	-0.348999	0.0930237	-3.75172	0.000175627	0.00824662
GNQCII	573.737	-0.482918	0.128743	-3.75101	0.000176121	0.00826482
LCFLMR	84.626	-0.623846	0.166316	-3.75097	0.000176152	0.00826482
DNVILC	91.9065	-0.471449	0.125715	-3.75014	0.000176738	0.00828906
NHLISC	68.1455	-0.560508	0.149478	-3.74978	0.000176988	0.00829429
SCPTEG	76.7389	-0.693793	0.18505	-3.74922	0.000177384	0.0083059
SQPKLP	376.595	-0.390529	0.104165	-3.74914	0.000177444	0.0083059
VCLLSH	131.511	-0.426551	0.11377	-3.74924	0.00017737	0.0083059
VGSCLL	247.039	-0.401376	0.107084	-3.74823	0.000178087	0.00832934
PVNTGT	116.506	-0.47374	0.126405	-3.74779	0.000178403	0.00833454
AFNCYW	112.22	-0.50131	0.133787	-3.74707	0.000178912	0.00835507
FDMCTR	198.272	-0.41414	0.110541	-3.74649	0.000179328	0.00835989
RKIIVW	420.704	-0.449823	0.120067	-3.74644	0.000179364	0.00835989
VRQCLG	192.961	-0.421387	0.112531	-3.74465	0.000180647	0.00841641
GHLCLI	274.848	-0.531512	0.141944	-3.74451	0.000180746	0.00841777
LTCPYY	333.119	-0.407603	0.108858	-3.74435	0.000180863	0.00841991
CFPYTP	82.9929	-0.571	0.152502	-3.7442	0.00018097	0.00842065
STPMGN	128.906	-0.494732	0.132135	-3.74413	0.000181019	0.00842065
DANRDE	275.519	-0.364471	0.0973566	-3.74367	0.00018135	0.00842952
RRSVVC	47.9395	-0.702016	0.18752	-3.74369	0.000181341	0.00842952
CNRSYS	629.205	-0.299722	0.0800778	-3.74288	0.000181923	0.00845286
GLVCRA	226.686	-0.406054	0.108501	-3.74239	0.000182277	0.00846603
LLVCST	237.565	-0.400613	0.107079	-3.74128	0.000183082	0.00848369
NVCHVF	81.6109	-0.542466	0.144981	-3.74164	0.000182823	0.00848369
SCVPQK	202.772	-0.450887	0.120516	-3.74131	0.000183067	0.00848369
SLHCNA	240.949	-0.455284	0.121691	-3.74132	0.000183055	0.00848369
LDLECG	70.0768	-0.578676	0.154725	-3.74003	0.000183996	0.00852276
LSCYCF	137.485	-0.60533	0.161994	-3.73675	0.000186417	0.00862156
QSGKVC	77.7473	-0.552396	0.147846	-3.73629	0.000186754	0.00863383
VCWFSV	181.139	-0.385691	0.103237	-3.736	0.000186973	0.00864063
VPLVDC	154.957	-0.608723	0.162956	-3.7355	0.000187342	0.00865101
TRNCLS	299.898	-0.33746	0.0903456	-3.73522	0.000187552	0.00865734
STSSLC	207.707	-0.425414	0.113899	-3.73502	0.0001877	0.00866087
SRSCPV	287.736	-0.504965	0.135211	-3.73464	0.00018798	0.00867045
FPSRMC	260.503	-0.319801	0.0856521	-3.73372	0.000188669	0.00869885
AEGPES	354.518	-0.295734	0.0792147	-3.73332	0.000188974	0.00870961
LLNCIG	143.313	-0.443265	0.118735	-3.73322	0.000189048	0.00870965
VCLATT	131.871	-0.506288	0.135641	-3.73257	0.000189538	0.00872887
DSCFHI	258.355	-0.575001	0.154065	-3.73219	0.000189823	0.00873865
QYFICY	46.3191	-0.889503	0.238351	-3.7319	0.000190038	0.00874518
SNMSLC	209.082	-0.379793	0.101781	-3.73146	0.00019037	0.00875711
DYLSIC	167.82	-0.45604	0.122272	-3.72972	0.000191696	0.00881131
CSAPLG	200.926	-0.372281	0.0998257	-3.72931	0.000192007	0.00882223
DTQQLR	141.953	-0.417802	0.112061	-3.72836	0.000192732	0.00884726
GDPPLP	54.0991	-0.593551	0.159202	-3.7283	0.000192779	0.00884726
LNVPEC	171.765	-0.389203	0.104403	-3.7279	0.00019308	0.00885455
GASTRH	494.685	-0.448382	0.120287	-3.7276	0.000193312	0.00885507
STRCWC	124.85	-0.66013	0.177086	-3.72774	0.000193203	0.00885507
YQMGCL	120.574	-0.49827	0.133667	-3.72769	0.000193244	0.00885507
NMCSAL	193.419	-0.424663	0.113928	-3.72748	0.000193401	0.00885574
SLTNSC	164.834	-0.393038	0.105452	-3.72719	0.000193629	0.00885941
CPSAPN	122.871	-0.524829	0.140828	-3.72673	0.00019398	0.0088721
CFQYIW	265.839	-0.32388	0.0869271	-3.72588	0.000194637	0.00889533
QHFPKP	123.409	-0.457438	0.122772	-3.72591	0.000194608	0.00889533
LALDRS	142.777	-0.555022	0.149	-3.72497	0.000195336	0.0089171
INADDN	248.081	-0.405035	0.108742	-3.72474	0.000195515	0.00892189
KCGWVT	111.678	-0.521494	0.140014	-3.7246	0.000195626	0.00892353
PCFHFH	173.696	-0.42754	0.114866	-3.72207	0.000197597	0.00900658
YDCICL	70.9632	-0.553325	0.148666	-3.72194	0.000197697	0.00900771
VCKVTD	148.129	-0.483619	0.129963	-3.7212	0.000198282	0.00903095
ISMCIT	66.8794	-0.545716	0.146685	-3.72033	0.000198961	0.00905157
PCHYLL	500.065	-0.350039	0.0941203	-3.71906	0.000199966	0.00909036
CLFYSL	105.329	-0.572001	0.153839	-3.71818	0.000200667	0.00911236
NPTTGS	202.272	-0.388838	0.104578	-3.71816	0.000200678	0.00911236
ACQYTS	302.648	-0.434392	0.116836	-3.71796	0.000200837	0.00911365
QDFCRL	111.318	-0.529757	0.142487	-3.71793	0.000200858	0.00911365
CTSNLE	99.9775	-0.501663	0.134995	-3.71615	0.000202278	0.00916073
DPILCR	136.99	-0.563188	0.151551	-3.71617	0.000202269	0.00916073
NTSLCF	124.649	-0.637231	0.171483	-3.71601	0.000202394	0.00916251
RGLFMC	228.141	-0.478262	0.128731	-3.7152	0.000203042	0.00918495
SLSYCF	285.944	-0.37287	0.100362	-3.71525	0.000203003	0.00918495
CFCCGR	111.895	-0.520351	0.140094	-3.71429	0.000203773	0.00921106
KITDLC	248.087	-0.389566	0.104881	-3.71436	0.000203722	0.00921106
RFNCLV	113.022	-0.517532	0.139383	-3.71303	0.000204796	0.00924333
DWPERT	1694.85	-0.488273	0.131523	-3.71246	0.000205255	0.00925374
PCFLLW	69.8593	-0.643626	0.173369	-3.71246	0.000205258	0.00925374
SWCRPT	92.9289	-0.554827	0.149458	-3.71227	0.000205409	0.00925705
NHDACT	160.885	-0.395938	0.106664	-3.712	0.000205626	0.00926336
NMFCHS	110.056	-0.481141	0.129658	-3.71086	0.000206557	0.00930184
CAYTLN	211.414	-0.439888	0.118547	-3.71067	0.000206714	0.00930538
SIVCDF	229.649	-0.347118	0.0935747	-3.70953	0.000207644	0.00934022
CPANDS	144.322	-0.422108	0.113812	-3.70881	0.000208233	0.00934936
ISPCLF	82.3023	-0.600901	0.16202	-3.70881	0.000208237	0.00934936
GNSCSW	86.1081	-0.47947	0.129332	-3.70727	0.000209502	0.00940266
LTNSLC	68.486	-0.574018	0.154867	-3.70653	0.000210119	0.00942015
TVSYVC	314.454	-0.417269	0.112577	-3.70652	0.000210128	0.00942015
SSYTCP	156.337	-0.429071	0.115765	-3.70641	0.000210221	0.00942081
RCYCFR	213.425	-0.505458	0.136418	-3.7052	0.000211221	0.00945857
GSGCPS	216.409	-0.452513	0.122157	-3.70436	0.000211926	0.00947692
DYQSCA	189.62	-0.413002	0.11152	-3.70338	0.000212742	0.00950891
CNLGYR	142.999	-0.411683	0.111193	-3.70243	0.000213546	0.0095413
DHVCIS	163.971	-0.402654	0.108769	-3.7019	0.000213988	0.00955747
LCEGLM	1952.92	-0.56337	0.152264	-3.69995	0.000215644	0.00962785
FYEFSW	637.228	-0.776793	0.210026	-3.69856	0.000216828	0.00966629
THTCHV	10127.8	-0.246876	0.0667772	-3.69701	0.000218153	0.00972176
DPIVEV	105.69	-0.545392	0.147551	-3.69629	0.000218771	0.00974087
RNNGGR	146.536	-0.462777	0.125202	-3.69623	0.000218826	0.00974087
LCLADS	133.816	-0.427729	0.115738	-3.69565	0.000219322	0.00975932
CKFSES	210.476	-0.448023	0.121251	-3.69501	0.000219882	0.009777
RGDYCS	289.198	-0.432284	0.116996	-3.69486	0.000220011	0.0097791
HYYTAC	350.532	-0.361806	0.0979435	-3.69403	0.000220728	0.00980734
[truncated: 2,015 more rows]
